# Supplementary material for: Roles of the Arabidopsis KEULE Gene in Postembryonic Development
Source: Int J Mol Sci. 2024 Jun 18;25(12):6667. doi: 10.3390/ijms25126667 (PMC11204279; doi:10.3390/ijms25126667)
Supplement: Supplementary file 1 [file ijms-25-06667-s001.zip]

Archive with 4 entries (4 files):
- Ruiz-Bayón et al Data Set S1.xlsx
- Ruiz-Bayón et al Data Set S2.xlsx
- Ruiz-Bayón et al Data Set S3.xlsx
- Ruiz-Bayón et al Supplementary Material.pdf
