# Supplementary material for: Roles of the Arabidopsis KEULE Gene in Postembryonic Development
Source: Int J Mol Sci. 2024 Jun 18;25(12):6667. doi: 10.3390/ijms25126667 (PMC11204279; doi:10.3390/ijms25126667)
Supplement: Supplementary file 1 [file ijms-25-06667-s001.zip › Ruiz-Bayón et al Data Set S1.xlsx]

## Sheet: Data Set S1a
Data Set S1. Genes deregulated in an RNA-seq analysis of sea4 mutants
Data Set S1a. Genes deregulated in an RNA-seq analysis of sea4-1 plants
Gene	Log2(Fold Change)	Adjusted p-value	Description
AT2G39030	7.36775	2.30151e-14	L-ornithine N5-acetyltransferase NATA1 [Source:UniProtKB/Swiss-Prot;Acc:Q9ZV05]
AT4G16590	6.78379	6.56782e-17	cellulose synthase-like A01 [Source:TAIR;Acc:AT4G16590]
AT2G26010	6.71453	1.03823e-33	PDF1.3 [Source:UniProtKB/TrEMBL;Acc:A0A178VSS6]
AT5G05865	6.54513	1.30094e-05	-
AT1G72260	6.53318	1.02044e-05	Thionin-2.1 [Source:UniProtKB/Swiss-Prot;Acc:Q42596]
AT3G57270	6.27254	3.98987e-05	Probable glucan endo-1,3-beta-glucosidase BG1 [Source:UniProtKB/Swiss-Prot;Acc:Q9M2M0]
AT5G66890	6.2454	4.73747e-05	Probable disease resistance protein At5g66890 [Source:UniProtKB/Swiss-Prot;Acc:Q9FKZ2]
AT2G26020	6.1113	2.91684e-41	PDF1.2b [Source:UniProtKB/TrEMBL;Acc:A0A178VQC3]
AT5G46960	6.02413	0.000282011	Pectinesterase inhibitor 12 [Source:UniProtKB/Swiss-Prot;Acc:Q9FJR5]
AT3G03670	5.94905	0.000367228	Peroxidase 28 [Source:UniProtKB/Swiss-Prot;Acc:Q9SS67]
AT5G44420	5.92798	1.10537e-13	Defensin-like protein 16 [Source:UniProtKB/Swiss-Prot;Acc:Q9FI23]
AT1G17744	5.7662	0.000596277	Uncharacterized protein At1g17740 [Source:UniProtKB/TrEMBL;Acc:Q94AG7]
AT2G44240	5.72386	0.000661635	At2g44240/F4I1.5 [Source:UniProtKB/TrEMBL;Acc:O64859]
AT2G02340	5.59953	0.00102371	Putative F-box protein PP2-B8 [Source:UniProtKB/Swiss-Prot;Acc:Q9ZVQ8]
AT3G49340	5.36977	5.7644e-68	Cysteine protease-like protein [Source:UniProtKB/TrEMBL;Acc:Q9SG15]
AT1G80133	5.23129	0.00531366	EPIDERMAL PATTERNING FACTOR-like protein 8 [Source:UniProtKB/Swiss-Prot;Acc:Q1G3V9]
AT2G28010	5.16278	0.00615413	Eukaryotic aspartyl protease family protein [Source:UniProtKB/TrEMBL;Acc:Q9SJJ2]
AT5G11940	5.09501	0.00152684	Subtilisin-like protease SBT3.11 [Source:UniProtKB/Swiss-Prot;Acc:Q1PDX5]
AT2G43580	5.08214	0.00145387	Endochitinase At2g43580 [Source:UniProtKB/Swiss-Prot;Acc:O24598]
AT2G47880	5.00546	0.0100717	Glutaredoxin-C13 [Source:UniProtKB/Swiss-Prot;Acc:O82255]
AT1G51645	5.00381	0.0166039	other RNA [Source:TAIR;Acc:AT1G51645]
AT4G11070	4.87394	0.0186993	Probable WRKY transcription factor 41 [Source:UniProtKB/Swiss-Prot;Acc:Q8H0Y8]
AT2G02520	4.84193	0.0211034	Putative non-LTR retroelement reverse transcriptase [Source:UniProtKB/TrEMBL;Acc:O64724]
AT3G55780	4.82751	0.0161114	Glycosyl hydrolase superfamily protein [Source:UniProtKB/TrEMBL;Acc:F4IY34]
AT1G63570	4.82657	0.019469	Receptor-like protein kinase-related family protein [Source:TAIR;Acc:AT1G63570]
AT5G01900	4.74726	4.08959e-54	Uncharacterized protein At5g01900 (Fragment) [Source:UniProtKB/TrEMBL;Acc:C0SVM7]
AT1G52390	4.71022	0.0270873	unknown protein; Ha. [Source:TAIR;Acc:AT1G52390]
AT2G27380	4.70722	0.0241525	Proline-rich extensin-like protein EPR1 [Source:UniProtKB/Swiss-Prot;Acc:Q9ZQI0]
AT1G76640	4.69557	0.00587213	Calcium-binding protein CML39 [Source:UniProtKB/Swiss-Prot;Acc:Q9SRE7]
AT5G44990	4.67338	5.41267e-05	Glutathione S-transferase family protein [Source:UniProtKB/TrEMBL;Acc:Q9FL98]
AT1G24145	4.64565	0.000761478	At1g24145 [Source:UniProtKB/TrEMBL;Acc:Q8GYP2]
AT5G38910	4.62867	0.0383513	Putative germin-like protein subfamily 1 member 9 [Source:UniProtKB/Swiss-Prot;Acc:Q9FMB0]
AT2G29470	4.61253	9.53002e-05	Glutathione S-transferase U3 [Source:UniProtKB/Swiss-Prot;Acc:Q9ZW28]
AT5G67490	4.59282	0.0449952	At5g67490 [Source:UniProtKB/TrEMBL;Acc:Q8LCR1]
AT3G55970	4.56784	8.36256e-05	JRG21 [Source:UniProtKB/TrEMBL;Acc:A0A178V764]
AT5G52390	4.56729	5.13706e-76	PAR1 protein [Source:UniProtKB/TrEMBL;Acc:Q9FHC1]
AT5G60285	4.56524	0.0108601	pre-tRNA [Source:TAIR;Acc:AT5G60285]
AT1G32180	4.54797	0.0129581	Putative cellulose synthase-like protein D6 [Source:UniProtKB/Swiss-Prot;Acc:Q9FVR3]
AT2G03290	4.52555	0.00130916	Transmembrane emp24 domain-containing protein p24delta8 [Source:UniProtKB/Swiss-Prot;Acc:O81045]
AT1G52040	4.52116	6.43637e-55	Myrosinase-binding protein 1 [Source:UniProtKB/Swiss-Prot;Acc:Q9SAV0]
AT1G75040	4.51849	1.17047e-54	Pathogenesis-related protein 5 [Source:UniProtKB/Swiss-Prot;Acc:P28493]
AT2G23210	4.46047	0.0492859	UDP-Glycosyltransferase superfamily protein [Source:UniProtKB/TrEMBL;Acc:Q1PF14]
AT2G43570	4.30028	3.01521e-53	CHI [Source:UniProtKB/TrEMBL;Acc:A0A178W3M3]
AT3G44560	4.26422	4.00157e-14	Fatty acyl-CoA reductase 8 [Source:UniProtKB/Swiss-Prot;Acc:Q1PEI6]
AT3G60970	4.23777	0.0251616	Putative ABC transporter C family member 15 [Source:UniProtKB/Swiss-Prot;Acc:Q7FB56]
AT2G03040	4.23489	0.00341695	Emp24/gp25L/p24 family/GOLD family protein [Source:UniProtKB/TrEMBL;Acc:Q9SLM5]
AT3G49540	4.23402	0.0230396	At3g49540 [Source:UniProtKB/TrEMBL;Acc:Q9SCK5]
AT2G38690	4.1885	0.0270943	unknown protein; Ha. [Source:TAIR;Acc:AT2G38690]
AT3G22275	4.16158	0.0056239	Protein JAZ13 [Source:UniProtKB/Swiss-Prot;Acc:F4J078]
AT2G30770	4.09959	9.19479e-23	Indoleacetaldoxime dehydratase [Source:UniProtKB/Swiss-Prot;Acc:O49342]
AT1G04645	4.09622	0.0323755	S-protein homolog 5 [Source:UniProtKB/Swiss-Prot;Acc:O23020]
AT1G05933	4.09238	0.0352344	-
AT1G26390	4.08037	0.00104256	Berberine bridge enzyme-like 4 [Source:UniProtKB/Swiss-Prot;Acc:Q9FZC5]
AT2G27229	4.06457	0.0367386	Pentatricopeptide repeat (PPR) superfamily protein [Source:UniProtKB/TrEMBL;Acc:Q1G3C0]
AT1G74140	4.06228	3.5246e-10	Rhomboid-like protein 17, chloroplastic [Source:UniProtKB/Swiss-Prot;Acc:B3H707]
AT1G69920	4.0193	0.000169964	Glutathione S-transferase U12 [Source:UniProtKB/Swiss-Prot;Acc:Q6NMS0]
AT2G29110	4.01075	8.75878e-24	Glutamate receptor [Source:UniProtKB/TrEMBL;Acc:A0A178VW76]
AT1G06877	4.00055	0.0460109	-
AT4G08245	3.99706	0.046676	-
AT2G43590	3.94622	1.53256e-48	Endochitinase At2g43590 [Source:UniProtKB/Swiss-Prot;Acc:O24658]
AT1G54020	3.94062	5.63458e-13	GDSL esterase/lipase At1g54020 [Source:UniProtKB/Swiss-Prot;Acc:Q9C5N8]
AT1G52030	3.93866	1.83754e-08	Myrosinase-binding protein 2 [Source:UniProtKB/Swiss-Prot;Acc:Q9SAV1]
AT1G61120	3.92359	7.26371e-05	(E,E)-geranyllinalool synthase [Source:UniProtKB/Swiss-Prot;Acc:Q93YV0]
AT1G52400	3.91345	6.65673e-44	Beta-D-glucopyranosyl abscisate beta-glucosidase [Source:UniProtKB/Swiss-Prot;Acc:Q9SE50]
AT4G10860	3.907	9.24038e-17	F8M12.2 protein [Source:UniProtKB/TrEMBL;Acc:O81627]
AT3G12833	3.87103	0.0131317	-
AT5G05340	3.84977	1.12072e-09	Peroxidase 52 [Source:UniProtKB/Swiss-Prot;Acc:Q9FLC0]
AT4G11340	3.84709	0.0135987	Disease resistance protein (TIR-NBS-LRR class) family [Source:UniProtKB/TrEMBL;Acc:Q9SUS7]
AT5G44430	3.84364	6.39315e-19	PDF1.2c [Source:UniProtKB/TrEMBL;Acc:A0A178UR42]
AT4G39610	3.8181	0.000396754	At4g39610 [Source:UniProtKB/TrEMBL;Acc:Q9SV97]
AT5G38310	3.79229	0.00251497	Putative uncharacterized protein [Source:UniProtKB/TrEMBL;Acc:Q9FKN2]
AT1G71390	3.76769	2.32046e-13	receptor like protein 11 [Source:TAIR;Acc:AT1G71390]
AT3G44830	3.7525	0.000409331	Putative phospholipid:diacylglycerol acyltransferase 2 [Source:UniProtKB/Swiss-Prot;Acc:Q9FYC7]
AT5G19880	3.70736	3.66273e-07	Peroxidase 58 [Source:UniProtKB/Swiss-Prot;Acc:P59120]
AT2G29350	3.69897	4.02012e-36	SAG13 [Source:UniProtKB/TrEMBL;Acc:A0A178VTS8]
AT2G06185	3.67766	9.21893e-30	-
AT5G51465	3.65304	4.34151e-10	-
AT2G39330	3.59077	1.91053e-10	jacalin-related lectin 23 [Source:TAIR;Acc:AT2G39330]
AT3G26830	3.56593	6.74429e-24	Bifunctional dihydrocamalexate synthase/camalexin synthase [Source:UniProtKB/Swiss-Prot;Acc:Q9LW27]
AT3G23550	3.56557	4.97383e-52	Protein DETOXIFICATION 18 [Source:UniProtKB/Swiss-Prot;Acc:Q9LUH3]
AT1G19260	3.56159	0.0405582	TTF-type zinc finger protein with HAT dimerization domain-containing protein [Source:UniProtKB/TrEMBL;Acc:F4IE28]
ATMG00510	3.5536	0.00967151	NADH dehydrogenase subunit 7 [Source:UniProtKB/TrEMBL;Acc:G1C2X4]
AT3G56500	3.55256	0.0368674	Serine-rich protein-like protein [Source:UniProtKB/TrEMBL;Acc:Q9LXZ0]
AT3G60470	3.54209	1.1917e-43	Transmembrane protein, putative (DUF247) [Source:UniProtKB/TrEMBL;Acc:Q9M212]
AT1G33950	3.53799	1.60764e-29	Immune-associated nucleotide-binding protein 7 [Source:UniProtKB/Swiss-Prot;Acc:Q9C8V2]
AT1G66465	3.52294	1.95637e-07	Transmembrane protein [Source:UniProtKB/TrEMBL;Acc:A0A1P8ASK0]
AT1G53885	3.51497	0.000363713	FCS-Like Zinc finger 18 [Source:UniProtKB/Swiss-Prot;Acc:P0DO12]
AT1G08763	3.50173	0.0451603	-
AT4G11655	3.5011	7.06208e-12	CASP-like protein [Source:UniProtKB/TrEMBL;Acc:A0A178USV5]
AT1G33030	3.49855	4.5675e-22	At1g33030/F9L11_18 [Source:UniProtKB/TrEMBL;Acc:Q9MAP0]
AT3G61930	3.46376	0.0107079	Uncharacterized protein At3g61930 [Source:UniProtKB/TrEMBL;Acc:Q9M272]
AT2G24850	3.44525	2.62553e-57	Probable aminotransferase TAT3 [Source:UniProtKB/Swiss-Prot;Acc:Q9SK47]
AT1G03790	3.42887	0.0138807	Zinc finger CCCH domain-containing protein 2 [Source:UniProtKB/Swiss-Prot;Acc:Q9ZWA1]
AT1G32960	3.41558	3.1116e-14	Subtilisin-like protease SBT3.3 [Source:UniProtKB/Swiss-Prot;Acc:Q9MAP5]
AT3G15534	3.41031	0.00404101	unknown protein; FUNCTIONS IN: molecular_function unknown; INVOLVED IN: biological_process unknown; LOCATED IN: cellular_component unknown; BEST Arabidopsis thaliana protein match is: unknown protein (TAIR:AT1G52855.1); Ha. [Source:TAIR;Acc:AT3G15534]
AT4G18250	3.40873	1.30262e-84	receptor serine/threonine kinase, putative [Source:TAIR;Acc:AT4G18250]
AT3G57465	3.40513	0.00131985	Zinc-metallopeptidase, peroxisomal protein [Source:UniProtKB/TrEMBL;Acc:A0A1I9LR11]
AT1G61800	3.40148	4.23888e-65	glucose-6-phosphate/phosphate translocator 2 [Source:TAIR;Acc:AT1G61800]
AT1G05085	3.40011	0.0476878	unknown protein; Ha. [Source:TAIR;Acc:AT1G05085]
AT5G25960	3.3418	0.000569003	Protein of Unknown Function (DUF239) [Source:TAIR;Acc:AT5G25960]
AT5G05600	3.33622	1.27529e-70	Probable 2-oxoglutarate-dependent dioxygenase At5g05600 [Source:UniProtKB/Swiss-Prot;Acc:Q9FFF6]
AT1G66370	3.33233	0.0199514	Transcription factor MYB113 [Source:UniProtKB/Swiss-Prot;Acc:Q9FNV9]
AT5G22540	3.32195	2.14829e-16	At5g22540 [Source:UniProtKB/TrEMBL;Acc:Q9FK85]
AT4G22070	3.29792	1.84314e-15	Probable WRKY transcription factor 31 [Source:UniProtKB/Swiss-Prot;Acc:Q93WT0]
AT1G62420	3.28702	1.37954e-08	DUF506 family protein (DUF506) [Source:UniProtKB/TrEMBL;Acc:O48807]
AT3G57240	3.28213	7.32301e-24	Probable glucan endo-1,3-beta-glucosidase BG3 [Source:UniProtKB/Swiss-Prot;Acc:F4J270]
AT3G04660	3.26817	0.0209366	F-box/kelch-repeat protein At3g04660 [Source:UniProtKB/Swiss-Prot;Acc:Q9SR08]
AT1G07900	3.26455	2.30124e-32	LBD1 [Source:UniProtKB/TrEMBL;Acc:A0A178WM56]
AT2G25440	3.26423	7.26973e-13	Receptor-like protein 20 [Source:UniProtKB/Swiss-Prot;Acc:Q9SKK5]
AT5G45113	3.25813	5.15889e-06	Mitochondrial transcription termination factor-related / mTERF-like protein [Source:UniProtKB/TrEMBL;Acc:Q3E8G9]
AT3G44300	3.25266	0.001261	NIT2 [Source:UniProtKB/TrEMBL;Acc:A0A384LD03]
AT5G24540	3.19435	3.42873e-36	Beta-glucosidase 31 [Source:UniProtKB/Swiss-Prot;Acc:Q9FLU9]
AT4G23310	3.19433	6.12948e-123	Putative cysteine-rich receptor-like protein kinase 23 [Source:UniProtKB/Swiss-Prot;Acc:O65482]
AT4G18195	3.18671	3.1536e-06	Probable purine permease 8 [Source:UniProtKB/Swiss-Prot;Acc:Q0WRB9]
AT2G14610	3.18402	3.62541e-14	Pathogenesis-related protein 1 [Source:UniProtKB/Swiss-Prot;Acc:P33154]
AT1G52410	3.18282	9.63311e-126	TSK-associating protein 1 [Source:UniProtKB/Swiss-Prot;Acc:F4ICX9]
AT5G39720	3.18084	4.39771e-08	At5g39720 [Source:UniProtKB/TrEMBL;Acc:A2RVP6]
ATMG00070	3.16431	0.0400827	NADH dehydrogenase subunit 9 [Source:TAIR;Acc:ATMG00070]
AT4G18540	3.1623	0.0121878	Transmembrane protein [Source:UniProtKB/TrEMBL;Acc:O49522]
AT5G36970	3.1544	0.000688992	NHL25 [Source:UniProtKB/TrEMBL;Acc:A0A178UFH9]
AT1G80130	3.15028	9.99007e-163	F18B13.21 protein [Source:UniProtKB/TrEMBL;Acc:Q9SSC6]
AT4G36950	3.13974	2.34677e-12	Mitogen-activated protein kinase kinase kinase 21 [Source:UniProtKB/TrEMBL;Acc:Q6K1M3]
AT1G34392	3.12827	0.00155284	Unknown gene [Source:TAIR;Acc:AT1G34392]
AT5G38900	3.12744	1.83256e-62	Thioredoxin superfamily protein [Source:TAIR;Acc:AT5G38900]
AT1G48720	3.11854	0.0420741	At1g48720 [Source:UniProtKB/TrEMBL;Acc:Q682G3]
AT2G02990	3.10304	0.00529037	Ribonuclease 1 [Source:UniProtKB/Swiss-Prot;Acc:P42813]
AT3G23250	3.09465	1.65756e-22	Transcription factor MYB15 [Source:UniProtKB/Swiss-Prot;Acc:Q9LTC4]
AT1G02920	3.07647	4.67599e-36	Glutathione S-transferase F7 [Source:UniProtKB/Swiss-Prot;Acc:Q9SRY5]
AT2G43620	3.07371	4.77793e-108	Endochitinase At2g43620 [Source:UniProtKB/Swiss-Prot;Acc:O22841]
AT1G67000	3.06866	3.0884e-35	LEAF RUST 10 DISEASE-RESISTANCE LOCUS RECEPTOR-LIKE PROTEIN KINASE-like 2.8 [Source:UniProtKB/Swiss-Prot;Acc:Q3ECH2]
AT5G57550	3.06852	2.73911e-34	Probable xyloglucan endotransglucosylase/hydrolase protein 25 [Source:UniProtKB/Swiss-Prot;Acc:Q38907]
AT2G29460	3.04088	1.94655e-25	Glutathione S-transferase U4 [Source:UniProtKB/Swiss-Prot;Acc:Q9ZW27]
AT1G69930	3.03587	2.14592e-16	Glutathione S-transferase U11 [Source:UniProtKB/Swiss-Prot;Acc:Q9CAS6]
AT2G25470	3.03374	1.37114e-13	receptor like protein 21 [Source:TAIR;Acc:AT2G25470]
AT5G57010	3.03187	3.78741e-23	IQ domain-containing protein IQM5 [Source:UniProtKB/Swiss-Prot;Acc:Q058N0]
AT3G49520	3.01988	0.00286716	Putative F-box protein At3g49520 [Source:UniProtKB/Swiss-Prot;Acc:Q9SCK7]
AT4G12490	3.0186	3.46172e-09	pEARLI1-like lipid transfer protein 2 [Source:UniProtKB/Swiss-Prot;Acc:Q9SU34]
AT3G57260	3.01184	6.7638e-23	Beta-1,3-glucanase 2 [Source:UniProtKB/TrEMBL;Acc:A0A1I9LMG6]
AT2G44840	3.00528	3.22541e-19	Ethylene-responsive transcription factor 13 [Source:UniProtKB/Swiss-Prot;Acc:Q8L9K1]
AT1G65486	2.98839	1.78127e-57	unknown protein; FUNCTIONS IN: molecular_function unknown; INVOLVED IN: biological_process unknown; LOCATED IN: endomembrane system; BEST Arabidopsis thaliana protein match is: unknown protein (TAIR:AT1G65490.1); Ha. [Source:TAIR;Acc:AT1G65486]
AT4G15210	2.98021	8.12495e-09	Beta-amylase 5 [Source:UniProtKB/Swiss-Prot;Acc:P25853]
AT3G57460	2.96055	5.13406e-62	Catalytic/ metal ion binding / metalloendopeptidase/ zinc ion binding protein [Source:UniProtKB/TrEMBL;Acc:F4J3D6]
AT1G58225	2.94517	1.25646e-26	At1g58225 [Source:UniProtKB/TrEMBL;Acc:Q8GW35]
AT1G66700	2.93174	1.898e-54	Paraxanthine methyltransferase 1 [Source:UniProtKB/Swiss-Prot;Acc:Q9C9M3]
AT3G60120	2.91759	0.00136154	Beta-glucosidase 27 [Source:UniProtKB/Swiss-Prot;Acc:Q9M1D1]
AT4G23150	2.90498	8.03146e-114	Cysteine-rich receptor-like protein kinase 7 [Source:UniProtKB/Swiss-Prot;Acc:Q8L7G3]
AT5G61160	2.90081	1.66103e-16	Agmatine coumaroyltransferase [Source:UniProtKB/Swiss-Prot;Acc:Q9FNP9]
AT1G66960	2.89579	1.69843e-88	Terpenoid cyclases family protein [Source:TAIR;Acc:AT1G66960]
AT1G52000	2.88984	2.27897e-26	Jacalin-related lectin 5 [Source:UniProtKB/Swiss-Prot;Acc:Q9ZU23]
AT5G01380	2.88969	0.014212	Trihelix transcription factor GT-3a [Source:UniProtKB/Swiss-Prot;Acc:Q9SDW0]
AT3G28220	2.85272	4.37178e-35	AT3g28220/T19D11_3 [Source:UniProtKB/TrEMBL;Acc:Q9LHA6]
AT2G32680	2.85013	5.18426e-26	Receptor like protein 23 [Source:UniProtKB/Swiss-Prot;Acc:O48849]
AT5G52720	2.84623	1.54202e-46	Copper transport protein family [Source:TAIR;Acc:AT5G52720]
AT2G31865	2.84613	8.53847e-94	poly(ADP-ribose) glycohydrolase 2 [Source:TAIR;Acc:AT2G31865]
AT3G25180	2.84386	3.29047e-06	Cytochrome P450 82G1 [Source:UniProtKB/Swiss-Prot;Acc:Q9LSF8]
AT4G39580	2.83211	1.18171e-10	F-box/kelch-repeat protein At4g39580 [Source:UniProtKB/Swiss-Prot;Acc:Q9SVA0]
AT1G02930	2.82342	2.67601e-37	Glutathione S-transferase F6 [Source:UniProtKB/Swiss-Prot;Acc:P42760]
AT4G10720	2.82051	0.0186791	Ankyrin repeat family protein [Source:UniProtKB/TrEMBL;Acc:Q4V397]
AT2G44400	2.8161	0.00661547	Cysteine/Histidine-rich C1 domain family protein [Source:UniProtKB/TrEMBL;Acc:O64874]
AT3G26320	2.80739	1.05204e-24	Cytochrome P450 71B36 [Source:UniProtKB/Swiss-Prot;Acc:Q9LIP4]
AT3G60540	2.79131	3.33516e-30	Protein transport protein Sec61 subunit beta [Source:UniProtKB/TrEMBL;Acc:Q9M206]
AT2G33020	2.76685	9.39841e-09	Receptor like protein 24 [Source:UniProtKB/Swiss-Prot;Acc:O49329]
AT4G39830	2.76156	2.91214e-71	At4g39830 [Source:UniProtKB/TrEMBL;Acc:O65670]
AT5G56510	2.76022	1.07483e-08	Pumilio homolog 12 [Source:UniProtKB/Swiss-Prot;Acc:Q9LVC3]
AT2G35980	2.75721	1.5202e-08	NDR1/HIN1-like protein 10 [Source:UniProtKB/Swiss-Prot;Acc:Q9SJ52]
AT1G76530	2.74608	7.26374e-05	Protein PIN-LIKES 4 [Source:UniProtKB/Swiss-Prot;Acc:Q9C9K4]
AT4G09880	2.72872	2.66449e-07	Uncharacterized protein AT4g09880 [Source:UniProtKB/TrEMBL;Acc:Q9M0N6]
AT1G14250	2.72514	0.0111416	Probable apyrase 5 [Source:UniProtKB/Swiss-Prot;Acc:Q6NQA8]
AT2G36780	2.72075	6.66086e-22	UDP-glycosyltransferase 73C3 [Source:UniProtKB/Swiss-Prot;Acc:Q9ZQ96]
AT4G10500	2.72021	2.64182e-34	Protein DMR6-LIKE OXYGENASE 1 [Source:UniProtKB/Swiss-Prot;Acc:Q9ZSA8]
AT4G23140	2.71442	4.21195e-14	cysteine-rich RLK (RECEPTOR-like protein kinase) 6 [Source:TAIR;Acc:AT4G23140]
AT4G21950	2.71331	0.00364168	unknown protein; Ha. [Source:TAIR;Acc:AT4G21950]
AT1G47890	2.71014	1.21875e-15	-
AT1G55775	2.694	8.51532e-06	-
AT1G29290	2.69327	8.72722e-08	Precursor of CEP14 [Source:UniProtKB/Swiss-Prot;Acc:Q52K95]
AT1G26762	2.69174	0.00163279	unknown protein; FUNCTIONS IN: molecular_function unknown; INVOLVED IN: biological_process unknown; LOCATED IN: endomembrane system; Ha. [Source:TAIR;Acc:AT1G26762]
AT2G18660	2.68362	6.18469e-27	EG45-like domain containing protein 2 [Source:UniProtKB/Swiss-Prot;Acc:Q9ZV52]
AT1G60830	2.68317	0.0351165	RNA-binding (RRM/RBD/RNP motifs) family protein [Source:UniProtKB/TrEMBL;Acc:Q9C6C1]
AT5G24780	2.67925	6.06584e-10	Vegetative storage protein 1 [Source:UniProtKB/Swiss-Prot;Acc:O49195]
AT4G13820	2.67262	2.97649e-12	Disease resistance like protein [Source:UniProtKB/TrEMBL;Acc:Q8RXQ6]
AT1G17380	2.66478	4.46991e-33	Protein TIFY 11A [Source:UniProtKB/Swiss-Prot;Acc:Q9LDU5]
AT1G15520	2.65116	1.40073e-14	ABC transporter G family member 40 [Source:UniProtKB/Swiss-Prot;Acc:Q9M9E1]
AT5G04150	2.63919	0.0040892	basic helix-loop-helix (bHLH) DNA-binding superfamily protein [Source:TAIR;Acc:AT5G04150]
AT2G43510	2.63283	5.86138e-43	TI1 [Source:UniProtKB/TrEMBL;Acc:A0A178VRC4]
AT3G13433	2.62704	1.58167e-07	Transmembrane protein [Source:UniProtKB/TrEMBL;Acc:F4JDB5]
AT3G54150	2.62668	5.11022e-22	Embryonic abundant protein-like [Source:UniProtKB/TrEMBL;Acc:Q9M389]
AT1G61440	2.6251	3.96919e-08	S-locus lectin protein kinase family protein [Source:TAIR;Acc:AT1G61440]
AT1G05040	2.62318	0.0150355	T7A14.9 [Source:UniProtKB/TrEMBL;Acc:Q9ZVN8]
AT4G37990	2.61885	0.00512103	Cinnamyl alcohol dehydrogenase 8 [Source:UniProtKB/Swiss-Prot;Acc:Q02972]
AT2G30750	2.61267	2.61186e-53	Cytochrome P450 71A12 [Source:UniProtKB/Swiss-Prot;Acc:O49340]
AT1G21245	2.61212	6.42584e-05	F16F4.7 protein [Source:UniProtKB/TrEMBL;Acc:Q9LMN9]
AT5G40990	2.6071	0.00661563	GDSL esterase/lipase 1 [Source:UniProtKB/Swiss-Prot;Acc:Q9FLN0]
AT1G26420	2.60682	8.03053e-23	Berberine bridge enzyme-like 7 [Source:UniProtKB/Swiss-Prot;Acc:Q9FZC8]
AT1G79680	2.59335	3.89923e-16	Wall-associated receptor kinase-like 10 [Source:UniProtKB/Swiss-Prot;Acc:Q8VYA3]
AT1G24140	2.59208	2.12283e-36	Metalloendoproteinase 3-MMP [Source:UniProtKB/Swiss-Prot;Acc:Q5XF51]
AT1G07373	2.58502	1.61319e-10	-
AT1G61470	2.58199	3.89997e-05	Probable CCR4-associated factor 1 homolog 5 [Source:UniProtKB/Swiss-Prot;Acc:O64773]
AT2G34600	2.58084	4.00802e-08	Protein TIFY 5B [Source:UniProtKB/Swiss-Prot;Acc:O64687]
AT4G15075	2.57406	0.0372034	FBD-like domain family protein [Source:UniProtKB/TrEMBL;Acc:F4JJD2]
AT1G66920	2.55191	2.00621e-87	LEAF RUST 10 DISEASE-RESISTANCE LOCUS RECEPTOR-LIKE PROTEIN KINASE-like 2.4 [Source:UniProtKB/Swiss-Prot;Acc:F4HQ22]
AT4G21840	2.54834	4.4996e-18	MSRB8 [Source:UniProtKB/TrEMBL;Acc:A0A178V0W9]
AT5G13080	2.54716	2.89605e-17	WRKY75 [Source:UniProtKB/TrEMBL;Acc:A0A178UJF4]
AT4G37050	2.54005	0.000236743	Patatin-like protein 3 [Source:UniProtKB/Swiss-Prot;Acc:O23181]
AT4G23810	2.53121	1.41143e-45	Probable WRKY transcription factor 53 [Source:UniProtKB/Swiss-Prot;Acc:Q9SUP6]
AT1G63960	2.52787	0.00898067	Copper transport protein family [Source:TAIR;Acc:AT1G63960]
AT5G52740	2.52742	3.44683e-14	Heavy metal-associated isoprenylated plant protein 12 [Source:UniProtKB/Swiss-Prot;Acc:Q9LTE3]
AT3G15536	2.52503	2.19791e-08	Unknown gene [Source:TAIR;Acc:AT3G15536]
AT5G22545	2.5208	8.14592e-18	Uncharacterized protein At5g22545 [Source:UniProtKB/TrEMBL;Acc:Q8GWC9]
AT5G44567	2.51681	4.80044e-05	-
AT3G25020	2.5113	2.28865e-11	Receptor-like protein 42 [Source:UniProtKB/Swiss-Prot;Acc:Q9LJS0]
AT3G07920	2.50113	0.0160831	Translation initiation factor IF2/IF5 [Source:UniProtKB/TrEMBL;Acc:F4JFQ0]
AT1G07367	2.49592	0.0298627	-
AT4G23160	2.49118	8.02521e-118	cysteine-rich RLK (RECEPTOR-like protein kinase) 8 [Source:TAIR;Acc:AT4G23160]
AT5G42830	2.48347	2.97016e-19	HXXXD-type acyl-transferase family protein [Source:UniProtKB/TrEMBL;Acc:Q9FMN6]
AT3G18250	2.48145	5.28111e-26	Putative membrane lipoprotein [Source:UniProtKB/TrEMBL;Acc:Q6E248]
AT5G39100	2.47478	6.88557e-06	germin-like protein 6 [Source:TAIR;Acc:AT5G39100]
AT4G23030	2.45878	3.77477e-21	Protein DETOXIFICATION 49 [Source:UniProtKB/Swiss-Prot;Acc:O82752]
AT3G50770	2.45502	2.2245e-47	Probable calcium-binding protein CML41 [Source:UniProtKB/Swiss-Prot;Acc:Q8L3R2]
AT2G26390	2.4538	7.81143e-17	Serpin-Z3 [Source:UniProtKB/Swiss-Prot;Acc:O48706]
AT3G25010	2.44669	6.3402e-52	Receptor like protein 41 [Source:UniProtKB/TrEMBL;Acc:A0A1I9LTP5]
AT1G65484	2.44434	3.31795e-12	unknown protein; FUNCTIONS IN: molecular_function unknown; INVOLVED IN: biological_process unknown; LOCATED IN: endomembrane system; Ha. [Source:TAIR;Acc:AT1G65484]
AT1G65500	2.44206	2.17296e-56	F5I14.4 protein [Source:UniProtKB/TrEMBL;Acc:O04468]
AT4G13810	2.43968	1.81252e-05	-
AT4G04570	2.43788	2.18299e-96	Cysteine-rich receptor-like protein kinase 40 [Source:UniProtKB/Swiss-Prot;Acc:Q9SYS3]
AT1G12030	2.42993	2.32424e-05	At1g12030 [Source:UniProtKB/TrEMBL;Acc:O65376]
AT3G28580	2.41673	7.66123e-58	AAA-ATPase At3g28580 [Source:UniProtKB/Swiss-Prot;Acc:Q9LJJ7]
AT1G09080	2.41289	6.1155e-67	Probable mediator of RNA polymerase II transcription subunit 37b [Source:UniProtKB/Swiss-Prot;Acc:Q8H1B3]
AT4G30880	2.40772	0.0312052	Bifunctional inhibitor/lipid-transfer protein/seed storage 2S albumin superfamily protein [Source:UniProtKB/TrEMBL;Acc:F4JR37]
AT1G23850	2.40771	4.9506e-19	T23E23.1 [Source:UniProtKB/TrEMBL;Acc:Q9LRA9]
AT2G24600	2.40725	7.82803e-17	Ankyrin repeat family protein [Source:UniProtKB/TrEMBL;Acc:F4IPR3]
AT2G18690	2.39948	2.52517e-35	Expressed protein [Source:UniProtKB/TrEMBL;Acc:Q9ZV49]
AT3G26220	2.39544	1.28978e-55	Cytochrome P450 71B3 [Source:UniProtKB/Swiss-Prot;Acc:O65785]
AT2G45570	2.39304	5.34046e-05	Cytochrome P450 76C2 [Source:UniProtKB/Swiss-Prot;Acc:O64637]
AT5G63225	2.38976	3.70863e-11	At5g63230 [Source:UniProtKB/TrEMBL;Acc:Q8GX54]
AT3G56891	2.38405	0.00457772	Heavy metal-associated isoprenylated plant protein 45 [Source:UniProtKB/Swiss-Prot;Acc:B3H6D0]
AT1G14870	2.3779	3.37286e-51	PCR2 [Source:UniProtKB/TrEMBL;Acc:A0A178WDU8]
AT4G15236	2.37181	2.57902e-13	ABC-2 and Plant PDR ABC-type transporter family protein [Source:TAIR;Acc:AT4G15236]
AT5G24110	2.36996	1.65719e-24	Probable WRKY transcription factor 30 [Source:UniProtKB/Swiss-Prot;Acc:Q9FL62]
AT1G72920	2.36917	4.0094e-08	Similar to part of disease resistance protein [Source:UniProtKB/TrEMBL;Acc:Q9SSN4]
AT5G10760	2.36916	1.46595e-18	Aspartyl protease AED1 [Source:UniProtKB/Swiss-Prot;Acc:Q9LEW3]
AT2G34810	2.36033	3.29201e-51	Berberine bridge enzyme-like 16 [Source:UniProtKB/Swiss-Prot;Acc:O64745]
AT2G46400	2.35837	1.5162e-77	Probable WRKY transcription factor 46 [Source:UniProtKB/Swiss-Prot;Acc:Q9SKD9]
AT5G47850	2.35792	0.000863028	Serine/threonine-protein kinase-like protein CCR4 [Source:UniProtKB/Swiss-Prot;Acc:Q9FIJ6]
AT1G58420	2.35691	6.16917e-21	At1g58420 [Source:UniProtKB/TrEMBL;Acc:Q9C647]
AT1G35210	2.35623	1.30029e-25	Uncharacterized protein T32G9.25 [Source:UniProtKB/TrEMBL;Acc:Q9C6F2]
AT1G80840	2.35592	1.19026e-29	Probable WRKY transcription factor 40 [Source:UniProtKB/Swiss-Prot;Acc:Q9SAH7]
AT3G51450	2.35112	5.80229e-84	Protein STRICTOSIDINE SYNTHASE-LIKE 7 [Source:UniProtKB/Swiss-Prot;Acc:Q9SD04]
AT3G23120	2.34779	2.15934e-82	Receptor-like protein 38 [Source:UniProtKB/Swiss-Prot;Acc:Q9LS79]
AT4G30430	2.34174	0.00083654	Tetraspanin-9 [Source:UniProtKB/Swiss-Prot;Acc:Q9M0B7]
AT3G28890	2.3365	1.14423e-21	Receptor-like protein 43 [Source:UniProtKB/Swiss-Prot;Acc:Q9LJW7]
AT4G26260	2.33494	0.0101479	MIOX4 [Source:UniProtKB/TrEMBL;Acc:A0A178V1J3]
AT5G18470	2.3248	1.76658e-14	Curculin-like (Mannose-binding) lectin family protein [Source:UniProtKB/TrEMBL;Acc:Q94K76]
AT5G40010	2.31907	1.2286e-06	AAA-ATPase ASD, mitochondrial [Source:UniProtKB/Swiss-Prot;Acc:Q9FLD5]
AT3G09940	2.31903	4.89556e-85	Monodehydroascorbate reductase 3 [Source:UniProtKB/Swiss-Prot;Acc:Q9SR59]
AT3G13130	2.31607	0.000396195	Transmembrane protein [Source:UniProtKB/TrEMBL;Acc:Q9LK60]
AT4G21830	2.31474	9.66748e-26	Peptide methionine sulfoxide reductase B7 [Source:UniProtKB/Swiss-Prot;Acc:Q8VY86]
AT3G44350	2.31471	3.00903e-29	NAC domain containing protein 61 [Source:UniProtKB/TrEMBL;Acc:B3H506]
AT2G15780	2.3139	1.94866e-07	At2g15780/F19G14.22 [Source:UniProtKB/TrEMBL;Acc:Q9XIL1]
AT4G03460	2.31243	4.93033e-12	Ankyrin repeat family protein [Source:TAIR;Acc:AT4G03460]
AT4G03450	2.30641	7.5482e-64	Ankyrin repeat family protein [Source:UniProtKB/TrEMBL;Acc:Q9ZT73]
AT4G18253	2.29731	2.08826e-62	Receptor Serine/Threonine kinase-like protein [Source:UniProtKB/TrEMBL;Acc:A0A1P8B6P8]
AT5G03350	2.29709	4.32293e-20	Lectin-like protein [Source:UniProtKB/Swiss-Prot;Acc:Q9LZF5]
AT1G26410	2.29514	0.0368727	Berberine bridge enzyme-like 6 [Source:UniProtKB/Swiss-Prot;Acc:Q9FZC7]
AT3G23010	2.28512	2.71581e-16	-
AT1G63350	2.28205	1.06917e-38	Disease resistance protein (CC-NBS-LRR class) family [Source:TAIR;Acc:AT1G63350]
AT1G55230	2.28201	1.75703e-05	Proteinase inhibitor I4, serpin (DUF716) [Source:UniProtKB/TrEMBL;Acc:Q9C893]
AT5G22570	2.28157	1.60364e-09	Probable WRKY transcription factor 38 [Source:UniProtKB/Swiss-Prot;Acc:Q8GWF1]
AT1G44130	2.28015	5.98942e-13	Eukaryotic aspartyl protease family protein [Source:UniProtKB/TrEMBL;Acc:Q9C6Y5]
AT3G25510	2.27772	9.06762e-45	Disease resistance protein (TIR-NBS-LRR class) family protein [Source:UniProtKB/TrEMBL;Acc:F4J910]
AT4G21850	2.27727	9.77816e-128	MSRB9 [Source:UniProtKB/TrEMBL;Acc:A0A178V287]
AT1G26380	2.2696	0.000409682	Berberine bridge enzyme-like 3 [Source:UniProtKB/Swiss-Prot;Acc:Q9FZC4]
AT1G04600	2.26937	3.98738e-25	Myosin-7 [Source:UniProtKB/Swiss-Prot;Acc:F4I5Q6]
AT3G48630	2.26302	6.40442e-18	unknown protein; BEST Arabidopsis thaliana protein match is: unknown protein (TAIR:AT3G44150.1); Ha. [Source:TAIR;Acc:AT3G48630]
AT5G39150	2.26208	0.000703643	Germin-like protein subfamily 1 member 17 [Source:UniProtKB/Swiss-Prot;Acc:Q9FIC6]
AT3G24900	2.26161	4.07323e-25	Receptor like protein 39 [Source:UniProtKB/TrEMBL;Acc:A0A1I9LR86]
AT4G23320	2.26059	2.16479e-21	cysteine-rich RLK (RECEPTOR-like protein kinase) 24 [Source:TAIR;Acc:AT4G23320]
AT5G22380	2.25887	9.57282e-19	NAC-domain protein-like [Source:UniProtKB/TrEMBL;Acc:Q680R1]
AT4G10200	2.25684	0.00155057	TTF-type zinc finger protein with HAT dimerization domain-containing protein [Source:UniProtKB/TrEMBL;Acc:Q9SN25]
AT2G43530	2.25472	1.95652e-99	Defensin-like protein 194 [Source:UniProtKB/Swiss-Prot;Acc:O22867]
AT4G17660	2.25111	1.29195e-05	Probable serine/threonine-protein kinase PBL20 [Source:UniProtKB/Swiss-Prot;Acc:F4JPX3]
AT2G15220	2.24139	3.31112e-09	At2g15220/F15A23.4 [Source:UniProtKB/TrEMBL;Acc:Q9SKL6]
AT1G51620	2.23979	1.38873e-13	Protein kinase superfamily protein [Source:UniProtKB/TrEMBL;Acc:Q9C8H4]
AT4G23210	2.23624	1.26693e-32	Cysteine-rich receptor-like protein kinase 13 [Source:UniProtKB/Swiss-Prot;Acc:Q0PW40]
AT3G53232	2.23572	5.90345e-06	At3g53232 [Source:UniProtKB/TrEMBL;Acc:Q8LBB5]
AT1G08757	2.21909	0.00195866	-
AT1G19180	2.21503	6.77605e-74	TIFY10A [Source:UniProtKB/TrEMBL;Acc:A0A178W7G1]
AT5G46050	2.2147	1.66354e-40	Protein NRT1/ PTR FAMILY 5.2 [Source:UniProtKB/Swiss-Prot;Acc:Q9FNL7]
AT4G04500	2.21183	0.00158651	Cysteine-rich receptor-like protein kinase 37 [Source:UniProtKB/Swiss-Prot;Acc:Q9XEC7]
AT1G33610	2.2088	4.47575e-35	Leucine-rich repeat (LRR) family protein [Source:UniProtKB/TrEMBL;Acc:F4HR91]
AT4G14370	2.20572	8.78378e-24	Disease resistance protein (TIR-NBS-LRR class) family [Source:TAIR;Acc:AT4G14370]
AT4G17500	2.20246	1.70079e-54	Ethylene-responsive transcription factor 1A [Source:UniProtKB/Swiss-Prot;Acc:O80337]
AT1G56510	2.19833	1.86371e-67	Disease resistance protein ADR2 [Source:UniProtKB/Swiss-Prot;Acc:Q9C7X0]
AT4G04510	2.19804	4.78419e-14	cysteine-rich RLK (RECEPTOR-like protein kinase) 38 [Source:TAIR;Acc:AT4G04510]
AT3G15500	2.19749	1.2307e-05	NAC3 [Source:UniProtKB/TrEMBL;Acc:A0A178VLD3]
AT5G52760	2.19495	1.00247e-16	Heavy metal-associated isoprenylated plant protein 14 [Source:UniProtKB/Swiss-Prot;Acc:Q9LTE1]
AT1G33730	2.19415	0.0182207	Cytochrome P450, family 76, subfamily C, polypeptide 5 [Source:UniProtKB/TrEMBL;Acc:F4HRA1]
AT2G33080	2.19058	4.57896e-06	-
AT4G15975	2.18956	8.76155e-11	RING/U-box superfamily protein [Source:TAIR;Acc:AT4G15975]
AT5G20230	2.18487	2.62207e-15	SAG14 [Source:UniProtKB/TrEMBL;Acc:A0A178UM84]
AT1G76470	2.18299	0.0119201	NAD(P)-binding Rossmann-fold superfamily protein [Source:UniProtKB/TrEMBL;Acc:F4I2E5]
AT1G20310	2.18221	0.0276817	Syringolide-induced protein [Source:UniProtKB/TrEMBL;Acc:Q8L956]
AT1G03850	2.17913	2.59808e-08	Glutaredoxin family protein [Source:TAIR;Acc:AT1G03850]
AT1G28480	2.17775	4.78348e-30	Glutaredoxin-C9 [Source:UniProtKB/Swiss-Prot;Acc:Q9SGP6]
AT2G29100	2.17467	0.0164354	Glutamate receptor [Source:UniProtKB/TrEMBL;Acc:A0A178VR79]
AT5G39330	2.1739	0.000791448	Gb [Source:UniProtKB/TrEMBL;Acc:Q9FM00]
AT1G65690	2.17351	1.33494e-29	NDR1/HIN1-like protein 6 [Source:UniProtKB/Swiss-Prot;Acc:Q8LD98]
AT5G54490	2.16856	5.72105e-21	PBP1 [Source:UniProtKB/TrEMBL;Acc:A0A178URF6]
AT2G45220	2.16772	0.000108051	Probable pectinesterase/pectinesterase inhibitor 17 [Source:UniProtKB/Swiss-Prot;Acc:O22149]
AT4G23240	2.16672	4.31903e-57	Putative cysteine-rich receptor-like protein kinase 16 [Source:UniProtKB/Swiss-Prot;Acc:O65476]
AT1G12360	2.16461	5.38873e-146	SNARE-interacting protein KEULE [Source:UniProtKB/Swiss-Prot;Acc:Q9C5X3]
AT5G60800	2.16338	5.38482e-157	Heavy metal transport/detoxification superfamily protein [Source:UniProtKB/TrEMBL;Acc:F4K0H3]
AT3G25600	2.16304	1.51093e-26	Probable calcium-binding protein CML16 [Source:UniProtKB/Swiss-Prot;Acc:Q9LI84]
AT3G02705	2.15879	0.00212107	-
AT5G44390	2.15539	1.109e-29	Berberine bridge enzyme-like 25 [Source:UniProtKB/Swiss-Prot;Acc:Q9FKU9]
AT1G09930	2.15518	3.55983e-23	Oligopeptide transporter 2 [Source:UniProtKB/Swiss-Prot;Acc:O04514]
AT1G33960	2.14783	4.15996e-15	P-loop containing nucleoside triphosphate hydrolases superfamily protein [Source:TAIR;Acc:AT1G33960]
AT4G35180	2.14708	1.02114e-29	Lysine histidine transporter-like 7 [Source:UniProtKB/Swiss-Prot;Acc:Q84WE9]
AT3G28930	2.14415	2.04999e-96	Protein AIG2 A [Source:UniProtKB/Swiss-Prot;Acc:P54121]
AT3G25780	2.14249	3.22687e-56	Allene oxide cyclase 3, chloroplastic [Source:UniProtKB/Swiss-Prot;Acc:Q9LS01]
AT1G53080	2.14076	0.0315739	Lectin-like protein At1g53080 [Source:UniProtKB/Swiss-Prot;Acc:Q9LNN3]
AT1G09932	2.1372	2.38125e-10	Phosphoglycerate mutase family protein [Source:UniProtKB/TrEMBL;Acc:Q8GWG7]
AT2G43000	2.13639	3.09323e-28	Transcription factor JUNGBRUNNEN 1 [Source:UniProtKB/Swiss-Prot;Acc:Q9SK55]
AT5G24200	2.13471	2.69898e-18	alpha/beta-Hydrolases superfamily protein [Source:TAIR;Acc:AT5G24200]
AT1G58300	2.13373	2.56866e-06	Heme oxygenase 4, chloroplastic [Source:UniProtKB/Swiss-Prot;Acc:Q9LQC0]
AT5G57220	2.13292	1.10744e-24	Cytochrome P450 81F2 [Source:UniProtKB/Swiss-Prot;Acc:Q9LVD6]
AT5G47220	2.12721	2.5898e-45	ERF2 [Source:UniProtKB/TrEMBL;Acc:A0A178UCP3]
AT1G57650	2.11563	4.94876e-34	ATP binding protein [Source:UniProtKB/TrEMBL;Acc:F4I847]
AT1G47395	2.11422	3.63626e-08	At1g47390 [Source:UniProtKB/TrEMBL;Acc:Q8GUL3]
AT1G06620	2.11264	1.05869e-33	1-aminocyclopropane-1-carboxylate oxidase homolog 1 [Source:UniProtKB/Swiss-Prot;Acc:Q84MB3]
AT3G61280	2.1118	5.83777e-19	Glycosyltransferase [Source:UniProtKB/TrEMBL;Acc:Q5Q0C1]
AT1G79400	2.10974	1.11503e-08	CHX2 [Source:UniProtKB/TrEMBL;Acc:A0A178WC88]
AT3G47480	2.10829	4.41612e-18	Probable calcium-binding protein CML47 [Source:UniProtKB/Swiss-Prot;Acc:Q9SN89]
AT5G36220	2.10595	2.04038e-10	Cytochrome P450 81D1 [Source:UniProtKB/Swiss-Prot;Acc:Q9FG65]
AT3G44860	2.10377	1.11727e-20	Farnesoic acid carboxyl-O-methyltransferase [Source:UniProtKB/Swiss-Prot;Acc:Q9FYC4]
AT2G30760	2.10183	0.000133561	Uncharacterized protein At2g30760 [Source:UniProtKB/TrEMBL;Acc:O49341]
AT1G78410	2.10132	7.37737e-22	VQ motif-containing protein 10 [Source:UniProtKB/Swiss-Prot;Acc:Q8VYI5]
AT1G57630	2.09999	1.81838e-12	Disease resistance protein RPP1-WsB, putative [Source:UniProtKB/TrEMBL;Acc:Q9FVT9]
AT3G55700	2.09923	2.81192e-12	Glycosyltransferase (Fragment) [Source:UniProtKB/TrEMBL;Acc:W8Q6P0]
AT5G60900	2.09537	1.03589e-81	receptor-like protein kinase 1 [Source:TAIR;Acc:AT5G60900]
AT3G02480	2.09232	5.50365e-10	AT3g02480/F16B3_11 [Source:UniProtKB/TrEMBL;Acc:Q9M892]
AT3G53150	2.08808	1.24782e-09	UDP-glucosyl transferase 73D1 [Source:TAIR;Acc:AT3G53150]
AT5G60950	2.08565	1.51049e-53	COBRA-like protein 5 [Source:UniProtKB/Swiss-Prot;Acc:Q9FME5]
AT1G33720	2.07099	8.45284e-10	Cytochrome P450, family 76, subfamily C, polypeptide 6 [Source:UniProtKB/TrEMBL;Acc:Q9LQ25]
AT2G38530	2.06685	3.28071e-37	Non-specific lipid-transfer protein [Source:UniProtKB/TrEMBL;Acc:A0A178W063]
AT3G47090	2.0666	1.22397e-54	Leucine-rich repeat protein kinase family protein [Source:UniProtKB/TrEMBL;Acc:Q9SD64]
AT3G50280	2.06159	7.22551e-26	Uncharacterized acetyltransferase At3g50280 [Source:UniProtKB/Swiss-Prot;Acc:Q9SND9]
AT1G19670	2.0608	9.01762e-75	Chlorophyllase-1 [Source:UniProtKB/Swiss-Prot;Acc:O22527]
AT3G61198	2.0589	3.49621e-24	other RNA [Source:TAIR;Acc:AT3G61198]
AT4G15440	2.05607	4.77032e-13	Probable inactive linolenate hydroperoxide lyase [Source:UniProtKB/Swiss-Prot;Acc:B3LF83]
AT3G17690	2.05417	1.2399e-30	Putative cyclic nucleotide-gated ion channel 19 [Source:UniProtKB/Swiss-Prot;Acc:Q9LDR2]
AT1G01530	2.05264	0.022007	AGL28 [Source:UniProtKB/TrEMBL;Acc:A0A178WE04]
AT1G68620	2.05078	2.05542e-20	Probable carboxylesterase 6 [Source:UniProtKB/Swiss-Prot;Acc:Q9SX25]
AT4G34380	2.04466	1.7808e-08	At4g34380 [Source:UniProtKB/TrEMBL;Acc:Q9SZ03]
AT1G08830	2.03975	1.4588e-172	Superoxide dismutase [Cu-Zn] 1 [Source:UniProtKB/Swiss-Prot;Acc:P24704]
AT4G15270	2.03925	1.09172e-05	Glucosyltransferase-like protein (Fragment) [Source:UniProtKB/TrEMBL;Acc:W8PV66]
AT5G24530	2.03846	2.01471e-94	Protein DOWNY MILDEW RESISTANCE 6 [Source:UniProtKB/Swiss-Prot;Acc:Q9FLV0]
AT1G72240	2.03778	3.97374e-16	Uncharacterized protein T9N14.5 [Source:UniProtKB/TrEMBL;Acc:Q9C7T1]
AT3G01175	2.03532	1.40785e-07	Transmembrane protein [Source:UniProtKB/TrEMBL;Acc:F4J4Q8]
AT5G08240	2.03001	4.86089e-38	At5g08240 [Source:UniProtKB/TrEMBL;Acc:Q9LEY3]
AT1G51920	2.02903	0.00367842	unknown protein; FUNCTIONS IN: molecular_function unknown; INVOLVED IN: biological_process unknown; LOCATED IN: endomembrane system; EXPRESSED IN: stem, stamen; EXPRESSED DURING: 4 anthesis; Ha. [Source:TAIR;Acc:AT1G51920]
AT2G39420	2.02882	1.48512e-61	Alpha/beta-Hydrolases superfamily protein [Source:UniProtKB/TrEMBL;Acc:Q8RXN7]
AT2G27660	2.02835	7.21212e-33	Cysteine/Histidine-rich C1 domain family protein [Source:UniProtKB/TrEMBL;Acc:Q9ZUW8]
AT2G31880	2.02693	3.24662e-18	Leucine-rich repeat receptor-like serine/threonine/tyrosine-protein kinase SOBIR1 [Source:UniProtKB/Swiss-Prot;Acc:Q9SKB2]
AT2G04495	2.01952	3.76091e-25	At2g04495 [Source:UniProtKB/TrEMBL;Acc:Q6NLT2]
AT4G21120	2.01864	2.21966e-15	CAT1 [Source:UniProtKB/TrEMBL;Acc:A0A178UYU0]
AT4G38560	2.01754	6.11802e-07	Phospholipase like protein [Source:UniProtKB/TrEMBL;Acc:Q0WV01]
AT1G13550	2.01681	0.000655415	Putative uncharacterized protein [Source:UniProtKB/TrEMBL;Acc:Q3EDD3]
AT5G07760	2.01597	2.10186e-05	formin homology 2 domain-containing protein / FH2 domain-containing protein [Source:TAIR;Acc:AT5G07760]
AT4G24000	2.01584	1.00423e-06	Glycosyltransferase (Fragment) [Source:UniProtKB/TrEMBL;Acc:W8Q6J0]
AT1G69880	2.01187	1.11794e-05	Thioredoxin H8 [Source:UniProtKB/Swiss-Prot;Acc:Q9CAS1]
AT5G48400	2.01086	1.83855e-06	Glutamate receptor 1.2 [Source:UniProtKB/Swiss-Prot;Acc:Q9LV72]
AT2G41100	2.00765	5.89433e-22	Calmodulin-like protein 12 [Source:UniProtKB/Swiss-Prot;Acc:P25071]
AT5G46490	2.00673	0.00128648	Disease resistance protein (TIR-NBS-LRR class) family [Source:UniProtKB/TrEMBL;Acc:Q9FHF6]
AT3G45140	2.00169	3.36228e-85	Lipoxygenase 2, chloroplastic [Source:UniProtKB/Swiss-Prot;Acc:P38418]
AT1G35230	2.00061	1.23847e-21	Classical arabinogalactan protein 5 [Source:UniProtKB/Swiss-Prot;Acc:Q8LCE4]
AT4G11890	1.99816	8.80575e-74	Protein kinase superfamily protein [Source:UniProtKB/TrEMBL;Acc:F4JPT7]
AT5G39020	1.99023	1.04399e-13	Probable receptor-like protein kinase At5g39020 [Source:UniProtKB/Swiss-Prot;Acc:Q9FID6]
AT5G25440	1.99	3.12294e-36	Protein kinase superfamily protein [Source:TAIR;Acc:AT5G25440]
AT5G26920	1.98845	4.9935e-59	Calmodulin-binding protein 60 G [Source:UniProtKB/Swiss-Prot;Acc:F4K2R6]
AT1G05575	1.98517	2.03872e-07	Transmembrane protein [Source:UniProtKB/TrEMBL;Acc:Q8LC91]
AT5G38250	1.98451	1.80048e-24	LEAF RUST 10 DISEASE-RESISTANCE LOCUS RECEPTOR-LIKE PROTEIN KINASE-like 2.3 [Source:UniProtKB/Swiss-Prot;Acc:F4KA51]
AT1G56540	1.98357	1.51814e-13	Disease resistance protein (TIR-NBS-LRR class) family [Source:UniProtKB/TrEMBL;Acc:Q9FXA6]
AT4G23200	1.98013	2.72753e-05	cysteine-rich RLK (RECEPTOR-like protein kinase) 12 [Source:TAIR;Acc:AT4G23200]
AT3G15518	1.97702	0.00869754	Putative uncharacterized protein [Source:UniProtKB/TrEMBL;Acc:Q8GYA5]
AT4G15280	1.97578	1.01105e-20	UDP-glucosyl transferase 71B5 [Source:TAIR;Acc:AT4G15280]
AT2G29120	1.96813	2.6584e-65	Glutamate receptor 2.7 [Source:UniProtKB/Swiss-Prot;Acc:Q8LGN0]
AT3G60415	1.96713	3.1131e-18	At3g60420 [Source:UniProtKB/TrEMBL;Acc:Q9M217]
AT4G12500	1.96496	0.0018446	pEARLI1-like lipid transfer protein 3 [Source:UniProtKB/Swiss-Prot;Acc:Q9SU33]
AT5G44820	1.96071	8.07065e-35	At5g44820 [Source:UniProtKB/TrEMBL;Acc:Q147R7]
AT4G39030	1.95992	2.74033e-50	Protein DETOXIFICATION 47, chloroplastic [Source:UniProtKB/Swiss-Prot;Acc:Q945F0]
AT1G52855	1.95892	0.000287617	At1g52855 [Source:UniProtKB/TrEMBL;Acc:Q8LC41]
AT1G65481	1.95554	0.00578246	unknown protein; FUNCTIONS IN: molecular_function unknown; INVOLVED IN: biological_process unknown; LOCATED IN: endomembrane system. [Source:TAIR;Acc:AT1G65481]
AT3G57640	1.95243	5.86434e-11	At3g57640 [Source:UniProtKB/TrEMBL;Acc:Q9SVX8]
AT1G24070	1.94954	2.64532e-21	Probable glucomannan 4-beta-mannosyltransferase 10 [Source:UniProtKB/Swiss-Prot;Acc:Q9LR87]
AT3G50480	1.94761	0.0208751	RPW8-like protein 4 [Source:UniProtKB/Swiss-Prot;Acc:Q9SCS6]
AT4G04540	1.94755	8.21314e-15	Putative cysteine-rich receptor-like protein kinase 39 [Source:UniProtKB/Swiss-Prot;Acc:Q9SYS7]
AT1G21240	1.93747	2.49218e-38	Wall-associated receptor kinase 3 [Source:UniProtKB/Swiss-Prot;Acc:Q9LMN8]
AT1G76040	1.92888	3.15859e-85	calcium-dependent protein kinase 29 [Source:TAIR;Acc:AT1G76040]
AT3G45290	1.92838	3.57789e-18	MLO-like protein 3 [Source:UniProtKB/Swiss-Prot;Acc:Q94KB9]
AT1G06160	1.92643	4.21547e-18	Ethylene-responsive transcription factor ERF094 [Source:UniProtKB/Swiss-Prot;Acc:Q9LND1]
AT1G51960	1.92535	0.000488221	Calmodulin-binding family protein [Source:UniProtKB/TrEMBL;Acc:Q9ZU28]
AT5G09470	1.92513	0.00276264	DIC3 [Source:UniProtKB/TrEMBL;Acc:A0A178UKG1]
AT3G62210	1.92439	4.32352e-05	EDA32 [Source:UniProtKB/TrEMBL;Acc:A0A384LDD2]
AT5G44570	1.92438	1.24624e-09	unknown protein; FUNCTIONS IN: molecular_function unknown; INVOLVED IN: biological_process unknown; LOCATED IN: endomembrane system; EXPRESSED IN: leaf whorl, hypocotyl, sepal, flower, leaf; EXPRESSED DURING: petal differentiation and expansion stag /.../08 eight leaves visible; Ha. [Source:TAIR;Acc:AT5G44570]
AT1G19376	1.92205	0.00274435	snoRNA [Source:TAIR;Acc:AT1G19376]
AT2G17040	1.9142	1.08482e-52	NAC domain containing protein 36 [Source:UniProtKB/TrEMBL;Acc:F4IME8]
AT3G13950	1.91387	3.38281e-21	AT3G13950 protein [Source:UniProtKB/TrEMBL;Acc:B9DG91]
AT5G10140	1.91384	0.000529292	At5g10140 [Source:UniProtKB/TrEMBL;Acc:Q5Q9J1]
AT1G65870	1.9125	0.000545369	Dirigent protein 21 [Source:UniProtKB/Swiss-Prot;Acc:Q9SS03]
AT3G11010	1.90909	6.74463e-08	Receptor-like protein 34 [Source:UniProtKB/Swiss-Prot;Acc:Q9SRL2]
AT3G28380	1.90615	0.0414003	ABC transporter B family member 17 [Source:UniProtKB/Swiss-Prot;Acc:Q9LSJ6]
AT1G74360	1.9053	1.75789e-27	Probable LRR receptor-like serine/threonine-protein kinase At1g74360 [Source:UniProtKB/Swiss-Prot;Acc:C0LGJ1]
AT5G59590	1.90458	0.000252977	Glycosyltransferase (Fragment) [Source:UniProtKB/TrEMBL;Acc:W8PUA4]
AT4G25000	1.90444	1.26646e-11	Alpha-amylase 1 [Source:UniProtKB/Swiss-Prot;Acc:Q8VZ56]
AT3G50470	1.89843	7.90074e-09	MLA10 [Source:UniProtKB/TrEMBL;Acc:A0A178VJG9]
AT3G50760	1.89835	7.39642e-14	Probable galacturonosyltransferase-like 2 [Source:UniProtKB/Swiss-Prot;Acc:Q9S7G2]
AT1G61610	1.89571	1.14844e-11	Serine/threonine-protein kinase [Source:UniProtKB/TrEMBL;Acc:A0A178W8X6]
AT4G28390	1.89104	1.38487e-52	ADP,ATP carrier protein 3, mitochondrial [Source:UniProtKB/Swiss-Prot;Acc:O49447]
AT5G43650	1.89082	0.00237004	Transcription factor bHLH92 [Source:UniProtKB/Swiss-Prot;Acc:Q9FIX5]
AT1G02850	1.88905	4.3446e-43	Beta-glucosidase 11 [Source:UniProtKB/Swiss-Prot;Acc:B3H5Q1]
AT1G72940	1.88463	1.71017e-42	At1g72940/F3N23_14 [Source:UniProtKB/TrEMBL;Acc:Q9SSN2]
AT1G67920	1.88257	2.77743e-15	At1g67920 [Source:UniProtKB/TrEMBL;Acc:Q9C9V8]
AT1G35710	1.88169	6.6145e-18	Probable leucine-rich repeat receptor-like protein kinase At1g35710 [Source:UniProtKB/Swiss-Prot;Acc:Q9LP24]
AT3G61190	1.87954	0.000126294	BON1-associated protein 1 [Source:UniProtKB/Swiss-Prot;Acc:Q941L2]
AT3G26500	1.87652	9.1943e-19	Plant intracellular Ras-group-related LRR protein 2 [Source:UniProtKB/Swiss-Prot;Acc:Q9LRV8]
AT5G27420	1.87632	6.50836e-06	E3 ubiquitin-protein ligase ATL31 [Source:UniProtKB/Swiss-Prot;Acc:Q8LGA5]
AT1G23840	1.87563	1.01113e-28	At1g23840/F5O8_37 [Source:UniProtKB/TrEMBL;Acc:Q9ZUB1]
AT5G09290	1.87357	3.93059e-30	3'(2'),5'-bisphosphate nucleotidase-like protein [Source:UniProtKB/TrEMBL;Acc:Q0WTK9]
AT5G52730	1.87347	2.63842e-08	Heavy metal-associated isoprenylated plant protein 11 [Source:UniProtKB/Swiss-Prot;Acc:Q9LTE4]
AT5G25470	1.87184	1.97148e-08	B3 domain-containing protein At5g25470 [Source:UniProtKB/Swiss-Prot;Acc:Q1PDT6]
AT2G20142	1.87081	8.18395e-38	Toll-Interleukin-Resistance (TIR) domain family protein [Source:UniProtKB/TrEMBL;Acc:F4IUF0]
AT2G13550	1.86911	0.00127031	unknown protein; Ha. [Source:TAIR;Acc:AT2G13550]
AT5G61100	1.86757	0.0207086	BEST Arabidopsis thaliana protein match is: zinc ion binding (TAIR:AT5G61110.1); Ha. [Source:TAIR;Acc:AT5G61100]
AT1G66090	1.86431	9.16357e-09	Disease resistance protein (TIR-NBS class) [Source:UniProtKB/TrEMBL;Acc:Q9C515]
AT1G60730	1.86289	7.72216e-13	NAD(P)-linked oxidoreductase superfamily protein [Source:TAIR;Acc:AT1G60730]
AT1G34420	1.86191	1.43584e-46	F12K21.25 [Source:UniProtKB/TrEMBL;Acc:Q9LNK3]
AT5G46350	1.86077	1.27321e-08	WRKY transcription factor 8 [Source:UniProtKB/Swiss-Prot;Acc:Q9FL26]
AT5G16170	1.8599	7.58264e-16	At5g16170 [Source:UniProtKB/TrEMBL;Acc:Q4V3A2]
AT4G21920	1.85742	0.00296784	Uncharacterized protein AT4g21920 [Source:UniProtKB/TrEMBL;Acc:O49715]
AT1G72900	1.85619	1.38539e-13	Similar to part of disease resistance protein [Source:UniProtKB/TrEMBL;Acc:Q9SSN6]
AT1G47400	1.85536	1.34076e-06	unknown protein; BEST Arabidopsis thaliana protein match is: unknown protein (TAIR:AT1G47395.1); Ha. [Source:TAIR;Acc:AT1G47400]
AT2G35930	1.8525	4.7517e-12	E3 ubiquitin-protein ligase PUB23 [Source:UniProtKB/Swiss-Prot;Acc:Q84TG3]
AT2G32140	1.85171	5.2651e-25	Transmembrane receptor [Source:UniProtKB/TrEMBL;Acc:F4ISS7]
AT5G56080	1.8445	7.00046e-06	NAS2 [Source:UniProtKB/TrEMBL;Acc:A0A178ULG9]
AT1G28370	1.84292	2.12591e-14	ERF domain protein 11 [Source:TAIR;Acc:AT1G28370]
AT1G77380	1.84273	4.78864e-19	ATAAP3 [Source:UniProtKB/TrEMBL;Acc:A0A178W3U1]
AT2G27690	1.84246	3.61705e-12	Cytochrome P450 94C1 [Source:UniProtKB/Swiss-Prot;Acc:Q9ZUX1]
AT4G08870	1.84126	8.95946e-85	ARGAH2 [Source:UniProtKB/TrEMBL;Acc:A0A178V1K8]
AT3G26210	1.83861	6.04849e-53	Cytochrome P450 71B23 [Source:UniProtKB/Swiss-Prot;Acc:Q9LTM0]
AT4G29050	1.83695	0.000922508	Concanavalin A-like lectin protein kinase family protein [Source:TAIR;Acc:AT4G29050]
AT5G11210	1.83584	2.4643e-08	Glutamate receptor 2.5 [Source:UniProtKB/Swiss-Prot;Acc:Q9LFN5]
AT4G21903	1.83572	4.69987e-24	Protein DETOXIFICATION [Source:UniProtKB/TrEMBL;Acc:F4JKB8]
AT1G24147	1.82991	5.60981e-09	Transmembrane protein [Source:UniProtKB/TrEMBL;Acc:Q1G3U1]
AT5G52750	1.82907	1.19914e-50	Heavy metal-associated isoprenylated plant protein 13 [Source:UniProtKB/Swiss-Prot;Acc:Q9LTE2]
AT1G67520	1.82803	7.4593e-18	lectin protein kinase family protein [Source:TAIR;Acc:AT1G67520]
AT1G73805	1.82679	1.83407e-46	Protein SAR DEFICIENT 1 [Source:UniProtKB/Swiss-Prot;Acc:Q9C9T2]
AT3G48090	1.82672	2.9648e-108	Protein EDS1 [Source:UniProtKB/Swiss-Prot;Acc:Q9SU72]
AT5G67080	1.8238	0.0142815	Mitogen-activated protein kinase kinase kinase 19 [Source:UniProtKB/TrEMBL;Acc:Q9FHA5]
AT3G49620	1.81901	8.00897e-09	Probable 2-oxoglutarate-dependent dioxygenase DIN11 [Source:UniProtKB/Swiss-Prot;Acc:Q8H113]
AT3G23110	1.81899	9.12802e-41	Receptor-like protein 37 [Source:UniProtKB/Swiss-Prot;Acc:Q9LS80]
AT2G40200	1.81751	0.00020814	Transcription factor bHLH51 [Source:UniProtKB/Swiss-Prot;Acc:Q9XEF0]
AT4G33050	1.81642	2.06194e-114	calmodulin-binding family protein [Source:TAIR;Acc:AT4G33050]
AT2G26530	1.81503	3.93927e-20	AR781 [Source:UniProtKB/TrEMBL;Acc:A0A178VPT1]
AT4G23600	1.81396	8.72888e-60	Cystine lyase CORI3 [Source:UniProtKB/Swiss-Prot;Acc:Q9SUR6]
AT2G23680	1.81197	4.21678e-39	Cold-regulated 413 plasma membrane protein 3 [Source:UniProtKB/Swiss-Prot;Acc:O64834]
AT2G44290	1.81153	4.30915e-39	Protein YLS3 [Source:UniProtKB/Swiss-Prot;Acc:O64864]
AT2G23830	1.80953	0.000883987	Vesicle-associated protein 3-1 [Source:UniProtKB/Swiss-Prot;Acc:O82213]
AT4G20000	1.80903	1.1837e-05	At4g20000 [Source:UniProtKB/TrEMBL;Acc:O49427]
AT1G63950	1.80769	0.0319762	Heavy metal transport/detoxification superfamily protein [Source:TAIR;Acc:AT1G63950]
AT3G09405	1.80546	2.40976e-16	Pectin acetylesterase 4 [Source:UniProtKB/Swiss-Prot;Acc:Q9SR23]
AT1G17615	1.80469	0.0074006	Disease resistance protein (TIR-NBS class) [Source:UniProtKB/TrEMBL;Acc:Q4PT31]
AT5G64810	1.80395	1.65938e-10	Probable WRKY transcription factor 51 [Source:UniProtKB/Swiss-Prot;Acc:Q93WU9]
AT1G33560	1.80267	1.65773e-41	Disease resistance protein ADR1 [Source:UniProtKB/Swiss-Prot;Acc:Q9FW44]
AT5G25250	1.8001	5.81933e-54	Flotillin-like protein 1 [Source:UniProtKB/Swiss-Prot;Acc:Q501E6]
AT5G44568	1.7996	1.02604e-15	Transmembrane protein [Source:UniProtKB/TrEMBL;Acc:Q570K8]
AT3G25610	1.79941	3.24976e-48	Phospholipid-transporting ATPase 10 [Source:UniProtKB/Swiss-Prot;Acc:Q9LI83]
AT1G47980	1.79766	0.0182869	unknown protein; FUNCTIONS IN: molecular_function unknown; INVOLVED IN: biological_process unknown; LOCATED IN: endomembrane system; EXPRESSED IN: 6 plant structures; EXPRESSED DURING: 4 anthesis, F mature embryo stage, petal differentiation and exp /.../ stage, E expanded cotyledon stage; BEST Arabidopsis thaliana protein match is: unknown protein (TAIR:AT3G62730.1); Ha. [Source:TAIR;Acc:AT1G479…
AT4G14365	1.79301	8.85337e-19	Putative E3 ubiquitin-protein ligase XBAT34 [Source:UniProtKB/Swiss-Prot;Acc:Q9FPH0]
AT2G26440	1.79175	4.75917e-68	Probable pectinesterase/pectinesterase inhibitor 12 [Source:UniProtKB/Swiss-Prot;Acc:O48711]
AT1G10340	1.79033	2.96191e-35	Ankyrin repeat family protein [Source:UniProtKB/TrEMBL;Acc:Q9SY76]
AT5G52770	1.7873	0.0220643	Copper transport protein family [Source:UniProtKB/TrEMBL;Acc:Q9LTE0]
AT5G36925	1.78683	0.020541	Putative uncharacterized protein [Source:UniProtKB/TrEMBL;Acc:Q9FIW0]
AT1G27730	1.78306	1.62076e-06	Zinc finger protein ZAT10 [Source:UniProtKB/Swiss-Prot;Acc:Q96289]
AT1G52890	1.7821	0.000377086	NAC domain-containing protein 19 [Source:UniProtKB/Swiss-Prot;Acc:Q9C932]
AT3G13100	1.78091	3.44457e-49	ABC transporter C family member 7 [Source:UniProtKB/Swiss-Prot;Acc:Q9LK62]
AT4G30640	1.77882	6.46795e-08	Putative F-box/LRR-repeat protein 19 [Source:UniProtKB/Swiss-Prot;Acc:Q9M096]
AT3G11580	1.77767	2.64169e-11	AP2/B3-like transcriptional factor family protein [Source:UniProtKB/TrEMBL;Acc:A0A1I9LT60]
AT1G49000	1.77467	2.50519e-06	At1g49000 [Source:UniProtKB/TrEMBL;Acc:Q9M9A2]
AT1G02450	1.77288	4.74161e-23	NIMIN1 [Source:UniProtKB/TrEMBL;Acc:A0A178WC43]
AT1G04323	1.77205	0.0141628	-
AT5G41761	1.77063	1.36763e-13	Putative uncharacterized protein [Source:UniProtKB/TrEMBL;Acc:Q1G3G9]
AT5G27060	1.7693	4.24473e-13	receptor like protein 53 [Source:TAIR;Acc:AT5G27060]
AT1G20350	1.76688	3.0484e-07	Mitochondrial import inner membrane translocase subunit TIM17-1 [Source:UniProtKB/Swiss-Prot;Acc:Q9LN27]
AT1G15125	1.76651	2.0166e-49	F9L1.6 [Source:UniProtKB/TrEMBL;Acc:Q9XI57]
AT1G72520	1.76553	1.01394e-34	Lipoxygenase 4, chloroplastic [Source:UniProtKB/Swiss-Prot;Acc:Q9FNX8]
AT4G02520	1.7651	0.000377654	Glutathione S-transferase F2 [Source:UniProtKB/Swiss-Prot;Acc:P46422]
AT4G23610	1.76379	0.0419689	AT4g23610/F9D16_80 [Source:UniProtKB/TrEMBL;Acc:Q9SUR5]
AT5G38240	1.76245	4.41381e-09	Protein kinase family protein [Source:TAIR;Acc:AT5G38240]
AT5G41550	1.75762	1.53926e-08	Disease resistance protein (TIR-NBS-LRR class) family [Source:UniProtKB/TrEMBL;Acc:Q9FFS5]
AT3G04720	1.75756	2.28957e-73	Hevein-like preproprotein [Source:UniProtKB/Swiss-Prot;Acc:P43082]
AT1G65483	1.75593	5.18119e-09	Putative uncharacterized protein [Source:UniProtKB/TrEMBL;Acc:Q1G3X9]
AT4G11900	1.75493	2.38461e-41	G-type lectin S-receptor-like serine/threonine-protein kinase At4g11900 [Source:UniProtKB/Swiss-Prot;Acc:Q9T058]
AT1G66880	1.75259	1.79867e-53	Protein kinase superfamily protein [Source:TAIR;Acc:AT1G66880]
AT5G37750	1.75128	0.045628	Chaperone DnaJ-domain superfamily protein [Source:UniProtKB/TrEMBL;Acc:F4K8L8]
AT5G38260	1.74636	1.92077e-12	LEAF RUST 10 DISEASE-RESISTANCE LOCUS RECEPTOR-LIKE PROTEIN KINASE-like 2.1 [Source:UniProtKB/Swiss-Prot;Acc:Q9FF31]
AT4G00960	1.74386	6.37638e-07	Putative receptor-like protein kinase At4g00960 [Source:UniProtKB/Swiss-Prot;Acc:O23082]
AT2G15390	1.73819	2.6532e-29	Probable fucosyltransferase 4 [Source:UniProtKB/Swiss-Prot;Acc:Q9SJP2]
AT3G54160	1.7348	3.80677e-07	RNI-like superfamily protein [Source:UniProtKB/TrEMBL;Acc:Q9M388]
AT1G45145	1.73257	1.63965e-13	Thioredoxin H5 [Source:UniProtKB/Swiss-Prot;Acc:Q39241]
AT5G17760	1.72972	9.64383e-14	AAA-ATPase At5g17760 [Source:UniProtKB/Swiss-Prot;Acc:Q9FN75]
AT3G09010	1.72732	3.23081e-28	Protein kinase superfamily protein [Source:UniProtKB/TrEMBL;Acc:Q8LF75]
AT3G11080	1.7266	2.87898e-48	Receptor-like protein 35 [Source:UniProtKB/Swiss-Prot;Acc:Q9SRL7]
AT1G20510	1.7264	2.34106e-73	4-coumarate--CoA ligase-like 5 [Source:UniProtKB/Swiss-Prot;Acc:Q84P21]
AT2G02360	1.72632	2.66372e-11	F-box protein PP2-B10 [Source:UniProtKB/Swiss-Prot;Acc:Q9ZVQ6]
AT1G17745	1.71824	7.38474e-62	D-3-phosphoglycerate dehydrogenase [Source:TAIR;Acc:AT1G17745]
AT3G47380	1.71506	1.48247e-19	Pectinesterase inhibitor 11 [Source:UniProtKB/Swiss-Prot;Acc:Q9STY5]
AT5G39120	1.71361	0.00869754	Germin-like protein subfamily 1 member 15 [Source:UniProtKB/Swiss-Prot;Acc:Q9FIC9]
AT1G28190	1.71238	2.24092e-14	F3H9.15 protein [Source:UniProtKB/TrEMBL;Acc:Q9FZ93]
AT3G07520	1.71116	2.44509e-42	Glutamate receptor 1.4 [Source:UniProtKB/Swiss-Prot;Acc:Q8LGN1]
AT1G73190	1.70994	0.0311761	Aquaporin TIP3-1 [Source:UniProtKB/Swiss-Prot;Acc:P26587]
AT1G34180	1.70991	3.33371e-21	NAC domain containing protein 16 [Source:TAIR;Acc:AT1G34180]
AT5G25910	1.70685	0.0323376	Receptor-like protein 52 [Source:UniProtKB/Swiss-Prot;Acc:Q7FZR1]
AT3G11402	1.70596	9.09671e-14	Cysteine/Histidine-rich C1 domain family protein [Source:UniProtKB/TrEMBL;Acc:Q3EB86]
AT2G41410	1.70573	1.0445e-67	Probable calcium-binding protein CML35 [Source:UniProtKB/Swiss-Prot;Acc:P30188]
AT4G17490	1.70378	1.33933e-05	Ethylene-responsive transcription factor 6 [Source:UniProtKB/Swiss-Prot;Acc:Q8VZ91]
AT1G72280	1.70142	4.39306e-22	Like disulfide bond formation protein [Source:UniProtKB/TrEMBL;Acc:Q0WSW0]
AT1G73040	1.69992	1.50443e-05	Jacalin-related lectin 19 [Source:UniProtKB/Swiss-Prot;Acc:Q9SSM3]
AT4G31500	1.69983	7.66492e-112	Cytochrome P450 83B1 [Source:UniProtKB/Swiss-Prot;Acc:O65782]
AT1G69520	1.69783	3.11971e-21	S-adenosyl-L-methionine-dependent methyltransferases superfamily protein [Source:TAIR;Acc:AT1G69520]
AT2G04515	1.69708	0.000480535	Transmembrane protein [Source:UniProtKB/TrEMBL;Acc:Q5S4Y8]
AT1G72000	1.69435	0.00944029	Probable alkaline/neutral invertase F [Source:UniProtKB/Swiss-Prot;Acc:Q9C560]
AT3G47580	1.69379	2.51152e-14	Leucine-rich repeat protein kinase family protein [Source:UniProtKB/TrEMBL;Acc:Q9SN80]
AT5G20480	1.6931	2.66811e-06	LRR receptor-like serine/threonine-protein kinase EFR [Source:UniProtKB/Swiss-Prot;Acc:C0LGT6]
AT1G65360	1.69281	4.90169e-11	Agamous-like MADS-box protein AGL23 [Source:UniProtKB/Swiss-Prot;Acc:O80807]
AT5G48657	1.68992	1.43145e-19	defense protein-related [Source:TAIR;Acc:AT5G48657]
AT5G22550	1.68727	0.0101459	Emb [Source:UniProtKB/TrEMBL;Acc:Q9FK84]
AT2G26400	1.68565	2.12144e-14	acireductone dioxygenase 3 [Source:TAIR;Acc:AT2G26400]
AT1G23060	1.68363	1.69476e-07	MDP40 [Source:UniProtKB/TrEMBL;Acc:A0A384LAT5]
AT3G12220	1.68163	1.06048e-18	Serine carboxypeptidase-like 16 [Source:UniProtKB/Swiss-Prot;Acc:Q9C7D4]
AT2G41082	1.67952	6.24523e-07	unknown protein; LOCATED IN: endomembrane system; Ha. [Source:TAIR;Acc:AT2G41082]
AT5G10380	1.67951	1.01148e-11	E3 ubiquitin-protein ligase RING1 [Source:UniProtKB/Swiss-Prot;Acc:Q9LX93]
AT5G55460	1.67835	3.29733e-22	At5g55460 [Source:UniProtKB/TrEMBL;Acc:Q8GWA4]
AT1G27020	1.67329	8.96127e-41	Plant/protein [Source:UniProtKB/TrEMBL;Acc:O04551]
AT2G38470	1.67022	1.12073e-11	WRKY33 [Source:UniProtKB/TrEMBL;Acc:A0A384L4W4]
AT3G44260	1.66949	0.00210735	Probable CCR4-associated factor 1 homolog 9 [Source:UniProtKB/Swiss-Prot;Acc:Q9LXM2]
AT5G55560	1.66567	6.80484e-08	Probable serine/threonine-protein kinase WNK11 [Source:UniProtKB/Swiss-Prot;Acc:Q6ICW6]
AT4G31800	1.6653	1.31898e-33	WRKY like transcription factor [Source:UniProtKB/TrEMBL;Acc:Q0WTZ3]
AT1G14370	1.66193	6.37698e-38	PBL2 [Source:UniProtKB/TrEMBL;Acc:A0A178WI52]
AT1G59730	1.66104	0.000346809	Thioredoxin [Source:UniProtKB/TrEMBL;Acc:A0A178WRN3]
AT1G51760	1.66032	1.31925e-54	JR3 [Source:UniProtKB/TrEMBL;Acc:A0A178W8I8]
AT5G41750	1.65821	2.08682e-48	Disease resistance protein (TIR-NBS-LRR class) family [Source:UniProtKB/TrEMBL;Acc:Q9LSX5]
AT3G13437	1.65681	2.05658e-09	Transmembrane protein [Source:UniProtKB/TrEMBL;Acc:A0A1I9LNG9]
AT3G28540	1.65484	4.70923e-45	AAA-ATPase At3g28540 [Source:UniProtKB/Swiss-Prot;Acc:Q9LH82]
AT1G13750	1.65478	1.41519e-36	Probable inactive purple acid phosphatase 1 [Source:UniProtKB/Swiss-Prot;Acc:Q9LMX4]
AT5G39670	1.65348	1.06103e-06	Probable calcium-binding protein CML46 [Source:UniProtKB/Swiss-Prot;Acc:Q93Z27]
AT4G39950	1.65229	6.29148e-111	cytochrome P450, family 79, subfamily B, polypeptide 2 [Source:TAIR;Acc:AT4G39950]
AT1G08450	1.65227	2.45727e-17	Calreticulin-3 [Source:UniProtKB/Swiss-Prot;Acc:O04153]
AT4G35110	1.6502	9.39419e-25	Phospholipase-like protein (PEARLI 4) family protein [Source:UniProtKB/TrEMBL;Acc:A8MQE1]
AT1G66860	1.64983	0.0311968	Class I glutamine amidotransferase-like superfamily protein [Source:UniProtKB/TrEMBL;Acc:Q9C9N8]
AT1G66173	1.64862	0.0244344	other RNA [Source:TAIR;Acc:AT1G66173]
AT3G50800	1.64745	3.54239e-06	Uncharacterized protein At3g50800 [Source:UniProtKB/TrEMBL;Acc:Q9SVL8]
AT4G17470	1.64551	2.77112e-25	Alpha/beta-Hydrolases superfamily protein [Source:UniProtKB/TrEMBL;Acc:Q501G7]
AT5G58940	1.64324	1.5338e-33	Calmodulin-binding receptor-like cytoplasmic kinase 1 [Source:UniProtKB/Swiss-Prot;Acc:Q9FIL7]
AT1G61400	1.64207	4.12298e-14	S-locus lectin protein kinase family protein [Source:TAIR;Acc:AT1G61400]
AT4G21390	1.64148	1.21568e-09	B120 [Source:UniProtKB/TrEMBL;Acc:A0A178USE7]
AT3G11000	1.6393	1.26226e-14	DCD (Development and Cell Death) domain protein [Source:UniProtKB/TrEMBL;Acc:F4J517]
AT4G14630	1.6387	5.12514e-08	At4g14630 [Source:UniProtKB/TrEMBL;Acc:Q56XY5]
AT4G00700	1.63803	8.53042e-47	C2 calcium/lipid-binding plant phosphoribosyltransferase family protein [Source:UniProtKB/TrEMBL;Acc:Q8RXU9]
AT3G48770	1.63297	1.70631e-12	ATP/DNA binding protein [Source:UniProtKB/TrEMBL;Acc:Q9M305]
AT1G22990	1.63226	2.57717e-14	HIPP22 [Source:UniProtKB/TrEMBL;Acc:A0A178WF89]
AT2G06050	1.63104	4.70475e-50	12-oxophytodienoate reductase 3 [Source:UniProtKB/Swiss-Prot;Acc:Q9FUP0]
AT4G11000	1.63087	1.31971e-22	Ankyrin repeat family protein [Source:TAIR;Acc:AT4G11000]
AT1G51800	1.629	1.08787e-21	LRR receptor-like serine/threonine-protein kinase IOS1 [Source:UniProtKB/Swiss-Prot;Acc:Q9C8I6]
AT2G39210	1.62486	2.04241e-49	At2g39210/T16B24.15 [Source:UniProtKB/TrEMBL;Acc:O80960]
AT1G10070	1.6239	7.96736e-10	Branched-chain-amino-acid aminotransferase 2, chloroplastic [Source:UniProtKB/Swiss-Prot;Acc:Q9M439]
AT3G08970	1.62284	1.3586e-14	TMS1 [Source:UniProtKB/TrEMBL;Acc:A0A178VJB6]
AT1G19610	1.61892	0.0129295	Defensin-like protein 19 [Source:UniProtKB/Swiss-Prot;Acc:P82787]
AT3G28857	1.61864	1.61777e-08	Transcription factor PRE5 [Source:UniProtKB/Swiss-Prot;Acc:Q9LJX1]
AT4G21865	1.6173	4.48751e-06	At4g21865 [Source:UniProtKB/TrEMBL;Acc:A0JPV5]
AT3G25882	1.61701	3.54252e-24	NIMIN-2 [Source:UniProtKB/TrEMBL;Acc:A0A178VAB1]
AT4G17670	1.6161	4.29415e-20	FCS-Like Zinc finger 2 [Source:UniProtKB/Swiss-Prot;Acc:Q8VZM9]
AT3G10930	1.61353	0.049069	Uncharacterized protein At3g10930 [Source:UniProtKB/TrEMBL;Acc:Q84TK4]
AT2G35070	1.61336	0.000193716	At2g35070/T4C15.26 [Source:UniProtKB/TrEMBL;Acc:O82184]
AT5G53110	1.61019	1.831e-12	RING/U-box superfamily protein [Source:UniProtKB/TrEMBL;Acc:F4KJ04]
AT3G21080	1.60977	2.12954e-07	ABC transporter-like protein [Source:UniProtKB/TrEMBL;Acc:Q9LJC4]
AT2G21510	1.60957	1.49168e-06	DNAJ heat shock N-terminal domain-containing protein [Source:TAIR;Acc:AT2G21510]
AT3G47540	1.6067	6.38682e-26	Chitinase family protein [Source:UniProtKB/TrEMBL;Acc:F4JBK4]
AT2G19130	1.60595	5.65863e-53	G-type lectin S-receptor-like serine/threonine-protein kinase At2g19130 [Source:UniProtKB/Swiss-Prot;Acc:O64477]
AT3G12910	1.60493	0.00687293	NAC (No Apical Meristem) domain transcriptional regulator superfamily protein [Source:UniProtKB/TrEMBL;Acc:Q9LSI4]
AT2G40095	1.60435	5.81363e-14	Alpha/beta hydrolase related protein [Source:UniProtKB/TrEMBL;Acc:Q8GZ10]
ATMG00030	1.60331	1.80488e-08	Uncharacterized mitochondrial protein AtMg00030 [Source:UniProtKB/Swiss-Prot;Acc:P93276]
AT3G11340	1.60314	1.20788e-33	UDP-glycosyltransferase 76B1 [Source:UniProtKB/Swiss-Prot;Acc:Q9C768]
AT2G26560	1.60023	1.67256e-43	Patatin-like protein 2 [Source:UniProtKB/Swiss-Prot;Acc:O48723]
AT1G76955	1.59995	1.60667e-24	At1g76955 [Source:UniProtKB/TrEMBL;Acc:Q0V819]
AT1G73810	1.59458	2.21768e-14	Core-2/I-branching beta-1,6-N-acetylglucosaminyltransferase family protein [Source:UniProtKB/TrEMBL;Acc:Q9C9T1]
AT5G64790	1.59017	0.0143833	Beta-1,3-glucanase [Source:UniProtKB/TrEMBL;Acc:Q9LV98]
AT4G01010	1.58785	2.0529e-33	Putative cyclic nucleotide-gated ion channel 13 [Source:UniProtKB/Swiss-Prot;Acc:Q9LD40]
AT4G28703	1.58701	0.00415009	RmlC-like cupins superfamily protein [Source:UniProtKB/TrEMBL;Acc:Q8LAH4]
AT1G19380	1.58501	1.62596e-10	At1g19380 [Source:UniProtKB/TrEMBL;Acc:Q9LN60]
AT5G19240	1.58256	2.13733e-58	Uncharacterized GPI-anchored protein At5g19240 [Source:UniProtKB/Swiss-Prot;Acc:Q84VZ5]
AT5G13320	1.58247	5.96821e-50	Auxin-responsive GH3 family protein [Source:TAIR;Acc:AT5G13320]
AT2G47190	1.5822	0.00226549	ATMYB2 [Source:UniProtKB/TrEMBL;Acc:Q39028]
AT3G22160	1.57747	1.17128e-24	VQ motif-containing protein 22 [Source:UniProtKB/Swiss-Prot;Acc:Q9LIE6]
AT5G41740	1.5772	2.52213e-18	Disease resistance protein (TIR-NBS-LRR class) family [Source:UniProtKB/TrEMBL;Acc:F4JYI4]
AT1G13530	1.57601	1.73496e-05	Protein of unknown function (DUF1262) [Source:TAIR;Acc:AT1G13530]
AT2G25735	1.57526	4.16714e-07	Expressed protein [Source:UniProtKB/TrEMBL;Acc:Q8RUI1]
AT5G65030	1.57041	0.0289499	At5g65030 [Source:UniProtKB/TrEMBL;Acc:Q9LV76]
AT2G37710	1.56995	3.60696e-59	L-type lectin-domain containing receptor kinase IV.1 [Source:UniProtKB/Swiss-Prot;Acc:O80939]
AT5G25930	1.56946	7.15566e-32	Kinase family with leucine-rich repeat domain-containing protein [Source:UniProtKB/TrEMBL;Acc:Q9XGZ2]
AT4G29110	1.5691	1.94376e-18	At4g29110 [Source:UniProtKB/TrEMBL;Acc:Q9SZE0]
AT5G61010	1.56681	1.84611e-47	Exocyst complex component EXO70E2 [Source:UniProtKB/Swiss-Prot;Acc:Q9FNR3]
AT2G32030	1.5639	5.32889e-09	Acyl-CoA N-acyltransferases (NAT) superfamily protein [Source:UniProtKB/TrEMBL;Acc:Q9SKZ6]
AT2G26190	1.56369	2.01102e-43	IQ domain-containing protein IQM4 [Source:UniProtKB/Swiss-Prot;Acc:O64851]
AT3G52400	1.56312	2.57584e-32	Syntaxin-122 [Source:UniProtKB/Swiss-Prot;Acc:Q9SVC2]
AT2G15760	1.56294	0.000365139	At2g15760 [Source:UniProtKB/TrEMBL;Acc:Q9ZQD8]
AT2G33580	1.56186	2.82341e-27	Protein LYK5 [Source:UniProtKB/Swiss-Prot;Acc:O22808]
AT3G58380	1.56161	0.0423738	MATH domain and coiled-coil domain-containing protein At3g58380 [Source:UniProtKB/Swiss-Prot;Acc:Q9M2H8]
AT4G11350	1.55926	2.74184e-09	At4g11350 [Source:UniProtKB/TrEMBL;Acc:B6IDH2]
AT1G17147	1.55769	0.000369027	VQ motif-containing protein 1 [Source:UniProtKB/Swiss-Prot;Acc:Q1G3U8]
AT1G14880	1.55595	5.22018e-08	Protein PLANT CADMIUM RESISTANCE 1 [Source:UniProtKB/Swiss-Prot;Acc:Q9LQU2]
AT5G54720	1.55335	7.13342e-10	Ankyrin repeat family protein [Source:UniProtKB/TrEMBL;Acc:Q9FH33]
AT4G14640	1.55176	0.000254419	Calmodulin-like protein 8 [Source:UniProtKB/Swiss-Prot;Acc:O23320]
AT3G03020	1.55082	7.7195e-24	AT3G03020 protein [Source:UniProtKB/TrEMBL;Acc:Q8GUN0]
AT1G67850	1.55061	8.0563e-48	AT1G67850 protein [Source:UniProtKB/TrEMBL;Acc:Q94F37]
AT1G21250	1.54993	3.99799e-16	Wall-associated receptor kinase 1 [Source:UniProtKB/Swiss-Prot;Acc:Q39191]
AT3G11840	1.54879	1.58038e-12	E3 ubiquitin-protein ligase PUB24 [Source:UniProtKB/Swiss-Prot;Acc:Q9SF15]
AT5G16190	1.5484	5.30804e-12	cellulose synthase like A11 [Source:TAIR;Acc:AT5G16190]
AT1G19250	1.5414	2.34681e-15	Probable flavin-containing monooxygenase 1 [Source:UniProtKB/Swiss-Prot;Acc:Q9LMA1]
AT5G55930	1.53785	1.67501e-20	Oligopeptide transporter 1 [Source:UniProtKB/Swiss-Prot;Acc:Q9FG72]
AT1G01680	1.53658	1.5494e-24	U-box domain-containing protein 54 [Source:UniProtKB/Swiss-Prot;Acc:Q9LQ92]
AT1G56060	1.53416	4.34834e-08	unknown protein; BEST Arabidopsis thaliana protein match is: unknown protein (TAIR:AT2G32210.1); Ha. [Source:TAIR;Acc:AT1G56060]
AT3G14620	1.534	7.74632e-49	AT3g14620/MIE1_12 [Source:UniProtKB/TrEMBL;Acc:Q9LUD2]
AT1G36622	1.52998	0.000104759	Transmembrane protein [Source:UniProtKB/TrEMBL;Acc:Q1G3E7]
AT2G21550	1.52835	8.84507e-09	Bifunctional dihydrofolate reductase-thymidylate synthase [Source:UniProtKB/TrEMBL;Acc:Q9SIK4]
AT1G73325	1.52664	2.24742e-05	Kunitz family trypsin and protease inhibitor protein [Source:UniProtKB/TrEMBL;Acc:Q9FX28]
AT3G57950	1.52434	3.46429e-10	At3g57950 [Source:UniProtKB/TrEMBL;Acc:Q9M2Q3]
AT1G72120	1.51868	6.93413e-13	Protein NRT1/ PTR FAMILY 5.14 [Source:UniProtKB/Swiss-Prot;Acc:Q8VZE2]
AT1G76970	1.5182	4.65744e-45	TOM1-like protein 4 [Source:UniProtKB/Swiss-Prot;Acc:Q6NQK0]
AT3G29590	1.51751	1.22842e-14	Malonyl-CoA:anthocyanidin 5-O-glucoside-6''-O-malonyltransferase [Source:UniProtKB/Swiss-Prot;Acc:Q9LJB4]
AT2G25000	1.51745	1.16032e-18	Probable WRKY transcription factor 60 [Source:UniProtKB/Swiss-Prot;Acc:Q9SK33]
AT2G30550	1.51613	3.13669e-51	Phospholipase A1-Igamma2, chloroplastic [Source:UniProtKB/Swiss-Prot;Acc:Q3EBR6]
AT4G14390	1.51396	2.4124e-19	Ankyrin repeat family protein [Source:UniProtKB/TrEMBL;Acc:F4JVF4]
AT5G06320	1.51329	6.52212e-11	NHL3 [Source:UniProtKB/TrEMBL;Acc:A0A178UB58]
AT4G22880	1.51083	8.76875e-07	AT4G22880 protein [Source:UniProtKB/TrEMBL;Acc:Q0WWD6]
AT3G02840	1.51063	0.0160616	ARM repeat superfamily protein [Source:UniProtKB/TrEMBL;Acc:Q9M8S5]
AT4G25110	1.50981	7.36346e-17	Metacaspase-2 [Source:UniProtKB/Swiss-Prot;Acc:Q7XJE5]
AT2G30870	1.50905	7.80227e-93	Glutathione S-transferase F10 [Source:UniProtKB/Swiss-Prot;Acc:P42761]
AT2G19190	1.50866	7.77883e-08	Senescence-induced receptor-like serine/threonine-protein kinase [Source:UniProtKB/Swiss-Prot;Acc:O64483]
AT3G27920	1.50611	0.00926969	Trichome differentiation protein GL1 [Source:UniProtKB/Swiss-Prot;Acc:P27900]
AT5G14180	1.50587	0.00779296	Triacylglycerol lipase 2 [Source:UniProtKB/Swiss-Prot;Acc:Q67ZU1]
AT1G51270	1.5029	7.73976e-41	Vesicle-associated protein 1-4 [Source:UniProtKB/TrEMBL;Acc:F4I818]
AT5G54060	1.50183	3.32913e-05	Glycosyltransferase (Fragment) [Source:UniProtKB/TrEMBL;Acc:W8Q6A1]
AT2G23320	1.50084	3.3564e-37	Probable WRKY transcription factor 15 [Source:UniProtKB/Swiss-Prot;Acc:O22176]
AT1G61480	1.50057	0.0112253	G-type lectin S-receptor-like serine/threonine-protein kinase At1g61480 [Source:UniProtKB/Swiss-Prot;Acc:O64771]
AT1G18570	1.5	6.76119e-27	Transcription factor MYB51 [Source:UniProtKB/Swiss-Prot;Acc:O49782]
AT2G15480	1.49931	2.46726e-17	Glycosyltransferase [Source:UniProtKB/TrEMBL;Acc:F4IIG3]
AT3G13090	1.49914	9.86179e-08	ABC transporter C family member 6 [Source:UniProtKB/Swiss-Prot;Acc:Q8VZZ4]
AT4G01750	1.49861	2.92753e-12	UDP-D-xylose:L-fucose alpha-1,3-D-xylosyltransferase [Source:UniProtKB/Swiss-Prot;Acc:Q9ZSJ0]
AT1G80820	1.49624	1.69972e-09	Cinnamoyl-CoA reductase 2 [Source:UniProtKB/Swiss-Prot;Acc:Q9SAH9]
AT5G23850	1.49554	5.99321e-28	At5g23850 [Source:UniProtKB/TrEMBL;Acc:Q9FF95]
AT1G56520	1.49443	1.80374e-11	Disease resistance protein (TIR-NBS-LRR class) family [Source:UniProtKB/TrEMBL;Acc:F4I552]
AT1G25400	1.49272	0.00368756	At1g25400 [Source:UniProtKB/TrEMBL;Acc:Q9C6L0]
AT4G12870	1.49119	3.65403e-06	Gamma interferon responsive lysosomal thiol (GILT) reductase family protein [Source:UniProtKB/TrEMBL;Acc:Q8VY56]
AT1G13540	1.4863	0.000764389	At1g13540 [Source:UniProtKB/TrEMBL;Acc:Q6NM24]
AT4G40020	1.48522	0.00236306	Myosin heavy chain-related protein [Source:UniProtKB/TrEMBL;Acc:Q9SMQ3]
AT5G06730	1.48395	0.00283121	Peroxidase 54 [Source:UniProtKB/Swiss-Prot;Acc:Q9FG34]
AT4G02330	1.48363	6.79681e-38	Probable pectinesterase/pectinesterase inhibitor 41 [Source:UniProtKB/Swiss-Prot;Acc:Q8RXK7]
AT5G49680	1.48267	8.88833e-32	Protein KINKY POLLEN [Source:UniProtKB/Swiss-Prot;Acc:Q6IMT0]
ATMG00020	1.48217	2.73298e-07	mitochondrial 26S ribosomal RNA protein [Source:TAIR;Acc:ATMG00020]
AT5G49520	1.48027	5.20993e-08	Probable WRKY transcription factor 48 [Source:UniProtKB/Swiss-Prot;Acc:Q9FGZ4]
AT2G28190	1.48022	7.54594e-12	Superoxide dismutase [Cu-Zn] 2, chloroplastic [Source:UniProtKB/Swiss-Prot;Acc:O78310]
AT2G21850	1.4776	3.52622e-20	Cysteine/Histidine-rich C1 domain family protein [Source:UniProtKB/TrEMBL;Acc:F4III1]
AT1G72890	1.47592	4.20608e-11	Disease resistance protein (TIR-NBS class) [Source:UniProtKB/TrEMBL;Acc:F4IF04]
AT5G42440	1.47541	1.2132e-16	At5g42440 [Source:UniProtKB/TrEMBL;Acc:Q9FIH3]
AT1G51890	1.47429	1.44094e-17	Leucine-rich repeat protein kinase family protein [Source:TAIR;Acc:AT1G51890]
AT1G69730	1.47362	7.6629e-43	Wall-associated receptor kinase-like 9 [Source:UniProtKB/Swiss-Prot;Acc:Q9C9L5]
AT1G31580	1.47347	8.58308e-17	Protein ECS1 [Source:UniProtKB/Swiss-Prot;Acc:Q39066]
AT1G76650	1.47122	0.00207984	CML38 [Source:UniProtKB/TrEMBL;Acc:A0A178WMC5]
AT3G04210	1.47065	1.4601e-30	At3g04210/T6K12_17 [Source:UniProtKB/TrEMBL;Acc:Q8H1N6]
AT4G24570	1.47005	1.77784e-07	DIC2 [Source:UniProtKB/TrEMBL;Acc:A0A178URN9]
AT5G14490	1.46986	0.00142415	NAC domain containing protein 85 [Source:TAIR;Acc:AT5G14490]
AT5G65300	1.46973	0.00158838	Uncharacterized protein At5g65300 [Source:UniProtKB/TrEMBL;Acc:Q9FKQ7]
AT2G35658	1.46819	0.00294268	unknown protein; FUNCTIONS IN: molecular_function unknown; INVOLVED IN: biological_process unknown; LOCATED IN: cellular_component unknown; BEST Arabidopsis thaliana protein match is: unknown protein (TAIR:AT4G16840.1); Ha. [Source:TAIR;Acc:AT2G35658]
AT1G22400	1.46804	8.33038e-34	UDP-glycosyltransferase 85A1 [Source:UniProtKB/Swiss-Prot;Acc:Q9SK82]
AT1G73500	1.466	6.65757e-06	Mitogen-activated protein kinase kinase 9 [Source:UniProtKB/Swiss-Prot;Acc:Q9FX43]
AT1G67980	1.46464	0.0129295	Putative caffeoyl-CoA O-methyltransferase At1g67980 [Source:UniProtKB/Swiss-Prot;Acc:Q9C9W3]
AT5G45380	1.46448	4.23963e-29	DUR3 [Source:UniProtKB/TrEMBL;Acc:A0A178UG75]
AT1G80120	1.46263	8.52811e-12	Protein LURP-one-related 5 [Source:UniProtKB/Swiss-Prot;Acc:Q9SSC7]
AT4G21910	1.46072	1.04948e-47	MATE efflux family protein [Source:TAIR;Acc:AT4G21910]
AT1G54010	1.4587	5.81285e-91	Inactive GDSL esterase/lipase-like protein 23 [Source:UniProtKB/Swiss-Prot;Acc:Q8W4H8]
AT3G61880	1.4557	3.31421e-19	Cytochrome p450 78a9 [Source:UniProtKB/TrEMBL;Acc:F4IX02]
AT1G65790	1.45295	3.09091e-34	Receptor-like serine/threonine-protein kinase SD1-7 [Source:UniProtKB/Swiss-Prot;Acc:Q39086]
AT5G61070	1.45191	1.73134e-09	Histone deacetylase 18 [Source:UniProtKB/Swiss-Prot;Acc:Q8LRK8]
AT1G65845	1.45152	3.84428e-32	At1g65844 [Source:UniProtKB/TrEMBL;Acc:Q9SHX3]
AT2G04450	1.44976	4.27128e-10	Nudix hydrolase 6 [Source:UniProtKB/Swiss-Prot;Acc:Q9SJC4]
AT4G23700	1.44866	6.17997e-08	Cation/H(+) antiporter 17 [Source:UniProtKB/Swiss-Prot;Acc:Q9SUQ7]
AT1G30900	1.44765	4.93237e-32	Vacuolar-sorting receptor 6 [Source:UniProtKB/Swiss-Prot;Acc:Q9FYH7]
AT1G31550	1.44504	6.86421e-36	GDSL esterase/lipase At1g31550 [Source:UniProtKB/Swiss-Prot;Acc:Q9C857]
AT5G66640	1.44236	6.16715e-10	DA1-related protein 3 [Source:TAIR;Acc:AT5G66640]
AT5G43910	1.44128	8.83047e-07	PfkB-like carbohydrate kinase family protein [Source:UniProtKB/TrEMBL;Acc:F4K7C7]
AT4G25070	1.43936	4.077e-15	Caldesmon-like protein [Source:UniProtKB/TrEMBL;Acc:A0MFT2]
AT1G01560	1.43884	6.22868e-23	Mitogen-activated protein kinase 11 [Source:UniProtKB/Swiss-Prot;Acc:Q9LMM5]
AT3G52430	1.43758	2.86564e-08	Lipase-like PAD4 [Source:UniProtKB/Swiss-Prot;Acc:Q9S745]
AT1G15790	1.43756	3.03999e-17	unknown protein; BEST Arabidopsis thaliana protein match is: unknown protein (TAIR:AT1G15780.1); Ha. [Source:TAIR;Acc:AT1G15790]
AT5G11920	1.43563	4.07761e-06	Beta-fructofuranosidase, insoluble isoenzyme CWINV6 [Source:UniProtKB/Swiss-Prot;Acc:Q8W4S6]
AT1G18710	1.43538	1.97277e-13	MYB transcription factor [Source:UniProtKB/TrEMBL;Acc:Q9M9U2]
AT5G24770	1.43478	6.85051e-06	Vegetative storage protein 2 [Source:UniProtKB/Swiss-Prot;Acc:O82122]
AT4G21380	1.43233	1.50161e-26	Receptor-like serine/threonine-protein kinase SD1-8 [Source:UniProtKB/Swiss-Prot;Acc:O81905]
AT3G50260	1.43194	3.8572e-07	Ethylene-responsive transcription factor ERF011 [Source:UniProtKB/Swiss-Prot;Acc:Q9SNE1]
AT1G24148	1.43151	1.26625e-16	unknown protein; FUNCTIONS IN: molecular_function unknown; INVOLVED IN: biological_process unknown; LOCATED IN: cellular_component unknown; BEST Arabidopsis thaliana protein match is: unknown protein (TAIR:AT1G24147.1). [Source:TAIR;Acc:AT1G24148]
AT1G16420	1.43145	0.010663	Metacaspase-8 [Source:UniProtKB/Swiss-Prot;Acc:Q9SA41]
AT5G05365	1.43139	0.000180991	Heavy metal transport/detoxification superfamily protein [Source:UniProtKB/TrEMBL;Acc:Q56ZM7]
AT3G15356	1.4299	6.08289e-52	Lectin-like protein LEC [Source:UniProtKB/Swiss-Prot;Acc:Q9LJR2]
AT4G18210	1.42786	1.53589e-08	Probable purine permease 10 [Source:UniProtKB/Swiss-Prot;Acc:O49725]
AT4G16260	1.4266	2.85829e-05	Probable glucan endo-1,3-beta-glucosidase At4g16260 [Source:UniProtKB/Swiss-Prot;Acc:Q8VZJ2]
AT4G23880	1.42653	1.36293e-14	At4g23880 [Source:UniProtKB/TrEMBL;Acc:Q9T0A3]
AT1G05420	1.42634	0.0258116	ovate family protein 12 [Source:TAIR;Acc:AT1G05420]
AT5G13330	1.42442	1.21374e-05	Rap2.6L [Source:UniProtKB/TrEMBL;Acc:A0A178UKL8]
AT4G16750	1.42233	0.0318873	Ethylene-responsive transcription factor ERF039 [Source:UniProtKB/Swiss-Prot;Acc:Q9SUK8]
AT1G77510	1.42159	8.41913e-88	Protein disulfide isomerase-like 1-2 [Source:UniProtKB/Swiss-Prot;Acc:Q9SRG3]
AT4G27280	1.42147	0.00152506	Calcium-binding protein KRP1 [Source:UniProtKB/Swiss-Prot;Acc:O81831]
AT2G15400	1.42048	0.0498608	DNA-directed RNA polymerase II, third largest subunit [Source:UniProtKB/TrEMBL;Acc:Q0WRA4]
AT1G31540	1.41967	4.91938e-36	Disease resistance protein (TIR-NBS-LRR class) family [Source:UniProtKB/TrEMBL;Acc:F4I9F1]
AT3G46090	1.41824	2.97072e-12	ZAT7 [Source:UniProtKB/TrEMBL;Acc:A0A178VI57]
AT5G05300	1.41746	0.000529745	Gb [Source:UniProtKB/TrEMBL;Acc:Q9FLC4]
AT5G17220	1.41675	4.30892e-17	Glutathione S-transferase F12 [Source:UniProtKB/Swiss-Prot;Acc:Q9FE46]
AT4G29740	1.415	1.05574e-19	Cytokinin dehydrogenase 4 [Source:UniProtKB/Swiss-Prot;Acc:Q9FUJ2]
AT4G14090	1.41462	1.6974e-16	UDP-glycosyltransferase 75C1 [Source:UniProtKB/Swiss-Prot;Acc:Q0WW21]
AT5G23510	1.41461	5.57315e-14	unknown protein; BEST Arabidopsis thaliana protein match is: unknown protein (TAIR:AT5G23490.1); Ha. [Source:TAIR;Acc:AT5G23510]
AT1G05277	1.41212	0.0457279	-
AT1G74430	1.41016	6.49017e-07	At1g74430 [Source:UniProtKB/TrEMBL;Acc:Q9SG63]
AT1G08050	1.40938	2.49229e-23	T6D22.13 [Source:UniProtKB/TrEMBL;Acc:Q9LN03]
AT1G65890	1.40913	9.04416e-09	Probable acyl-activating enzyme 12, peroxisomal [Source:UniProtKB/Swiss-Prot;Acc:Q9SS00]
AT4G38540	1.40833	0.00973477	Monooxygenase 2 [Source:UniProtKB/Swiss-Prot;Acc:O81816]
AT3G48640	1.40495	6.76439e-06	Transmembrane protein [Source:UniProtKB/TrEMBL;Acc:Q9SMN5]
AT4G29520	1.40433	3.37899e-46	Nucleophosmin [Source:UniProtKB/TrEMBL;Acc:Q9SU93]
AT3G51440	1.40303	1.47545e-23	Protein STRICTOSIDINE SYNTHASE-LIKE 6 [Source:UniProtKB/Swiss-Prot;Acc:Q9SD05]
AT3G15200	1.40192	0.00918767	Putative pentatricopeptide repeat-containing protein At3g15200 [Source:UniProtKB/Swiss-Prot;Acc:Q9LIL5]
AT2G34655	1.39871	1.58715e-09	At2g34655 [Source:UniProtKB/TrEMBL;Acc:Q94BZ4]
AT5G42800	1.39772	1.51573e-18	Dihydroflavonol reductase [Source:UniProtKB/TrEMBL;Acc:B1GV15]
AT1G17830	1.39396	2.70259e-08	At1g17830 [Source:UniProtKB/TrEMBL;Acc:Q9LMU5]
AT4G27860	1.39376	3.62865e-26	vacuolar iron transporter (VIT) family protein [Source:TAIR;Acc:AT4G27860]
AT1G18910	1.39341	2.21767e-34	Zinc finger protein BRUTUS-like At1g18910 [Source:UniProtKB/Swiss-Prot;Acc:F4IDY5]
AT4G13890	1.39179	1.7808e-05	Serine hydroxymethyltransferase 5 [Source:UniProtKB/Swiss-Prot;Acc:Q9SVM4]
AT4G19970	1.39173	8.64477e-05	CONTAINS InterPro DOMAIN/s: Nucleotide-diphospho-sugar transferase, predicted (InterPro:IPR005069); BEST Arabidopsis thaliana protein match is: Nucleotide-diphospho-sugar transferase family protein (TAIR:AT5G44820.1); Ha. [Source:TAIR;Acc:AT4G19970]
AT1G19020	1.39116	4.12047e-10	CDP-diacylglycerol-glycerol-3-phosphate 3-phosphatidyltransferase [Source:UniProtKB/TrEMBL;Acc:Q8VYY6]
AT5G14930	1.39039	2.92012e-43	Senescence-associated carboxylesterase 101 [Source:UniProtKB/Swiss-Prot;Acc:Q4F883]
AT1G13340	1.38927	1.13603e-13	Regulator of Vps4 activity in the MVB pathway protein [Source:UniProtKB/TrEMBL;Acc:Q9FX63]
AT5G40230	1.38869	1.27046e-14	WAT1-related protein At5g40230 [Source:UniProtKB/Swiss-Prot;Acc:F4KHA8]
AT5G05460	1.38823	1.29841e-28	Cytosolic endo-beta-N-acetylglucosaminidase 1 [Source:UniProtKB/Swiss-Prot;Acc:F4JZC2]
AT5G22560	1.38821	0.00823175	Emb [Source:UniProtKB/TrEMBL;Acc:Q9FK83]
AT1G53625	1.38617	0.00406344	At1g53625 [Source:UniProtKB/TrEMBL;Acc:Q9LPH9]
AT2G47130	1.38445	5.70849e-24	Short-chain dehydrogenase reductase 3a [Source:UniProtKB/Swiss-Prot;Acc:O80713]
AT3G28210	1.3834	9.88484e-05	Zinc finger AN1 domain-containing stress-associated protein 12 [Source:UniProtKB/Swiss-Prot;Acc:Q67YE6]
AT1G55210	1.38322	1.61908e-41	Dirigent protein 20 [Source:UniProtKB/Swiss-Prot;Acc:Q9C891]
AT5G67340	1.38273	1.60734e-17	U-box domain-containing protein 2 [Source:UniProtKB/Swiss-Prot;Acc:Q5XEZ8]
AT1G01340	1.38111	8.95144e-21	Probable cyclic nucleotide-gated ion channel 10 [Source:UniProtKB/Swiss-Prot;Acc:Q9LNJ0]
AT1G77640	1.37556	0.0283841	Ethylene-responsive transcription factor ERF013 [Source:UniProtKB/Swiss-Prot;Acc:Q9CAP4]
AT5G07010	1.37457	2.16789e-07	Sulfotransferase [Source:UniProtKB/TrEMBL;Acc:A0A178UG65]
AT5G54710	1.37196	3.51558e-46	Ankyrin repeat family protein [Source:TAIR;Acc:AT5G54710]
AT2G30140	1.37158	1.86257e-33	UDP-glycosyltransferase 87A2 [Source:UniProtKB/Swiss-Prot;Acc:O64733]
AT5G24290	1.36955	8.28125e-16	Membrane protein of ER body 2 [Source:UniProtKB/Swiss-Prot;Acc:F4KFS7]
AT5G55050	1.36772	1.29411e-12	GDSL esterase/lipase At5g55050 [Source:UniProtKB/Swiss-Prot;Acc:Q9FIA1]
AT1G02390	1.36678	0.00886451	Probable glycerol-3-phosphate acyltransferase 2 [Source:UniProtKB/Swiss-Prot;Acc:Q9FZ22]
AT3G06755	1.36594	3.26037e-06	-
AT1G65510	1.363	0.00500372	unknown protein; FUNCTIONS IN: molecular_function unknown; INVOLVED IN: N-terminal protein myristoylation; LOCATED IN: endomembrane system; EXPRESSED IN: 9 plant structures; EXPRESSED DURING: LP.06 six leaves visible, LP.04 four leaves visible, 4 an /.../, petal differentiation and expansion stage, LP.08 eight leaves visible; BEST Arabidopsis thaliana protein match is: unknown protein (TAIR:AT1G6…
AT4G39210	1.3611	4.92888e-25	Glucose-1-phosphate adenylyltransferase [Source:UniProtKB/TrEMBL;Acc:A0A178US50]
AT5G26690	1.35692	2.49914e-14	Heavy metal-associated isoprenylated plant protein 2 [Source:UniProtKB/Swiss-Prot;Acc:Q8GWS3]
AT5G38850	1.35634	6.448e-27	Disease resistance protein (TIR-NBS-LRR class) [Source:UniProtKB/TrEMBL;Acc:Q9FMB7]
AT5G64800	1.35571	0.000161046	CLAVATA3/ESR (CLE)-related protein 21 [Source:UniProtKB/Swiss-Prot;Acc:Q9LV97]
AT3G60450	1.35513	4.92947e-42	Phosphoglycerate mutase family protein [Source:UniProtKB/TrEMBL;Acc:A0A1I9LN21]
AT1G07000	1.35429	2.86288e-46	Exocyst subunit Exo70 family protein [Source:UniProtKB/TrEMBL;Acc:A0A178WCB5]
AT3G01080	1.35358	4.99261e-08	WRKY DNA-binding protein 58 [Source:UniProtKB/TrEMBL;Acc:A0A1I9LLS8]
AT2G44480	1.35197	0.000747949	beta glucosidase 17 [Source:TAIR;Acc:AT2G44480]
AT2G38860	1.3517	5.82949e-39	DJ-1 protein homolog E [Source:UniProtKB/Swiss-Prot;Acc:Q9ZV19]
AT5G01850	1.34981	2.86082e-20	Protein kinase superfamily protein [Source:TAIR;Acc:AT5G01850]
AT3G01830	1.349	0.000321588	Probable calcium-binding protein CML40 [Source:UniProtKB/Swiss-Prot;Acc:Q9SGI8]
AT3G56710	1.34871	2.90734e-26	SIB1 [Source:UniProtKB/TrEMBL;Acc:A0A178VMX5]
AT2G38240	1.34827	0.0229749	Probable 2-oxoglutarate-dependent dioxygenase ANS [Source:UniProtKB/Swiss-Prot;Acc:O80449]
AT3G04640	1.34788	0.0130834	At3g04640 [Source:UniProtKB/TrEMBL;Acc:Q9SR10]
AT5G41160	1.34695	7.98006e-07	purine permease 12 [Source:TAIR;Acc:AT5G41160]
AT5G33355	1.34667	0.00573662	Defensin-like protein 207 [Source:UniProtKB/Swiss-Prot;Acc:Q3E8R5]
AT1G43910	1.34577	6.12552e-09	AAA-ATPase At1g43910 [Source:UniProtKB/Swiss-Prot;Acc:Q9LP11]
AT4G27480	1.34426	1.32142e-07	Core-2/I-branching beta-1,6-N-acetylglucosaminyltransferase family protein [Source:UniProtKB/TrEMBL;Acc:F4JIW2]
AT3G07195	1.34425	1.78257e-13	RPM1-interacting protein 4 (RIN4) family protein [Source:UniProtKB/TrEMBL;Acc:A0A1I9LSZ8]
AT4G13800	1.34406	0.0451154	Probable magnesium transporter NIPA2 [Source:UniProtKB/Swiss-Prot;Acc:B3LFA3]
AT5G11410	1.34196	3.79492e-08	Protein kinase superfamily protein [Source:UniProtKB/TrEMBL;Acc:Q9LFL6]
AT4G15233	1.3404	8.62957e-23	ABC transporter G family member 42 [Source:UniProtKB/Swiss-Prot;Acc:Q7PC82]
AT1G68570	1.33821	3.8861e-60	Protein NRT1/ PTR FAMILY 3.1 [Source:UniProtKB/Swiss-Prot;Acc:Q9SX20]
AT5G67450	1.33792	1.40931e-05	ZF1 [Source:UniProtKB/TrEMBL;Acc:A0A178UTI6]
AT5G61520	1.33751	4.26307e-30	AT5G61520 protein [Source:UniProtKB/TrEMBL;Acc:B9DGV5]
AT4G36990	1.33584	3.47908e-42	Heat stress transcription factor B-1 [Source:UniProtKB/Swiss-Prot;Acc:Q96320]
AT5G42050	1.33538	1.51516e-65	DCD (Development and Cell Death) domain protein [Source:UniProtKB/TrEMBL;Acc:Q8RXN8]
AT4G23130	1.33311	1.39688e-26	cysteine-rich RLK (RECEPTOR-like protein kinase) 5 [Source:TAIR;Acc:AT4G23130]
AT4G34135	1.33274	4.60079e-35	UDP-glucosyl transferase 73B2 [Source:UniProtKB/Swiss-Prot;Acc:Q94C57]
AT1G62422	1.33254	0.000400908	F2401.15 [Source:UniProtKB/TrEMBL;Acc:Q9MAV1]
AT1G10690	1.3312	6.92161e-09	Cyclin-dependent protein kinase inhibitor SMR8 [Source:UniProtKB/Swiss-Prot;Acc:Q9SAD3]
AT4G05590	1.33104	7.62425e-16	CONTAINS InterPro DOMAIN/s: Uncharacterised protein family UPF0041 (InterPro:IPR005336); BEST Arabidopsis thaliana protein match is: Uncharacterised protein family (UPF0041) (TAIR:AT4G22310.1); Ha. [Source:TAIR;Acc:AT4G05590]
AT2G46600	1.33046	1.12947e-08	Calcium-binding protein KIC [Source:UniProtKB/Swiss-Prot;Acc:Q9ZPX9]
AT2G02850	1.32947	3.14293e-05	Basic blue protein [Source:UniProtKB/Swiss-Prot;Acc:Q8LG89]
AT5G49120	1.3272	0.0324558	FCS-Like Zinc finger 15 [Source:UniProtKB/Swiss-Prot;Acc:Q9FH22]
AT5G46230	1.3271	1.40601e-11	At5g46230 [Source:UniProtKB/TrEMBL;Acc:Q9FL37]
AT1G72680	1.32542	2.59605e-44	CAD1 [Source:UniProtKB/TrEMBL;Acc:A0A178WLT3]
AT4G12480	1.32131	0.00432882	PEARLI 1 [Source:UniProtKB/TrEMBL;Acc:A0A178V1J0]
AT5G03890	1.31899	0.0292359	Emb [Source:UniProtKB/TrEMBL;Acc:Q9LZC0]
AT1G24130	1.31824	0.0408668	F3I6.5 protein [Source:UniProtKB/TrEMBL;Acc:O48679]
AT3G18830	1.31798	6.59409e-53	PMT5 [Source:UniProtKB/TrEMBL;Acc:A0A178V5Y2]
AT2G32800	1.31755	3.8373e-26	Receptor like protein kinase S.2 [Source:UniProtKB/Swiss-Prot;Acc:O48837]
AT3G19010	1.31653	4.86089e-38	2-oxoglutarate (2OG) and Fe(II)-dependent oxygenase superfamily protein [Source:UniProtKB/TrEMBL;Acc:Q9LJ65]
AT2G46950	1.31553	9.60634e-05	Cytochrome P450 709B2 [Source:UniProtKB/Swiss-Prot;Acc:F4IK45]
AT5G20400	1.31222	2.73825e-26	2-oxoglutarate (2OG) and Fe(II)-dependent oxygenase superfamily protein [Source:UniProtKB/TrEMBL;Acc:Q84K82]
AT2G22500	1.31156	1.05089e-37	Mitochondrial uncoupling protein 5 [Source:UniProtKB/Swiss-Prot;Acc:Q9SJY5]
AT4G19370	1.30918	2.16809e-08	Chitin synthase, putative (DUF1218) [Source:UniProtKB/TrEMBL;Acc:O65708]
AT1G72450	1.30817	1.72986e-39	TIFY11B [Source:UniProtKB/TrEMBL;Acc:A0A178W2J3]
AT2G15080	1.30811	5.08633e-16	Receptor-like protein 19 [Source:UniProtKB/Swiss-Prot;Acc:Q9ZUK3]
AT3G13910	1.30626	5.40313e-22	Protein of unknown function (DUF3511) [Source:TAIR;Acc:AT3G13910]
AT5G04340	1.30512	0.0271931	Zinc finger protein ZAT6 [Source:UniProtKB/Swiss-Prot;Acc:O22533]
AT5G37600	1.30287	3.59304e-50	Glutamine synthetase cytosolic isozyme 1-1 [Source:UniProtKB/Swiss-Prot;Acc:Q56WN1]
AT3G16470	1.30275	7.72995e-32	Jacalin-related lectin 35 [Source:UniProtKB/Swiss-Prot;Acc:O04309]
AT1G72760	1.30036	0.0274538	Protein kinase superfamily protein [Source:TAIR;Acc:AT1G72760]
AT4G12720	1.29957	5.18483e-45	MutT/nudix family protein [Source:UniProtKB/TrEMBL;Acc:F4JRE7]
AT5G59820	1.29949	0.00304039	Zinc finger protein ZAT12 [Source:UniProtKB/Swiss-Prot;Acc:Q42410]
AT5G65600	1.29725	0.0219204	L-type lectin-domain containing receptor kinase IX.2 [Source:UniProtKB/Swiss-Prot;Acc:Q9LSL5]
AT1G64710	1.29706	6.62083e-49	Alcohol dehydrogenase-like 4 [Source:UniProtKB/Swiss-Prot;Acc:Q8VZ49]
AT5G02490	1.29689	2.53198e-09	Probable mediator of RNA polymerase II transcription subunit 37c [Source:UniProtKB/Swiss-Prot;Acc:P22954]
AT3G01290	1.29677	7.99438e-34	HIR2 [Source:UniProtKB/TrEMBL;Acc:A0A178V7M0]
AT2G05380	1.29617	3.13328e-29	glycine-rich protein 3 short isoform [Source:TAIR;Acc:AT2G05380]
AT4G01720	1.29353	3.12282e-13	Probable WRKY transcription factor 47 [Source:UniProtKB/Swiss-Prot;Acc:Q9ZSI7]
AT2G46430	1.29337	4.55802e-29	Probable cyclic nucleotide-gated ion channel 3 [Source:UniProtKB/Swiss-Prot;Acc:Q9SKD7]
AT1G63840	1.29303	1.60358e-08	At1g63840/T12P18_14 [Source:UniProtKB/TrEMBL;Acc:Q9CAJ8]
AT4G08780	1.29226	0.000124235	Peroxidase 38 [Source:UniProtKB/Swiss-Prot;Acc:Q9LDA4]
AT3G47570	1.28783	2.06927e-16	Probable LRR receptor-like serine/threonine-protein kinase At3g47570 [Source:UniProtKB/Swiss-Prot;Acc:C0LGP4]
AT3G46690	1.28506	0.00140294	Glycosyltransferase (Fragment) [Source:UniProtKB/TrEMBL;Acc:W8Q337]
AT2G44380	1.28504	6.32593e-13	At2g44380 [Source:UniProtKB/TrEMBL;Acc:O64872]
AT1G76980	1.28461	6.01867e-16	At1g76980 [Source:UniProtKB/TrEMBL;Acc:O49284]
AT1G09794	1.28458	6.55956e-07	Cox19 family protein (CHCH motif) [Source:UniProtKB/TrEMBL;Acc:F4I2K8]
AT1G65250	1.28425	0.00503673	Probable inactive receptor-like protein kinase At1g65250 [Source:UniProtKB/Swiss-Prot;Acc:O80795]
AT3G22600	1.28296	4.49764e-17	AT3g22600/F16J14_17 [Source:UniProtKB/TrEMBL;Acc:Q9LJ86]
AT1G72910	1.28261	1.81541e-06	Similar to part of disease resistance protein [Source:UniProtKB/TrEMBL;Acc:Q9SSN5]
AT1G24150	1.28259	5.38022e-24	formin homologue 4 [Source:TAIR;Acc:AT1G24150]
AT3G29000	1.28057	1.0475e-05	Probable calcium-binding protein CML45 [Source:UniProtKB/Swiss-Prot;Acc:Q9MBG5]
AT5G63450	1.28032	0.0237303	cytochrome P450, family 94, subfamily B, polypeptide 1 [Source:TAIR;Acc:AT5G63450]
AT5G22250	1.27605	4.29465e-11	Probable CCR4-associated factor 1 homolog 11 [Source:UniProtKB/Swiss-Prot;Acc:Q9FMS6]
AT5G42530	1.27348	2.66961e-07	Uncharacterized protein At5g42530; MDH9.23 [Source:UniProtKB/TrEMBL;Acc:Q8W483]
AT4G08850	1.27331	1.49048e-50	MDIS1-interacting receptor like kinase 2 [Source:UniProtKB/Swiss-Prot;Acc:Q8VZG8]
AT4G39670	1.27324	3.2999e-06	ACD11 homolog protein [Source:UniProtKB/Swiss-Prot;Acc:Q8L7U7]
AT3G25760	1.26984	9.75424e-32	At3g25760 [Source:UniProtKB/TrEMBL;Acc:Q2HIV2]
AT2G14080	1.26856	5.47006e-10	Disease resistance protein (TIR-NBS-LRR class) family [Source:UniProtKB/TrEMBL;Acc:F4IFF6]
AT5G64510	1.26713	9.17101e-15	Tunicamycin induced protein [Source:UniProtKB/TrEMBL;Acc:Q84JN2]
AT3G50930	1.26684	1.40879e-38	Protein HYPER-SENSITIVITY-RELATED 4 [Source:UniProtKB/Swiss-Prot;Acc:Q8VZG2]
AT1G67970	1.26671	4.26623e-25	Heat stress transcription factor A-8 [Source:UniProtKB/Swiss-Prot;Acc:Q9S7U5]
AT1G44350	1.26553	3.1266e-15	IAA-amino acid hydrolase [Source:UniProtKB/TrEMBL;Acc:Q0WNN8]
AT5G18310	1.26514	1.45616e-31	AT5G18310 protein [Source:UniProtKB/TrEMBL;Acc:B9DGJ0]
AT4G01700	1.26474	1.47315e-17	At4g01700 [Source:UniProtKB/TrEMBL;Acc:Q9ZSI6]
AT1G70690	1.26341	6.57662e-12	PDLP5 [Source:UniProtKB/TrEMBL;Acc:A0A178WPB2]
AT4G18880	1.26339	2.61956e-21	HSF A4A [Source:UniProtKB/TrEMBL;Acc:A0A178UUP9]
AT2G42950	1.26324	1.47002e-18	At2g42950 [Source:UniProtKB/TrEMBL;Acc:Q8GY73]
AT4G21940	1.26321	9.90892e-15	Calcium-dependent protein kinase 15 [Source:UniProtKB/TrEMBL;Acc:F4JKC7]
AT4G02660	1.26104	1.40806e-07	Beige/BEACH domain ;WD domain, G-beta repeat protein [Source:TAIR;Acc:AT4G02660]
AT2G46150	1.26007	9.48294e-08	Late embryogenesis abundant (LEA) hydroxyproline-rich glycoprotein family [Source:UniProtKB/TrEMBL;Acc:O82354]
AT1G59590	1.25945	3.64227e-10	At1g59590 [Source:UniProtKB/TrEMBL;Acc:Q9SLT9]
AT1G16260	1.25857	1.21718e-14	Wall-associated receptor kinase-like 8 [Source:UniProtKB/Swiss-Prot;Acc:Q9SA25]
AT2G18000	1.25784	0.000109601	Transcription initiation factor TFIID subunit 14 [Source:UniProtKB/Swiss-Prot;Acc:F4IPK2]
AT5G19490	1.25647	0.000786652	Histone superfamily protein [Source:UniProtKB/TrEMBL;Acc:F4K162]
AT5G08760	1.25391	5.89433e-22	unknown protein; FUNCTIONS IN: molecular_function unknown; INVOLVED IN: biological_process unknown; LOCATED IN: endomembrane system; Ha. [Source:TAIR;Acc:AT5G08760]
AT1G13470	1.25308	3.76156e-07	Protein of unknown function (DUF1262) [Source:TAIR;Acc:AT1G13470]
AT5G12890	1.25258	5.59362e-35	Glycosyltransferase (Fragment) [Source:UniProtKB/TrEMBL;Acc:W8Q2U4]
AT3G16990	1.25101	7.97831e-16	Bifunctional TENA-E protein [Source:UniProtKB/Swiss-Prot;Acc:Q9ASY9]
AT3G23240	1.25013	0.0333887	Ethylene-responsive transcription factor 1B [Source:UniProtKB/Swiss-Prot;Acc:Q8LDC8]
AT5G17860	1.24823	1.32072e-06	Cation/calcium exchanger 1 [Source:UniProtKB/Swiss-Prot;Acc:Q9FKP1]
AT1G30190	1.24529	0.00688152	Cotton fiber protein [Source:UniProtKB/TrEMBL;Acc:Q9C6Z9]
AT5G35735	1.24517	2.5023e-30	Cytochrome b561 and DOMON domain-containing protein At5g35735 [Source:UniProtKB/Swiss-Prot;Acc:Q9FKH6]
AT1G61490	1.24439	4.76596e-12	G-type lectin S-receptor-like serine/threonine-protein kinase At1g61490 [Source:UniProtKB/Swiss-Prot;Acc:O64770]
AT2G18680	1.24336	7.10895e-07	unknown protein; FUNCTIONS IN: molecular_function unknown; INVOLVED IN: biological_process unknown; LOCATED IN: endomembrane system; EXPRESSED IN: male gametophyte, pollen tube; EXPRESSED DURING: L mature pollen stage, M germinated pollen stage; BES /.../idopsis thaliana protein match is: unknown protein (TAIR:AT2G18690.1); Ha. [Source:TAIR;Acc:AT2G18680]
AT1G74710	1.24289	1.25997e-33	ADC synthase superfamily protein [Source:TAIR;Acc:AT1G74710]
AT5G02780	1.24203	8.76875e-07	Glutathione S-transferase L1 [Source:UniProtKB/Swiss-Prot;Acc:Q6NLB0]
AT3G22060	1.24188	1.67899e-22	Cysteine-rich repeat secretory protein 38 [Source:UniProtKB/Swiss-Prot;Acc:Q9LRJ9]
AT5G44460	1.23932	0.00135594	Probable calcium-binding protein CML43 [Source:UniProtKB/Swiss-Prot;Acc:Q9FI19]
AT1G61340	1.23784	0.00251497	F-box protein At1g61340 [Source:UniProtKB/Swiss-Prot;Acc:Q8GX77]
AT5G65090	1.23692	4.74598e-09	Type I inositol polyphosphate 5-phosphatase 5 [Source:UniProtKB/Swiss-Prot;Acc:Q66GQ6]
AT1G56650	1.2356	0.00496725	Transcription factor MYB75 [Source:UniProtKB/Swiss-Prot;Acc:Q9FE25]
AT1G17600	1.2354	1.42106e-12	Disease resistance protein (TIR-NBS-LRR class) family [Source:UniProtKB/TrEMBL;Acc:F4I901]
AT3G49120	1.23359	1.21706e-31	Peroxidase 34 [Source:UniProtKB/Swiss-Prot;Acc:Q9SMU8]
AT4G32480	1.23193	0.0056048	AT4g32480/F8B4_180 [Source:UniProtKB/TrEMBL;Acc:Q9SUU4]
AT2G40000	1.23164	0.0387701	Nematode resistance protein-like HSPRO2 [Source:UniProtKB/Swiss-Prot;Acc:O04203]
AT1G08857	1.23022	0.0463437	-
AT1G51790	1.22568	4.96529e-16	Leucine-rich repeat protein kinase family protein [Source:TAIR;Acc:AT1G51790]
AT3G28270	1.22376	1.19025e-11	UPF0496 protein At3g28270 [Source:UniProtKB/Swiss-Prot;Acc:Q9LHD9]
AT3G09775	1.22034	0.0438214	-
AT5G48380	1.2192	1.39312e-30	Probably inactive leucine-rich repeat receptor-like protein kinase At5g48380 [Source:UniProtKB/Swiss-Prot;Acc:Q9ASS4]
AT1G56150	1.21817	1.28584e-07	Auxin-responsive protein SAUR71 [Source:UniProtKB/Swiss-Prot;Acc:Q9SGU2]
AT1G12520	1.21803	2.96019e-25	Copper chaperone for superoxide dismutase, chloroplastic/cytosolic [Source:UniProtKB/Swiss-Prot;Acc:Q9LD47]
AT4G23170	1.21515	2.77612e-06	Putative cysteine-rich receptor-like protein kinase 9 [Source:UniProtKB/Swiss-Prot;Acc:O65469]
AT4G25900	1.21315	1.08307e-25	Glucose-6-phosphate 1-epimerase [Source:UniProtKB/TrEMBL;Acc:Q940G5]
AT1G17750	1.21221	0.000652102	Leucine-rich repeat receptor-like protein kinase PEPR2 [Source:UniProtKB/Swiss-Prot;Acc:Q9FZ59]
AT3G16530	1.21217	8.01879e-18	Lectin-like protein At3g16530 [Source:UniProtKB/Swiss-Prot;Acc:Q9LK72]
AT1G63750	1.21183	5.69151e-15	Disease resistance protein (TIR-NBS-LRR class) family [Source:UniProtKB/TrEMBL;Acc:Q9CAE0]
AT1G16510	1.21114	0.00147436	Auxin-responsive protein SAUR41 [Source:UniProtKB/Swiss-Prot;Acc:Q9SA49]
AT5G24210	1.21079	5.89977e-29	Alpha/beta-Hydrolases superfamily protein [Source:UniProtKB/TrEMBL;Acc:Q9FNG1]
AT1G21310	1.20757	8.85553e-33	Extensin-3 [Source:UniProtKB/Swiss-Prot;Acc:Q9FS16]
AT1G23020	1.20612	0.0235437	Ferric reduction oxidase 3, mitochondrial [Source:UniProtKB/Swiss-Prot;Acc:F4I4K7]
AT3G09830	1.20604	8.41768e-28	Serine/threonine-protein kinase PCRK1 [Source:UniProtKB/Swiss-Prot;Acc:Q9SF86]
AT1G06350	1.20576	5.90653e-05	Delta-9 desaturase-like 4 protein [Source:UniProtKB/Swiss-Prot;Acc:Q9LMI4]
AT1G25220	1.20571	6.77271e-33	Anthranilate synthase beta subunit 1 [Source:UniProtKB/TrEMBL;Acc:F4IAW5]
AT2G46440	1.20444	1.48724e-22	Cyclic nucleotide-gated ion channel 11 [Source:UniProtKB/Swiss-Prot;Acc:Q9SKD6]
AT1G48605	1.20391	6.26471e-06	Probable phosphopantothenoylcysteine decarboxylase [Source:UniProtKB/Swiss-Prot;Acc:P94063]
AT1G08847	1.20363	9.34145e-05	-
AT3G13610	1.20356	2.01461e-09	Feruloyl CoA ortho-hydroxylase 1 [Source:UniProtKB/Swiss-Prot;Acc:Q9LHN8]
AT4G26060	1.20323	2.19571e-15	At4g26060 [Source:UniProtKB/TrEMBL;Acc:Q9SZI0]
AT5G56050	1.20223	0.0222664	Late embryogenesis abundant (LEA) hydroxyproline-rich glycoprotein family protein [Source:UniProtKB/TrEMBL;Acc:Q9FKU2]
AT2G29720	1.20091	6.21214e-24	FAD/NAD(P)-binding oxidoreductase family protein [Source:UniProtKB/TrEMBL;Acc:O82384]
AT4G00970	1.20075	6.73639e-21	Cysteine-rich receptor-like protein kinase 41 [Source:UniProtKB/Swiss-Prot;Acc:O23081]
AT5G38212	1.19871	0.00043153	Potential natural antisense gene, locus overlaps with AT5G38210 [Source:TAIR;Acc:AT5G38212]
AT5G25260	1.19775	1.65324e-13	Flotillin-like protein 2 [Source:UniProtKB/Swiss-Prot;Acc:Q4V3D6]
AT4G05020	1.19681	3.31496e-31	NAD(P)H dehydrogenase B2 [Source:UniProtKB/TrEMBL;Acc:F4JGL5]
AT5G13200	1.19651	2.43951e-14	GEM-like protein 5 [Source:UniProtKB/Swiss-Prot;Acc:Q9LYV6]
AT2G40750	1.19635	1.55013e-05	Probable WRKY transcription factor 54 [Source:UniProtKB/Swiss-Prot;Acc:Q93WU8]
AT2G16870	1.19547	1.15008e-13	Disease resistance protein (TIR-NBS-LRR class) family [Source:UniProtKB/TrEMBL;Acc:Q9ZVX6]
AT3G19270	1.1946	6.04607e-05	CYP707A4 [Source:UniProtKB/TrEMBL;Acc:A0A178VA28]
AT5G19650	1.19394	0.0255873	Transcription repressor OFP8 [Source:UniProtKB/Swiss-Prot;Acc:Q3E9B4]
AT5G13370	1.19269	8.13058e-18	At5g13370 [Source:UniProtKB/TrEMBL;Acc:Q8GZ29]
AT1G11330	1.19259	2.34713e-21	G-type lectin S-receptor-like serine/threonine-protein kinase At1g11330 [Source:UniProtKB/Swiss-Prot;Acc:Q9SXB8]
AT5G01100	1.1921	1.05819e-06	FRB1 [Source:UniProtKB/TrEMBL;Acc:A0A178U817]
AT4G01740	1.18952	8.41474e-08	Cysteine/Histidine-rich C1 domain family protein [Source:UniProtKB/TrEMBL;Acc:Q9ZSI9]
AT3G51860	1.18676	5.89019e-25	Vacuolar cation/proton exchanger [Source:UniProtKB/TrEMBL;Acc:A0A1I9LSS9]
AT3G09490	1.18539	1.37206e-08	At3g09490 [Source:UniProtKB/TrEMBL;Acc:Q9SF54]
AT1G70700	1.18524	6.81258e-35	TIFY7 [Source:UniProtKB/TrEMBL;Acc:A0A178WMP7]
AT3G48080	1.1836	2.05249e-06	Protein EDS1B [Source:UniProtKB/Swiss-Prot;Acc:Q9SU71]
AT1G74100	1.18307	2.2353e-49	Sulfotransferase [Source:UniProtKB/TrEMBL;Acc:M1EU36]
AT5G40720	1.183	3.71836e-14	C3H4 type zinc finger protein (DUF23) [Source:UniProtKB/TrEMBL;Acc:Q9FM26]
AT3G60160	1.18238	5.68505e-18	ABC transporter C family member 9 [Source:UniProtKB/Swiss-Prot;Acc:Q9M1C7]
AT3G54960	1.18079	2.00824e-41	PDIL1-3 [Source:UniProtKB/TrEMBL;Acc:A0A178VF09]
AT3G47050	1.1804	1.11274e-06	Beta-D-glucan exohydrolase-like protein [Source:UniProtKB/TrEMBL;Acc:Q9SD68]
AT5G64660	1.18018	7.19835e-11	U-box domain-containing protein 27 [Source:UniProtKB/Swiss-Prot;Acc:Q9FLF4]
AT1G73010	1.17988	7.90438e-10	Inorganic pyrophosphatase 1 [Source:UniProtKB/Swiss-Prot;Acc:Q67YC0]
AT5G39030	1.17986	2.97649e-12	Probable receptor-like protein kinase At5g39030 [Source:UniProtKB/Swiss-Prot;Acc:Q9FID5]
AT1G02220	1.17961	4.58581e-08	NAC domain-containing protein 3 [Source:UniProtKB/Swiss-Prot;Acc:Q5PP28]
AT3G59750	1.17902	0.000474485	Putative L-type lectin-domain containing receptor kinase V.8 [Source:UniProtKB/Swiss-Prot;Acc:Q9M1Z9]
AT5G59310	1.17533	0.00150695	Non-specific lipid-transfer protein 4 [Source:UniProtKB/Swiss-Prot;Acc:Q9LLR6]
AT3G26840	1.17482	3.77254e-14	Acyltransferase-like protein At3g26840, chloroplastic [Source:UniProtKB/Swiss-Prot;Acc:Q9LW26]
AT1G72930	1.17425	7.02332e-08	Toll/interleukin-1 receptor-like protein [Source:UniProtKB/Swiss-Prot;Acc:Q9SSN3]
AT4G09820	1.17419	0.00303814	Transcription factor TT8 [Source:UniProtKB/Swiss-Prot;Acc:Q9FT81]
AT5G05250	1.17369	0.000699199	AT5g05250/K18I23_5 [Source:UniProtKB/TrEMBL;Acc:Q9FLC9]
AT1G35350	1.17361	1.02455e-16	Phosphate transporter PHO1 homolog 8 [Source:UniProtKB/Swiss-Prot;Acc:Q6R8G2]
AT4G18430	1.17339	2.13954e-06	Ras-related protein RABA1e [Source:UniProtKB/Swiss-Prot;Acc:O49513]
AT4G21680	1.17185	0.000668425	Protein NRT1/ PTR FAMILY 7.2 [Source:UniProtKB/Swiss-Prot;Acc:Q8GXN2]
AT4G27070	1.17161	1.85995e-21	Tryptophan synthase [Source:UniProtKB/TrEMBL;Acc:Q0WS13]
AT1G49050	1.17148	1.09003e-30	Aspartyl protease APCB1 [Source:UniProtKB/Swiss-Prot;Acc:Q9M9A8]
AT1G08940	1.17117	1.17712e-07	Phosphoglycerate mutase-like protein AT74H [Source:UniProtKB/Swiss-Prot;Acc:O04035]
AT3G62600	1.16925	5.94828e-41	DnaJ protein ERDJ3B [Source:UniProtKB/Swiss-Prot;Acc:Q9LZK5]
AT2G38290	1.16787	3.7947e-31	Ammonium transporter 2 [Source:UniProtKB/Swiss-Prot;Acc:Q9M6N7]
AT5G47910	1.16777	1.35775e-47	Respiratory burst oxidase homolog protein D [Source:UniProtKB/Swiss-Prot;Acc:Q9FIJ0]
AT4G37770	1.1677	0.013616	1-aminocyclopropane-1-carboxylate synthase-like protein [Source:UniProtKB/TrEMBL;Acc:Q56Y32]
AT1G63860	1.1677	2.61197e-18	Disease resistance protein (TIR-NBS-LRR class) family [Source:UniProtKB/TrEMBL;Acc:F4I3S8]
AT3G45130	1.16733	0.00838706	Terpene cyclase/mutase family member [Source:UniProtKB/TrEMBL;Acc:A0A1I9LTE4]
AT1G13210	1.16593	2.2353e-49	Probable phospholipid-transporting ATPase 11 [Source:UniProtKB/Swiss-Prot;Acc:Q9SAF5]
AT4G14746	1.16328	3.62213e-10	CONTAINS InterPro DOMAIN/s: EGF-like (InterPro:IPR006210); Ha. [Source:TAIR;Acc:AT4G14746]
AT5G46440	1.16181	0.000329027	At5g46440 [Source:UniProtKB/TrEMBL;Acc:Q9FHG1]
AT5G08790	1.16027	2.61521e-27	Protein ATAF2 [Source:UniProtKB/Swiss-Prot;Acc:Q9C598]
AT5G26170	1.16015	1.29634e-13	Probable WRKY transcription factor 50 [Source:UniProtKB/Swiss-Prot;Acc:Q8VWQ5]
AT5G42650	1.1596	2.00537e-32	Allene oxide synthase, chloroplastic [Source:UniProtKB/Swiss-Prot;Acc:Q96242]
AT1G22180	1.15916	2.41269e-13	F16L1.9 protein [Source:UniProtKB/TrEMBL;Acc:Q9LM14]
AT3G04220	1.15819	0.0290211	Disease resistance protein (TIR-NBS-LRR class) family [Source:UniProtKB/TrEMBL;Acc:Q9M8X8]
AT3G10815	1.15783	0.000320525	Putative RING zinc finger protein [Source:UniProtKB/TrEMBL;Acc:Q8L729]
AT2G02810	1.15727	3.27451e-18	UDP-galactose/UDP-glucose transporter 1 [Source:UniProtKB/Swiss-Prot;Acc:O64503]
AT1G16110	1.15691	5.02603e-14	Wall-associated receptor kinase-like 6 [Source:UniProtKB/Swiss-Prot;Acc:Q8GXQ3]
AT3G12830	1.15668	1.35329e-07	Auxin-responsive protein SAUR72 [Source:UniProtKB/Swiss-Prot;Acc:Q9LTV3]
AT3G57330	1.15504	6.02801e-40	Putative calcium-transporting ATPase 11, plasma membrane-type [Source:UniProtKB/Swiss-Prot;Acc:Q9M2L4]
AT1G25370	1.15467	2.63497e-09	Putative uncharacterized protein [Source:UniProtKB/TrEMBL;Acc:Q8LFI6]
AT1G64610	1.15445	1.53326e-18	Transducin/WD40 repeat-like superfamily protein [Source:UniProtKB/TrEMBL;Acc:Q8VZK1]
AT5G39050	1.15378	8.88861e-13	Phenolic glucoside malonyltransferase 1 [Source:UniProtKB/Swiss-Prot;Acc:Q940Z5]
AT3G51430	1.15365	1.94418e-26	Protein STRICTOSIDINE SYNTHASE-LIKE 5 [Source:UniProtKB/Swiss-Prot;Acc:Q9CAZ7]
AT3G15650	1.15245	2.24978e-09	Alpha/beta-Hydrolases superfamily protein [Source:UniProtKB/TrEMBL;Acc:F4J010]
AT1G72950	1.15087	0.00229555	Disease resistance protein (TIR-NBS class) [Source:UniProtKB/TrEMBL;Acc:Q9SSN1]
AT3G13080	1.14822	5.04922e-61	MRP3 [Source:UniProtKB/TrEMBL;Acc:A0A178VHA7]
AT3G16720	1.14798	1.66392e-21	RING-H2 finger protein ATL2 [Source:UniProtKB/Swiss-Prot;Acc:Q8L9T5]
AT3G29575	1.1471	4.97903e-07	Ninja-family protein AFP3 [Source:UniProtKB/Swiss-Prot;Acc:Q94F39]
AT1G74440	1.14584	1.037e-09	ER membrane protein, putative (DUF962) [Source:UniProtKB/TrEMBL;Acc:Q9CA70]
AT1G61420	1.14557	5.10137e-09	S-locus lectin protein kinase family protein [Source:TAIR;Acc:AT1G61420]
AT3G01970	1.14436	0.000128847	Probable WRKY transcription factor 45 [Source:UniProtKB/Swiss-Prot;Acc:Q9S763]
AT1G15670	1.14428	5.8009e-12	F-box/kelch-repeat protein At1g15670 [Source:UniProtKB/Swiss-Prot;Acc:Q9LMR5]
AT3G53310	1.14371	7.5034e-05	B3 domain-containing protein REM20 [Source:UniProtKB/Swiss-Prot;Acc:Q8LAV5]
AT1G18390	1.14356	2.20719e-07	Protein kinase superfamily protein [Source:TAIR;Acc:AT1G18390]
AT1G66830	1.14331	0.00212426	Probable inactive leucine-rich repeat receptor-like protein kinase At1g66830 [Source:UniProtKB/Swiss-Prot;Acc:Q9C9N5]
AT4G04565	1.14044	2.49983e-09	-
AT1G69840	1.14041	4.01546e-32	Hypersensitive-induced response protein 2 [Source:UniProtKB/Swiss-Prot;Acc:Q9CAR7]
AT5G63020	1.13986	1.21124e-06	Probable disease resistance protein At5g63020 [Source:UniProtKB/Swiss-Prot;Acc:Q8RXS5]
AT2G43140	1.13834	1.61682e-05	Basic helix-loop-helix (BHLH) DNA-binding superfamily protein [Source:UniProtKB/TrEMBL;Acc:F4IQ66]
AT5G64110	1.13828	2.5604e-05	Peroxidase [Source:UniProtKB/TrEMBL;Acc:A0A178UNC2]
AT3G15350	1.13769	3.75001e-28	AT3g15350/K7L4_15 [Source:UniProtKB/TrEMBL;Acc:Q9LE60]
AT1G55450	1.13583	1.8283e-33	S-adenosyl-L-methionine-dependent methyltransferases superfamily protein [Source:UniProtKB/TrEMBL;Acc:F4I0B5]
AT5G41400	1.1358	6.76525e-17	Putative RING zinc finger protein [Source:UniProtKB/TrEMBL;Acc:Q9FN60]
AT3G13380	1.1355	3.88151e-25	Receptor-like protein kinase BRI1-like 3 [Source:UniProtKB/Swiss-Prot;Acc:Q9LJF3]
AT4G36500	1.13542	3.14036e-21	Uncharacterized protein At4g36500 [Source:UniProtKB/TrEMBL;Acc:O23231]
AT5G64120	1.13523	1.23337e-19	Peroxidase [Source:UniProtKB/TrEMBL;Acc:A0A178UAR8]
AT1G21750	1.13509	1.20453e-60	Protein disulfide isomerase-like 1-1 [Source:UniProtKB/Swiss-Prot;Acc:Q9XI01]
AT2G36080	1.13508	2.7857e-08	B3 domain-containing protein At2g36080 [Source:UniProtKB/Swiss-Prot;Acc:Q8GYJ2]
AT5G04930	1.1337	1.24289e-37	Phospholipid-transporting ATPase [Source:UniProtKB/TrEMBL;Acc:A0A178UBN1]
AT3G14130	1.13256	3.52522e-20	Peroxisomal (S)-2-hydroxy-acid oxidase GLO4 [Source:UniProtKB/Swiss-Prot;Acc:Q9LJH5]
AT1G02230	1.1319	1.90889e-07	NAC domain-containing protein 4 [Source:UniProtKB/Swiss-Prot;Acc:O81913]
AT4G00955	1.13162	0.00397733	FUNCTIONS IN: molecular_function unknown; INVOLVED IN: biological_process unknown; LOCATED IN: endomembrane system; EXPRESSED IN: 14 plant structures; EXPRESSED DURING: 9 growth stages; CONTAINS InterPro DOMAIN/s: EGF-like (InterPro:IPR006210); BEST /.../dopsis thaliana protein match is: Protein kinase superfamily protein (TAIR:AT2G23450.1); Ha. [Source:TAIR;Acc:AT4G00955]
AT5G42010	1.13152	9.05014e-05	Similarity to unknown protein [Source:UniProtKB/TrEMBL;Acc:Q9FHY2]
AT3G51000	1.13144	1.22297e-22	AT3g51000/F24M12_40 [Source:UniProtKB/TrEMBL;Acc:Q9SD45]
AT4G24190	1.13022	1.46033e-47	Endoplasmin homolog [Source:UniProtKB/Swiss-Prot;Acc:Q9STX5]
AT1G35910	1.12982	0.00142938	Probable trehalose-phosphate phosphatase D [Source:UniProtKB/Swiss-Prot;Acc:Q67XC9]
AT3G46110	1.12922	5.87209e-09	At3g46110 [Source:UniProtKB/TrEMBL;Acc:Q8GY65]
AT1G52565	1.12742	4.69588e-06	At1g52565 [Source:UniProtKB/TrEMBL;Acc:A0JPU2]
AT4G28490	1.12704	1.26205e-27	Receptor-like protein kinase 5 [Source:UniProtKB/Swiss-Prot;Acc:P47735]
AT1G27620	1.12549	0.0105432	At1g27620 [Source:UniProtKB/TrEMBL;Acc:Q9S808]
AT1G04980	1.12502	2.7398e-24	Protein disulfide-isomerase like 2-2 [Source:UniProtKB/Swiss-Prot;Acc:Q9MAU6]
AT1G75030	1.12445	0.000589075	At1g75030 [Source:UniProtKB/TrEMBL;Acc:Q9C9P9]
AT4G33300	1.12174	7.73431e-31	Probable disease resistance protein At4g33300 [Source:UniProtKB/Swiss-Prot;Acc:Q9SZA7]
AT2G30860	1.12079	8.65209e-68	GSTF9 [Source:UniProtKB/TrEMBL;Acc:A0A178VP05]
AT1G14260	1.11712	0.000959379	At1g14260 [Source:UniProtKB/TrEMBL;Acc:Q4PS45]
AT3G51330	1.11592	8.46962e-17	Eukaryotic aspartyl protease family protein [Source:UniProtKB/TrEMBL;Acc:Q84WU7]
AT4G02420	1.11541	5.20403e-20	L-type lectin-domain containing receptor kinase IV.4 [Source:UniProtKB/Swiss-Prot;Acc:O81291]
AT2G30250	1.11519	3.81669e-26	Probable WRKY transcription factor 25 [Source:UniProtKB/Swiss-Prot;Acc:O22921]
AT4G13410	1.11437	1.63246e-10	Probable glucomannan 4-beta-mannosyltransferase 15 [Source:UniProtKB/Swiss-Prot;Acc:Q9T0L2]
AT2G40520	1.11288	6.3031e-22	Nucleotidyltransferase family protein [Source:UniProtKB/TrEMBL;Acc:Q5BPR8]
AT2G29070	1.11287	7.63728e-12	At2g29070 [Source:UniProtKB/TrEMBL;Acc:Q6NLS0]
AT1G12290	1.11215	2.68683e-11	Probable disease resistance protein At1g12290 [Source:UniProtKB/Swiss-Prot;Acc:P60839]
AT4G26120	1.10937	1.31619e-07	Ankyrin repeat family protein / BTB/POZ domain-containing protein [Source:TAIR;Acc:AT4G26120]
AT4G39890	1.10924	9.30217e-08	RABH1c [Source:UniProtKB/TrEMBL;Acc:A0A178V1R4]
AT1G71890	1.1091	9.65646e-06	Sucrose transport protein SUC5 [Source:UniProtKB/Swiss-Prot;Acc:Q9C8X2]
AT5G13220	1.10886	3.17944e-08	jasmonate-zim-domain protein 10 [Source:TAIR;Acc:AT5G13220]
AT5G45000	1.10882	0.000106216	Disease resistance protein (TIR-NBS-LRR class) family [Source:UniProtKB/TrEMBL;Acc:Q56XU3]
AT1G24530	1.10786	2.13755e-08	F21J9.19 [Source:UniProtKB/TrEMBL;Acc:Q9FYL1]
AT5G53730	1.10713	7.02185e-14	NHL26 [Source:UniProtKB/TrEMBL;Acc:A0A178UFX4]
AT4G22530	1.10538	3.51475e-10	S-adenosyl-L-methionine-dependent methyltransferases superfamily protein [Source:UniProtKB/TrEMBL;Acc:Q9SUW6]
AT3G14060	1.10417	0.000216044	At3g14060 [Source:UniProtKB/TrEMBL;Acc:Q9LVJ2]
AT5G53370	1.10408	2.47239e-37	pectin methylesterase PCR fragment F [Source:TAIR;Acc:AT5G53370]
AT1G74210	1.10215	5.90216e-21	GDPD5 [Source:UniProtKB/TrEMBL;Acc:A0A178W3R5]
AT1G14790	1.09795	7.23663e-24	RNA-dependent RNA polymerase [Source:UniProtKB/TrEMBL;Acc:A0A178WKG4]
AT5G45110	1.09767	2.42777e-16	NPR3 [Source:UniProtKB/TrEMBL;Acc:A0A178UGU4]
AT3G09960	1.09728	0.0212267	Calcineurin-like metallo-phosphoesterase superfamily protein [Source:UniProtKB/TrEMBL;Acc:Q8LEC0]
AT2G23200	1.09682	1.32745e-18	Probable receptor-like protein kinase At2g23200 [Source:UniProtKB/Swiss-Prot;Acc:O22187]
AT2G44180	1.09622	2.83413e-23	Methionine aminopeptidase 2A [Source:UniProtKB/Swiss-Prot;Acc:Q9FV49]
AT4G14400	1.09593	1.44018e-05	Protein ACCELERATED CELL DEATH 6 [Source:UniProtKB/Swiss-Prot;Acc:Q8LPS2]
AT1G68585	1.09504	1.46079e-12	At1g68585 [Source:UniProtKB/TrEMBL;Acc:Q8LGG7]
AT1G74590	1.09493	1.044e-06	Glutathione S-transferase U10 [Source:UniProtKB/Swiss-Prot;Acc:Q9CA57]
AT2G23810	1.09337	5.75032e-25	TET8 [Source:UniProtKB/TrEMBL;Acc:A0A178VYI5]
AT2G47140	1.09326	0.00350362	Short-chain dehydrogenase reductase 3b [Source:UniProtKB/Swiss-Prot;Acc:Q94K41]
AT4G29780	1.09241	1.77379e-08	Nuclease [Source:UniProtKB/TrEMBL;Acc:Q84J48]
AT1G64110	1.09124	0.01075	p-loop containing nucleoside triphosphate hydrolases superfamily protein [Source:UniProtKB/TrEMBL;Acc:F4I5A3]
AT1G25560	1.09063	0.0315044	AP2/ERF and B3 domain-containing transcription repressor TEM1 [Source:UniProtKB/Swiss-Prot;Acc:Q9C6M5]
AT5G64490	1.09033	0.0188274	Pumilio homolog 26 [Source:UniProtKB/Swiss-Prot;Acc:Q9FGE7]
AT1G56660	1.08967	1.4469e-10	F25P12.91 protein [Source:UniProtKB/TrEMBL;Acc:Q9FXB5]
AT2G46270	1.08967	2.33889e-16	G-box-binding factor 3 [Source:UniProtKB/Swiss-Prot;Acc:P42776]
AT1G72700	1.08877	1.79061e-40	Probable phospholipid-transporting ATPase 5 [Source:UniProtKB/Swiss-Prot;Acc:Q9SGG3]
AT1G11125	1.08815	0.000298532	unknown protein; BEST Arabidopsis thaliana protein match is: unknown protein (TAIR:AT1G61170.1). [Source:TAIR;Acc:AT1G11125]
AT1G74200	1.087	0.00232646	Putative receptor-like protein 16 [Source:UniProtKB/Swiss-Prot;Acc:F4HTV6]
AT1G30410	1.08588	6.96932e-40	multidrug resistance-associated protein 13 [Source:TAIR;Acc:AT1G30410]
AT4G17250	1.08459	4.7676e-11	AT4g17250/dl4660w [Source:UniProtKB/TrEMBL;Acc:Q93ZA8]
AT3G17420	1.08439	5.22491e-17	Probable receptor-like protein kinase At3g17420 [Source:UniProtKB/Swiss-Prot;Acc:Q9LRP3]
AT2G13800	1.08125	8.86951e-12	Somatic embryogenesis receptor kinase 5 [Source:UniProtKB/Swiss-Prot;Acc:Q8LPS5]
AT5G06870	1.07805	2.1173e-17	PGIP2 [Source:UniProtKB/TrEMBL;Acc:A0A178UDM1]
AT4G11370	1.07765	0.00542467	Probable E3 ubiquitin-protein ligase RHA1A [Source:UniProtKB/Swiss-Prot;Acc:Q9SUS4]
AT4G23180	1.07741	1.07794e-37	Cysteine-rich receptor-like protein kinase 10 [Source:UniProtKB/Swiss-Prot;Acc:Q8GYA4]
AT1G18890	1.07733	3.16286e-26	Calcium-dependent protein kinase 10 [Source:UniProtKB/Swiss-Prot;Acc:Q9M9V8]
AT5G07770	1.07723	4.83329e-13	Actin-binding FH2 protein [Source:TAIR;Acc:AT5G07770]
AT4G26270	1.07698	1.02503e-21	ATP-dependent 6-phosphofructokinase 3 [Source:UniProtKB/Swiss-Prot;Acc:Q94AA4]
AT1G27770	1.0766	1.93664e-29	Calcium-transporting ATPase [Source:UniProtKB/TrEMBL;Acc:A0A178WD16]
AT1G63720	1.07603	1.40353e-05	At1g63720/F24D7_9 [Source:UniProtKB/TrEMBL;Acc:Q93W23]
AT4G35070	1.0758	3.8123e-06	At4g35070 [Source:UniProtKB/TrEMBL;Acc:Q66GR4]
AT1G01010	1.07561	4.41124e-09	NAC domain-containing protein 1 [Source:UniProtKB/Swiss-Prot;Acc:Q0WV96]
AT4G08230	1.07528	4.68713e-15	Glycine-rich protein [Source:UniProtKB/TrEMBL;Acc:Q8VY68]
AT3G05650	1.07174	1.24433e-12	Receptor-like protein 32 [Source:UniProtKB/Swiss-Prot;Acc:Q9M9X0]
AT5G65870	1.06591	0.00111062	Phytosulfokines 5 [Source:UniProtKB/Swiss-Prot;Acc:Q9FEB4]
AT3G44630	1.06535	1.04126e-27	Disease resistance protein (TIR-NBS-LRR class) family [Source:UniProtKB/TrEMBL;Acc:F4J359]
AT5G54860	1.0651	2.10625e-11	Probable folate-biopterin transporter 4 [Source:UniProtKB/Swiss-Prot;Acc:Q8RWQ5]
AT1G59860	1.06506	0.000368628	17.6 kDa class I heat shock protein 1 [Source:UniProtKB/Swiss-Prot;Acc:Q9XIE3]
AT4G16920	1.06386	3.90087e-38	Disease resistance protein (TIR-NBS-LRR class) family [Source:TAIR;Acc:AT4G16920]
AT5G62770	1.06225	0.00900387	At5g62770 [Source:UniProtKB/TrEMBL;Acc:Q9FM16]
AT2G14560	1.06034	1.07736e-08	Protein of unknown function (DUF567) [Source:TAIR;Acc:AT2G14560]
AT2G03980	1.05873	2.36796e-06	GDSL esterase/lipase At2g03980 [Source:UniProtKB/Swiss-Prot;Acc:Q9SIF5]
AT5G53550	1.05862	5.96298e-31	YSL3 [Source:UniProtKB/TrEMBL;Acc:A0A178U7D6]
AT1G24575	1.05806	1.25962e-05	At1g24575 [Source:UniProtKB/TrEMBL;Acc:Q8LAL6]
AT1G78290	1.05713	4.80143e-19	SRK2C [Source:UniProtKB/TrEMBL;Acc:A0A178W6S8]
AT1G75590	1.05663	0.00457594	SAUR-like auxin-responsive protein family [Source:UniProtKB/TrEMBL;Acc:F4HZ54]
AT3G09020	1.05446	7.95174e-08	Alpha 1,4-glycosyltransferase family protein [Source:UniProtKB/TrEMBL;Acc:Q9S790]
AT5G57560	1.05437	0.0158091	Xyloglucan endotransglucosylase/hydrolase [Source:UniProtKB/TrEMBL;Acc:A0A178UQX4]
AT3G55840	1.05418	0.0124166	Nematode resistance protein-like HSPRO1 [Source:UniProtKB/Swiss-Prot;Acc:Q9LY61]
AT4G27740	1.05224	6.50214e-13	Protein yippee-like [Source:UniProtKB/TrEMBL;Acc:A0A178UUJ4]
AT4G09570	1.05131	3.14036e-21	Calcium-dependent protein kinase 4 [Source:UniProtKB/Swiss-Prot;Acc:Q38869]
AT3G48020	1.04918	0.00704148	At3g48020 [Source:UniProtKB/TrEMBL;Acc:Q9SU65]
AT2G31870	1.04875	9.0019e-14	Poly(ADP-ribose) glycohydrolase 1 [Source:UniProtKB/Swiss-Prot;Acc:Q9SKB3]
AT1G70810	1.04848	1.85828e-14	Protein C2-DOMAIN ABA-RELATED 7 [Source:UniProtKB/Swiss-Prot;Acc:Q9SSL1]
AT3G44720	1.04812	1.56853e-20	Arogenate dehydratase 4, chloroplastic [Source:UniProtKB/Swiss-Prot;Acc:O22241]
AT5G19230	1.04701	3.70118e-08	Uncharacterized GPI-anchored protein At5g19230 [Source:UniProtKB/Swiss-Prot;Acc:Q8GUL8]
AT5G67300	1.04678	2.57292e-16	MYBR1 [Source:UniProtKB/TrEMBL;Acc:A0A178UQ74]
AT5G56250	1.04624	3.70333e-28	Hapless 8 [Source:UniProtKB/TrEMBL;Acc:Q9FH14]
AT3G44480	1.04568	7.32132e-27	Disease resistance protein (TIR-NBS-LRR class) family [Source:UniProtKB/TrEMBL;Acc:A0A1I9LP82]
AT3G16030	1.04494	0.012836	Lectin protein kinase family protein [Source:UniProtKB/TrEMBL;Acc:A0A1I9LPL5]
AT2G37870	1.04449	0.0113728	Bifunctional inhibitor/lipid-transfer protein/seed storage 2S albumin superfamily protein [Source:UniProtKB/TrEMBL;Acc:Q9SHA0]
AT4G26070	1.04443	7.81636e-12	NMAPKK [Source:UniProtKB/TrEMBL;Acc:A0A178V3F2]
AT4G34150	1.04406	1.37449e-32	AT4g34150/F28A23_90 [Source:UniProtKB/TrEMBL;Acc:Q945K9]
AT1G76520	1.04361	1.69988e-24	Protein PIN-LIKES 3 [Source:UniProtKB/Swiss-Prot;Acc:Q9C9K5]
AT4G04490	1.04156	5.26482e-09	Cysteine-rich receptor-like protein kinase 36 [Source:UniProtKB/Swiss-Prot;Acc:Q9XEC6]
AT4G02410	1.04135	5.45554e-13	L-type lectin-domain containing receptor kinase IV.3 [Source:UniProtKB/Swiss-Prot;Acc:O81292]
AT5G47960	1.04103	0.0114119	SMG1 [Source:UniProtKB/TrEMBL;Acc:A0A178UQI5]
AT1G65490	1.04004	0.000609618	unknown protein; FUNCTIONS IN: molecular_function unknown; INVOLVED IN: biological_process unknown; LOCATED IN: endomembrane system; EXPRESSED IN: 22 plant structures; EXPRESSED DURING: 13 growth stages; BEST Arabidopsis thaliana protein match is: u /.../ protein (TAIR:AT1G65486.1); Ha. [Source:TAIR;Acc:AT1G65490]
AT1G72540	1.03949	0.00781151	Putative receptor-like protein kinase At1g72540 [Source:UniProtKB/Swiss-Prot;Acc:Q9CAH1]
AT2G41090	1.03901	3.05402e-07	Calmodulin-like protein 10 [Source:UniProtKB/Swiss-Prot;Acc:P30187]
AT2G45510	1.03766	1.27046e-14	At2g45510 [Source:UniProtKB/TrEMBL;Acc:O64631]
AT1G61370	1.03743	3.32607e-06	G-type lectin S-receptor-like serine/threonine-protein kinase At1g61370 [Source:UniProtKB/Swiss-Prot;Acc:O64783]
AT4G17480	1.03688	0.00236942	Alpha/beta-Hydrolases superfamily protein [Source:UniProtKB/TrEMBL;Acc:Q84JI7]
AT4G29900	1.03523	2.73826e-35	Calcium-transporting ATPase 10, plasma membrane-type [Source:UniProtKB/Swiss-Prot;Acc:Q9SZR1]
AT1G34750	1.03401	2.51975e-14	Probable protein phosphatase 2C 10 [Source:UniProtKB/Swiss-Prot;Acc:Q9S9Z7]
AT1G27330	1.03372	1.00439e-05	At1g27330 [Source:UniProtKB/TrEMBL;Acc:Q84K46]
AT4G21800	1.03229	2.0529e-33	GPN-loop GTPase QQT2 [Source:UniProtKB/Swiss-Prot;Acc:Q8W586]
AT2G41835	1.03222	2.86765e-08	Zinc finger AN1 and C2H2 domain-containing stress-associated protein 11 [Source:UniProtKB/Swiss-Prot;Acc:Q8VZ42]
AT5G07820	1.03166	7.53702e-09	Plant calmodulin-binding protein-like protein [Source:UniProtKB/TrEMBL;Acc:Q9SDA2]
AT4G37640	1.03154	8.22947e-36	ACA2 [Source:UniProtKB/TrEMBL;Acc:A0A384LFJ2]
AT2G44910	1.03062	0.000958331	Uncharacterized protein At2g44910 (Fragment) [Source:UniProtKB/TrEMBL;Acc:C0SV86]
AT3G51660	1.03051	9.6713e-26	LS1-like protein [Source:UniProtKB/TrEMBL;Acc:Q8LG92]
AT5G10300	1.03045	5.307e-06	Alpha-hydroxynitrile lyase [Source:UniProtKB/Swiss-Prot;Acc:Q9LFT6]
AT1G14360	1.02965	1.10518e-18	UDP-galactose/UDP-glucose transporter 3 [Source:UniProtKB/Swiss-Prot;Acc:Q9M9S6]
AT5G39450	1.02873	1.54738e-11	F-box protein At5g39450 [Source:UniProtKB/Swiss-Prot;Acc:Q8RWD6]
AT3G10190	1.02669	4.23273e-07	Probable calcium-binding protein CML36 [Source:UniProtKB/Swiss-Prot;Acc:Q9SS31]
AT3G22910	1.02616	8.48661e-15	Putative calcium-transporting ATPase 13, plasma membrane-type [Source:UniProtKB/Swiss-Prot;Acc:Q9LIK7]
AT3G19930	1.02458	3.2832e-26	STP4 [Source:UniProtKB/TrEMBL;Acc:A0A178V5Z0]
AT3G55980	1.02361	0.000130277	Salt-inducible zinc finger 1 [Source:UniProtKB/TrEMBL;Acc:A0A1I9LNJ4]
AT1G29330	1.02327	1.6453e-13	ER lumen protein-retaining receptor A [Source:UniProtKB/Swiss-Prot;Acc:P35402]
AT5G66910	1.02238	7.88893e-24	Probable disease resistance protein At5g66910 [Source:UniProtKB/Swiss-Prot;Acc:Q9FKZ0]
AT2G31110	1.02136	2.19165e-09	TBL40 [Source:UniProtKB/TrEMBL;Acc:A0A178VPV0]
AT2G28400	1.02115	0.000234629	Uncharacterized protein At2g28400 [Source:UniProtKB/TrEMBL;Acc:Q9SKN0]
AT5G54610	1.01879	6.14095e-18	Ankyrin repeat-containing protein BDA1 [Source:UniProtKB/Swiss-Prot;Acc:Q8GYH5]
AT5G60440	1.01849	0.0133672	Agamous-like MADS-box protein AGL62 [Source:UniProtKB/Swiss-Prot;Acc:Q9FKK2]
AT2G13790	1.01836	8.19071e-21	Somatic embryogenesis receptor kinase 4 [Source:UniProtKB/Swiss-Prot;Acc:Q9SKG5]
AT5G52640	1.0177	1.23648e-11	Heat shock protein 90-1 [Source:UniProtKB/Swiss-Prot;Acc:P27323]
AT1G67360	1.01728	5.41203e-21	REF/SRPP-like protein At1g67360 [Source:UniProtKB/Swiss-Prot;Acc:Q9FYF7]
AT2G05520	1.01661	2.23137e-39	Glycine-rich protein 3 [Source:UniProtKB/Swiss-Prot;Acc:Q9SL15]
AT1G56120	1.01656	7.51477e-07	Leucine-rich repeat transmembrane protein kinase [Source:UniProtKB/TrEMBL;Acc:F4I3K0]
AT2G28500	1.01628	0.0069084	LOB domain-containing protein 11 [Source:UniProtKB/Swiss-Prot;Acc:Q9SK08]
AT5G50200	1.0161	1.16373e-15	High-affinity nitrate transporter 3.1 [Source:UniProtKB/Swiss-Prot;Acc:Q9FGS5]
AT3G28480	1.01559	1.69293e-19	Oxoglutarate/iron-dependent oxygenase [Source:UniProtKB/TrEMBL;Acc:F4J0A6]
AT1G69630	1.01541	0.0461518	F-box/LRR-repeat protein 13 [Source:UniProtKB/Swiss-Prot;Acc:Q9FWZ1]
AT3G24090	1.01483	3.99407e-10	GFAT [Source:UniProtKB/TrEMBL;Acc:A0A384L621]
AT3G22231	1.01358	3.58503e-09	Cysteine-rich and transmembrane domain-containing protein PCC1 [Source:UniProtKB/Swiss-Prot;Acc:Q94C26]
AT5G01840	1.01325	2.59723e-05	Transcription repressor OFP1 [Source:UniProtKB/Swiss-Prot;Acc:Q9LZW2]
AT4G11840	1.0128	5.98671e-19	Phospholipase D gamma 3 [Source:UniProtKB/Swiss-Prot;Acc:Q9T052]
AT3G56470	1.01051	0.0154809	F-box protein At3g56470 [Source:UniProtKB/Swiss-Prot;Acc:Q9LXZ3]
AT1G31130	1.01024	1.71932e-27	F28K20.6 protein [Source:UniProtKB/TrEMBL;Acc:Q9SA06]
AT3G63010	1.00798	4.43391e-07	Gibberellin receptor GID1B [Source:UniProtKB/Swiss-Prot;Acc:Q9LYC1]
AT3G07720	1.00722	7.88893e-24	AT3g07720/F17A17_6 [Source:UniProtKB/TrEMBL;Acc:Q9S7W4]
AT3G04181	1.0069	0.0136819	unknown protein; FUNCTIONS IN: molecular_function unknown; INVOLVED IN: biological_process unknown; LOCATED IN: cellular_component unknown; Ha. [Source:TAIR;Acc:AT3G04181]
AT3G07580	1.0065	8.55963e-08	At3g07580 [Source:UniProtKB/TrEMBL;Acc:Q6NME2]
AT4G37530	1.00619	3.88408e-05	Peroxidase 51 [Source:UniProtKB/Swiss-Prot;Acc:Q9SZE7]
AT2G46620	1.00476	2.39784e-17	AAA-ATPase At2g46620 [Source:UniProtKB/Swiss-Prot;Acc:F4IJ77]
AT5G27830	1.00276	1.48247e-19	FUNCTIONS IN: molecular_function unknown; INVOLVED IN: response to oxidative stress; LOCATED IN: endomembrane system; EXPRESSED IN: 22 plant structures; EXPRESSED DURING: 13 growth stages; CONTAINS InterPro DOMAIN/s: Folate receptor, conserved regio /.../erPro:IPR018143); Ha. [Source:TAIR;Acc:AT5G27830]
AT3G11820	1.0025	3.64348e-28	SYR1 [Source:UniProtKB/TrEMBL;Acc:A0A178VIM4]
AT1G34200	1.00238	6.28731e-05	At1g34200/F23M19.12 [Source:UniProtKB/TrEMBL;Acc:Q9ASQ9]
AT3G52710	1.00214	1.17567e-16	Uncharacterized protein At3g52710 [Source:UniProtKB/TrEMBL;Acc:Q9LXJ3]
AT3G27610	1.00168	0.00214693	At3g27610 [Source:UniProtKB/TrEMBL;Acc:Q84Q59]
AT2G40270	1.0011	1.56837e-27	Inactive receptor-like serine/threonine-protein kinase At2g40270 [Source:UniProtKB/Swiss-Prot;Acc:Q9SIZ4]
AT4G18170	0.998791	0.0129043	WRKY transcription factor [Source:UniProtKB/TrEMBL;Acc:A0A178V3M3]
AT5G62620	0.998741	9.91595e-20	Hydroxyproline O-galactosyltransferase GALT6 [Source:UniProtKB/Swiss-Prot;Acc:Q9LV16]
AT5G28630	0.99829	0.0283797	Glycine-rich protein [Source:UniProtKB/TrEMBL;Acc:Q8VXY1]
AT5G54140	0.998065	1.19455e-07	IAA-amino acid hydrolase ILR1-like 3 [Source:UniProtKB/Swiss-Prot;Acc:O81641]
AT4G34390	0.998053	3.49189e-29	XLG2 [Source:UniProtKB/TrEMBL;Acc:A0A178V358]
AT3G44400	0.997092	2.9721e-09	Disease resistance protein (TIR-NBS-LRR class) family [Source:UniProtKB/TrEMBL;Acc:Q9M285]
AT4G28400	0.995892	3.91603e-20	Probable protein phosphatase 2C 58 [Source:UniProtKB/Swiss-Prot;Acc:Q93YW5]
AT2G40140	0.995281	8.0149e-16	Zinc finger CCCH domain-containing protein 29 [Source:UniProtKB/Swiss-Prot;Acc:Q9XEE6]
AT3G60966	0.994533	0.0168738	RING/U-box superfamily protein [Source:UniProtKB/TrEMBL;Acc:Q1G3N1]
AT4G20110	0.994175	1.46214e-14	VACUOLAR SORTING RECEPTOR 7 [Source:UniProtKB/TrEMBL;Acc:F4JUS0]
AT1G13830	0.993982	2.00893e-05	Carbohydrate-binding X8 domain superfamily protein [Source:TAIR;Acc:AT1G13830]
AT1G21270	0.992412	9.08045e-27	Wall-associated receptor kinase 2 [Source:UniProtKB/Swiss-Prot;Acc:Q9LMP1]
AT4G25940	0.991721	1.37826e-18	Putative clathrin assembly protein At4g25940 [Source:UniProtKB/Swiss-Prot;Acc:Q8VYT2]
AT5G04720	0.991521	1.00793e-25	Probable disease resistance protein At5g04720 [Source:UniProtKB/Swiss-Prot;Acc:Q9LZ25]
AT5G66675	0.991172	1.32417e-16	UPF0496 protein At5g66675 [Source:UniProtKB/Swiss-Prot;Acc:Q8GW16]
AT4G27300	0.99103	3.4902e-19	G-type lectin S-receptor-like serine/threonine-protein kinase SD1-1 [Source:UniProtKB/Swiss-Prot;Acc:O81833]
AT2G18050	0.988973	1.60921e-07	HIS1-3 [Source:UniProtKB/TrEMBL;Acc:A0A178VX64]
AT1G22900	0.98878	5.39893e-08	Dirigent protein 11 [Source:UniProtKB/Swiss-Prot;Acc:Q67YM6]
AT5G20950	0.988271	2.90549e-41	Glycosyl hydrolase family protein [Source:TAIR;Acc:AT5G20950]
AT1G78850	0.988251	5.83642e-42	EP1-like glycoprotein 3 [Source:UniProtKB/Swiss-Prot;Acc:Q9ZVA4]
AT4G36110	0.98781	0.0340896	SAUR9 [Source:UniProtKB/TrEMBL;Acc:A0A178V0P2]
AT3G15210	0.987397	2.34037e-18	Ethylene-responsive transcription factor 4 [Source:UniProtKB/Swiss-Prot;Acc:O80340]
AT4G22305	0.987075	1.60368e-08	Carboxylesterase SOBER1 [Source:UniProtKB/Swiss-Prot;Acc:Q84WK4]
AT5G40460	0.984878	0.0040072	Cyclin-dependent protein kinase inhibitor SMR6 [Source:UniProtKB/Swiss-Prot;Acc:Q29Q81]
AT5G42020	0.98486	1.66226e-39	Heat shock protein 70 (Hsp 70) family protein [Source:TAIR;Acc:AT5G42020]
AT1G09970	0.984243	1.0434e-43	Receptor-like protein kinase 7 [Source:UniProtKB/Swiss-Prot;Acc:F4I2N7]
AT2G43850	0.983752	2.53204e-17	Integrin-linked protein kinase 1 [Source:UniProtKB/Swiss-Prot;Acc:F4IS56]
AT3G22400	0.98308	1.30911e-10	Linoleate 9S-lipoxygenase 5 [Source:UniProtKB/Swiss-Prot;Acc:Q9LUW0]
AT1G71910	0.981682	0.00711714	At1g71910 [Source:UniProtKB/TrEMBL;Acc:Q9C8X0]
AT2G29990	0.981195	1.83259e-14	Internal alternative NAD(P)H-ubiquinone oxidoreductase A2, mitochondrial [Source:UniProtKB/Swiss-Prot;Acc:O80874]
AT4G37150	0.979619	3.43572e-05	MES9 [Source:UniProtKB/TrEMBL;Acc:A0A178V387]
AT2G28940	0.979478	2.29878e-16	At2g28940 [Source:UniProtKB/TrEMBL;Acc:O81064]
AT5G21090	0.979252	1.65953e-45	Leucine-rich repeat protein 1 [Source:UniProtKB/Swiss-Prot;Acc:Q9FPJ5]
AT2G01670	0.977158	2.24125e-30	Nudix hydrolase 17, mitochondrial [Source:UniProtKB/Swiss-Prot;Acc:Q9ZU95]
AT2G46940	0.976337	0.0117828	unknown protein; BEST Arabidopsis thaliana protein match is: unknown protein (TAIR:AT3G62070.1); Ha. [Source:TAIR;Acc:AT2G46940]
AT4G16660	0.975351	5.86207e-30	heat shock protein 70 (Hsp 70) family protein [Source:TAIR;Acc:AT4G16660]
AT1G61390	0.974437	0.00638457	G-type lectin S-receptor-like serine/threonine-protein kinase At1g61390 [Source:UniProtKB/Swiss-Prot;Acc:O64781]
AT3G55470	0.973553	8.68464e-14	At3g55470 [Source:UniProtKB/TrEMBL;Acc:Q9M2T2]
AT1G75020	0.973279	1.29271e-11	Probable 1-acyl-sn-glycerol-3-phosphate acyltransferase 4 [Source:UniProtKB/Swiss-Prot;Acc:Q8L4Y2]
AT5G17990	0.971317	8.23269e-22	Anthranilate phosphoribosyltransferase, chloroplastic [Source:UniProtKB/Swiss-Prot;Acc:Q02166]
AT3G28940	0.970839	2.52188e-35	Protein AIG2 B [Source:UniProtKB/Swiss-Prot;Acc:Q9MBH2]
AT2G04400	0.97036	1.9198e-27	Indole-3-glycerol phosphate synthase, chloroplastic [Source:UniProtKB/Swiss-Prot;Acc:P49572]
AT3G12145	0.970227	1.61038e-14	FTM4 [Source:UniProtKB/TrEMBL;Acc:A0A178V9V7]
AT4G24380	0.97018	2.60831e-05	INVOLVED IN: 10-formyltetrahydrofolate biosynthetic process, folic acid and derivative biosynthetic process; EXPRESSED IN: 24 plant structures; EXPRESSED DURING: 15 growth stages; CONTAINS InterPro DOMAIN/s: Serine hydrolase (InterPro:IPR005645); BE /.../bidopsis thaliana protein match is: alpha/beta-Hydrolases superfamily protein (TAIR:AT5G65400.1); Ha. [Source:TAIR;Acc:AT4G24380]
AT2G34940	0.969864	1.62101e-06	VSR5 [Source:UniProtKB/TrEMBL;Acc:A0A384KPH5]
AT1G14780	0.968488	0.00910684	MACPF domain-containing protein At1g14780 [Source:UniProtKB/Swiss-Prot;Acc:Q8L612]
AT1G03990	0.968061	0.000191022	Long-chain-alcohol oxidase FAO1 [Source:UniProtKB/Swiss-Prot;Acc:Q9ZWB9]
AT1G54030	0.967874	3.87587e-22	Inactive GDSL esterase/lipase-like protein 25 [Source:UniProtKB/Swiss-Prot;Acc:Q7XA74]
AT1G71880	0.966463	7.30012e-35	Sucrose transport protein SUC1 [Source:UniProtKB/Swiss-Prot;Acc:Q39232]
AT4G25350	0.9664	0.0118745	Phosphate transporter PHO1 homolog 4 [Source:UniProtKB/Swiss-Prot;Acc:Q6R8G6]
AT3G13560	0.966098	1.1761e-28	Glucan endo-1,3-beta-glucosidase 4 [Source:UniProtKB/Swiss-Prot;Acc:Q94CD8]
AT5G47070	0.965593	4.9794e-09	Probable serine/threonine-protein kinase PBL19 [Source:UniProtKB/Swiss-Prot;Acc:Q9LTC0]
AT5G02290	0.964953	1.24578e-17	Probable serine/threonine-protein kinase PBL11 [Source:UniProtKB/Swiss-Prot;Acc:P43293]
AT5G37410	0.963812	0.0072024	Family of unknown function (DUF577) [Source:TAIR;Acc:AT5G37410]
AT5G62020	0.962731	2.66064e-07	HSFB2A [Source:UniProtKB/TrEMBL;Acc:A0A384KDZ5]
AT3G20600	0.96108	9.10681e-14	Protein NDR1 [Source:UniProtKB/Swiss-Prot;Acc:O48915]
AT1G65820	0.96097	2.13773e-23	Microsomal glutathione s-transferase [Source:UniProtKB/TrEMBL;Acc:F4IBL0]
AT1G79120	0.959918	0.0119499	Ubiquitin carboxyl-terminal hydrolase family protein [Source:UniProtKB/TrEMBL;Acc:O64539]
AT3G14050	0.958141	1.39205e-18	Probable GTP diphosphokinase RSH2, chloroplastic [Source:UniProtKB/Swiss-Prot;Acc:Q9LVJ3]
AT1G67800	0.958121	2.10733e-16	Copine (Calcium-dependent phospholipid-binding protein) family [Source:UniProtKB/TrEMBL;Acc:F4HTR6]
AT5G52810	0.958103	2.63173e-16	Protein SAR DEFICIENT 4 [Source:UniProtKB/Swiss-Prot;Acc:Q9FLY0]
AT5G02630	0.958103	1.4273e-05	At5g02630 [Source:UniProtKB/TrEMBL;Acc:Q9LZ39]
AT2G17720	0.957898	1.23209e-23	Prolyl 4-hydroxylase 5 [Source:UniProtKB/Swiss-Prot;Acc:Q24JN5]
ATMG00670	0.95727	0.00105753	Uncharacterized mitochondrial protein AtMg00670 [Source:UniProtKB/Swiss-Prot;Acc:P93319]
AT5G13190	0.957169	4.38508e-18	CONTAINS InterPro DOMAIN/s: LPS-induced tumor necrosis factor alpha factor (InterPro:IPR006629); Ha. [Source:TAIR;Acc:AT5G13190]
AT5G37070	0.956061	4.16564e-14	At5g37070 [Source:UniProtKB/TrEMBL;Acc:Q9FHW0]
AT1G23140	0.955458	0.000167367	Protein C2-DOMAIN ABA-RELATED 8 [Source:UniProtKB/Swiss-Prot;Acc:O49303]
AT2G05518	0.954279	0.0020887	Unknown gene [Source:TAIR;Acc:AT2G05518]
AT2G39050	0.953117	1.12191e-09	Ricin B-like lectin EULS3 [Source:UniProtKB/Swiss-Prot;Acc:Q945P1]
AT1G07135	0.952308	0.000115353	At1g07135 [Source:UniProtKB/TrEMBL;Acc:Q9LMK6]
AT1G79450	0.949976	4.98554e-06	ALA-interacting subunit 5 [Source:UniProtKB/Swiss-Prot;Acc:Q8L8W0]
AT4G30290	0.94952	1.43932e-05	Xyloglucan endotransglucosylase/hydrolase [Source:UniProtKB/TrEMBL;Acc:A0A178UU22]
AT4G36648	0.948943	4.52849e-38	other RNA [Source:TAIR;Acc:AT4G36648]
AT2G37970	0.948744	3.65609e-11	SOUL heme-binding family protein [Source:TAIR;Acc:AT2G37970]
AT5G24655	0.948126	0.00422876	Protein RESPONSE TO LOW SULFUR 4 [Source:UniProtKB/Swiss-Prot;Acc:Q8L8S2]
AT5G44572	0.94714	0.0256283	Transmembrane protein [Source:UniProtKB/TrEMBL;Acc:Q0WML3]
AT3G16565	0.946284	3.67855e-13	Threonyl and alanyl tRNA synthetase second additional domain-containing protein [Source:UniProtKB/TrEMBL;Acc:A0A1I9LMV6]
AT4G35600	0.946134	1.24553e-22	Protein kinase superfamily protein [Source:UniProtKB/TrEMBL;Acc:F4JN38]
AT2G28570	0.94518	3.93035e-05	At2g28570 [Source:UniProtKB/TrEMBL;Acc:Q9SK01]
AT4G27652	0.945083	0.00055602	At4g27652 [Source:UniProtKB/TrEMBL;Acc:Q8L9W9]
AT3G17700	0.944924	7.60015e-18	Probable cyclic nucleotide-gated ion channel 20, chloroplastic [Source:UniProtKB/Swiss-Prot;Acc:Q9LD37]
AT5G60280	0.944123	5.40265e-08	L-type lectin-domain containing receptor kinase I.8 [Source:UniProtKB/Swiss-Prot;Acc:Q9LSR9]
AT1G74650	0.942773	0.00929012	At1g74650 [Source:UniProtKB/TrEMBL;Acc:Q9CA52]
AT4G19220	0.942714	0.0414348	Pentatricopeptide repeat-containing protein At4g19220, mitochondrial [Source:UniProtKB/Swiss-Prot;Acc:O49680]
AT2G01860	0.941708	9.39231e-10	Pentatricopeptide repeat-containing protein At2g01860 [Source:UniProtKB/Swiss-Prot;Acc:Q5XET4]
AT4G02380	0.941433	9.90839e-05	senescence-associated gene 21 [Source:TAIR;Acc:AT4G02380]
AT1G21900	0.941226	4.65165e-25	Transmembrane emp24 domain-containing protein p24delta5 [Source:UniProtKB/Swiss-Prot;Acc:Q8RWM6]
AT3G53370	0.94051	1.2524e-05	DNA-binding protein S1FA1 [Source:UniProtKB/Swiss-Prot;Acc:P42551]
AT3G54640	0.940391	1.00977e-27	Tryptophan synthase alpha chain, chloroplastic [Source:UniProtKB/Swiss-Prot;Acc:Q42529]
AT2G27310	0.940296	7.5206e-07	F-box protein At2g27310 [Source:UniProtKB/Swiss-Prot;Acc:Q9XIN8]
AT1G07620	0.939208	9.59992e-09	GTP-binding protein Obg/CgtA [Source:TAIR;Acc:AT1G07620]
AT2G23170	0.938984	1.15172e-15	Indole-3-acetic acid-amido synthetase GH3.3 [Source:UniProtKB/Swiss-Prot;Acc:O22190]
AT1G52315	0.937356	6.01597e-05	Regulator of Vps4 activity in the MVB pathway protein [Source:UniProtKB/TrEMBL;Acc:F4ICV8]
AT4G05120	0.936777	6.15019e-05	Equilibrative nucleotide transporter 3 [Source:UniProtKB/Swiss-Prot;Acc:Q9M0Y3]
AT4G37520	0.936496	3.92073e-13	Peroxidase 50 [Source:UniProtKB/Swiss-Prot;Acc:Q43731]
AT3G18690	0.936141	7.16738e-05	Protein MKS1 [Source:UniProtKB/Swiss-Prot;Acc:Q8LGD5]
AT2G04100	0.935346	0.000129316	Protein DETOXIFICATION 6 [Source:UniProtKB/Swiss-Prot;Acc:Q8RWF5]
AT1G77660	0.935302	3.1345e-08	Histone H3 K4-specific methyltransferase SET7/9 family protein [Source:UniProtKB/TrEMBL;Acc:Q9CAP2]
AT1G21390	0.93527	3.49487e-06	Emb2170 [Source:UniProtKB/TrEMBL;Acc:A0A178W1S8]
AT3G45640	0.934151	2.60103e-38	MPK3 [Source:UniProtKB/TrEMBL;Acc:A0A384L050]
AT4G39320	0.934086	0.0109989	AT4g39320/T22F8_220 [Source:UniProtKB/TrEMBL;Acc:Q9T038]
AT3G55950	0.933354	1.47782e-07	Putative serine/threonine-protein kinase-like protein CCR3 [Source:UniProtKB/Swiss-Prot;Acc:Q9LY50]
AT4G23885	0.932422	3.8427e-08	At4g23885 [Source:UniProtKB/TrEMBL;Acc:Q2HIQ5]
AT1G03290	0.932278	7.8983e-22	ELKS/Rab6-interacting/CAST family protein [Source:UniProtKB/TrEMBL;Acc:Q9ZVT0]
AT2G21500	0.932216	4.87498e-08	At2g21560 [Source:UniProtKB/TrEMBL;Acc:Q8RWF9]
AT1G64170	0.928313	0.000126189	Cation/H(+) antiporter 16 [Source:UniProtKB/Swiss-Prot;Acc:Q1HDT3]
AT3G62780	0.927484	0.000285918	At3g62780 [Source:UniProtKB/TrEMBL;Acc:Q9LZI7]
AT1G64360	0.927255	2.23876e-05	At1g64360 [Source:UniProtKB/TrEMBL;Acc:Q9C7W0]
AT1G09210	0.926667	4.02854e-47	Calreticulin-2 [Source:UniProtKB/Swiss-Prot;Acc:Q38858]
AT1G53330	0.926375	0.0178501	Putative pentatricopeptide repeat-containing protein At1g53330 [Source:UniProtKB/Swiss-Prot;Acc:Q9MAG8]
AT5G26340	0.924918	3.64474e-14	STP13 [Source:UniProtKB/TrEMBL;Acc:A0A178UHA7]
AT5G17000	0.924258	2.92884e-13	AT5g16970/F2K13_120 [Source:UniProtKB/TrEMBL;Acc:Q93Z72]
AT3G51960	0.923576	0.000992937	Basic leucine zipper 24 [Source:UniProtKB/TrEMBL;Acc:F4J5N9]
AT3G26170	0.923364	1.23494e-20	Putative cytochrome P450 [Source:UniProtKB/TrEMBL;Acc:Q541W8]
AT1G30755	0.923308	4.37128e-10	Elongation factor G, putative (DUF668) [Source:UniProtKB/TrEMBL;Acc:Q8L5Y3]
AT5G67330	0.923075	0.000422511	Metal transporter Nramp4 [Source:UniProtKB/Swiss-Prot;Acc:Q9FN18]
AT1G53110	0.922524	1.08599e-06	Proton pump-interactor 4 [Source:UniProtKB/Swiss-Prot;Acc:Q8VZN4]
AT5G37540	0.921933	7.36303e-05	AT5g37540/mpa22_p_70 [Source:UniProtKB/TrEMBL;Acc:Q9FGI3]
AT2G34960	0.921726	0.0217841	CAT5 [Source:UniProtKB/TrEMBL;Acc:A0A178VPZ9]
AT5G39785	0.919009	1.00307e-05	Protein of unknown function (DUF1666) [Source:TAIR;Acc:AT5G39785]
AT2G17290	0.918874	3.97471e-19	Calcium-dependent protein kinase 6 [Source:UniProtKB/Swiss-Prot;Acc:Q38872]
AT5G03355	0.918682	0.0245567	Cysteine/histidine-rich C1 domain protein [Source:UniProtKB/TrEMBL;Acc:Q9LZF4]
AT1G52780	0.918305	2.34674e-18	Protein of unknown function (DUF2921) [Source:TAIR;Acc:AT1G52780]
AT5G63990	0.916931	1.64084e-06	Probable SAL3 phosphatase [Source:UniProtKB/Swiss-Prot;Acc:Q8GY63]
AT1G51660	0.916807	4.80716e-17	MKK4 [Source:UniProtKB/TrEMBL;Acc:A0A178WCC0]
AT4G23680	0.916345	2.83763e-17	AT4g23680/F9D16_150 [Source:UniProtKB/TrEMBL;Acc:Q9SUQ9]
AT3G13790	0.916194	1.67135e-10	Beta-fructofuranosidase, insoluble isoenzyme CWINV1 [Source:UniProtKB/Swiss-Prot;Acc:Q43866]
AT5G15870	0.914608	1.75167e-14	Glycosyl hydrolase family 81 protein [Source:UniProtKB/TrEMBL;Acc:Q9LFT3]
AT3G59700	0.914279	0.000134094	L-type lectin-domain containing receptor kinase V.5 [Source:UniProtKB/Swiss-Prot;Acc:Q96285]
AT2G30766	0.913977	1.29638e-05	Putative uncharacterized protein [Source:UniProtKB/TrEMBL;Acc:Q56Y35]
AT3G26600	0.912976	2.14545e-13	Armadillo repeat only 4 [Source:UniProtKB/TrEMBL;Acc:Q38957]
AT1G17420	0.911524	1.84872e-12	Lipoxygenase 3, chloroplastic [Source:UniProtKB/Swiss-Prot;Acc:Q9LNR3]
AT3G07390	0.911516	3.38476e-23	AIR12 [Source:UniProtKB/TrEMBL;Acc:A0A178VEI7]
AT2G03530	0.909749	2.50126e-12	ureide permease 2 [Source:TAIR;Acc:AT2G03530]
AT1G55910	0.909541	6.53718e-19	Zinc transporter 11 [Source:UniProtKB/Swiss-Prot;Acc:Q94EG9]
AT2G38250	0.909204	0.00745069	Trihelix transcription factor GT-3b [Source:UniProtKB/Swiss-Prot;Acc:O80450]
AT2G46450	0.90905	1.44865e-23	Probable cyclic nucleotide-gated ion channel 12 [Source:UniProtKB/Swiss-Prot;Acc:Q8GWD2]
AT1G70140	0.908967	0.00249247	Formin-like protein 8 [Source:UniProtKB/Swiss-Prot;Acc:O04532]
AT5G52540	0.907889	1.05697e-21	Keratin-associated protein, putative (DUF819) [Source:UniProtKB/TrEMBL;Acc:Q9LTG3]
AT3G56400	0.907713	0.00110906	Probable WRKY transcription factor 70 [Source:UniProtKB/Swiss-Prot;Acc:Q9LY00]
AT1G10040	0.907707	1.04465e-05	Alpha/beta-Hydrolases superfamily protein [Source:UniProtKB/TrEMBL;Acc:Q08A69]
AT5G48780	0.906511	0.0260833	Disease resistance protein (TIR-NBS class) [Source:UniProtKB/TrEMBL;Acc:F4K383]
AT5G53830	0.906394	6.44813e-07	VQ motif-containing protein 33 [Source:UniProtKB/Swiss-Prot;Acc:Q9FHZ3]
AT3G05360	0.905683	0.000448405	Receptor-like protein 30 [Source:UniProtKB/Swiss-Prot;Acc:Q9MA83]
AT4G35630	0.905449	3.16427e-18	Phosphoserine aminotransferase 1, chloroplastic [Source:UniProtKB/Swiss-Prot;Acc:Q96255]
AT4G22980	0.905014	7.01134e-07	Molybdenum cofactor sulfurase-like protein [Source:UniProtKB/TrEMBL;Acc:O82746]
AT4G19520	0.90156	1.31974e-20	Probable disease resistance protein At4g19520 [Source:UniProtKB/Swiss-Prot;Acc:F4JT82]
AT3G08720	0.901309	3.96731e-16	Serine/threonine-protein kinase AtPK2/AtPK19 [Source:UniProtKB/Swiss-Prot;Acc:Q39030]
AT3G26115	0.900981	0.00419163	D-cysteine desulfhydrase 2, mitochondrial [Source:UniProtKB/Swiss-Prot;Acc:A1L4V7]
AT5G44580	0.899895	7.32737e-11	AT5g44580/K15C23_2 [Source:UniProtKB/TrEMBL;Acc:Q9LU08]
AT5G66210	0.899621	9.30713e-23	Calcium-dependent protein kinase 28 [Source:UniProtKB/Swiss-Prot;Acc:Q9FKW4]
AT5G06750	0.899339	3.11383e-13	Probable protein phosphatase 2C 68 [Source:UniProtKB/Swiss-Prot;Acc:Q84JD5]
AT2G30540	0.897739	0.0105704	Monothiol glutaredoxin-S9 [Source:UniProtKB/Swiss-Prot;Acc:O04341]
AT4G09770	0.897496	0.0290253	TRAF-like family protein [Source:TAIR;Acc:AT4G09770]
AT4G13180	0.896164	6.12387e-19	AT4g13180/F17N18_70 [Source:UniProtKB/TrEMBL;Acc:Q9SVQ9]
AT5G28540	0.894348	9.39867e-29	Mediator of RNA polymerase II transcription subunit 37a [Source:UniProtKB/Swiss-Prot;Acc:Q9LKR3]
AT4G11300	0.894238	2.86472e-06	At4g11300 [Source:UniProtKB/TrEMBL;Acc:Q9SUT1]
AT1G52200	0.894177	1.11211e-05	Protein PLANT CADMIUM RESISTANCE 8 [Source:UniProtKB/Swiss-Prot;Acc:Q9M815]
AT5G53060	0.893688	3.49323e-15	RNA-binding KH domain-containing protein RCF3 [Source:UniProtKB/Swiss-Prot;Acc:Q8W4B1]
AT5G33290	0.892887	4.05666e-16	Glycosyltransferase (Fragment) [Source:UniProtKB/TrEMBL;Acc:W8PUC9]
AT5G61790	0.891483	3.11916e-33	Calnexin homolog 1 [Source:UniProtKB/Swiss-Prot;Acc:P29402]
AT1G65040	0.891284	5.09338e-18	ERAD-associated E3 ubiquitin-protein ligase HRD1B [Source:UniProtKB/Swiss-Prot;Acc:Q6NPT7]
AT3G28510	0.890374	0.0306673	AAA-ATPase At3g28510 [Source:UniProtKB/Swiss-Prot;Acc:Q9LH84]
AT1G66160	0.890302	0.00255777	U-box domain-containing protein 20 [Source:UniProtKB/Swiss-Prot;Acc:Q9C8D1]
AT3G45620	0.890092	7.40213e-11	Transducin/WD40 repeat-like superfamily protein [Source:UniProtKB/TrEMBL;Acc:F4J6P6]
AT2G46420	0.89005	4.78601e-20	At2g46420/F11C10.11 [Source:UniProtKB/TrEMBL;Acc:Q9SKD8]
AT3G55880	0.889951	2.688e-06	Alpha/beta hydrolase related protein [Source:UniProtKB/TrEMBL;Acc:Q8L7D8]
AT4G26055	0.88923	0.0488787	unknown protein; FUNCTIONS IN: molecular_function unknown; INVOLVED IN: biological_process unknown; LOCATED IN: endomembrane system; BEST Arabidopsis thaliana protein match is: unknown protein (TAIR:AT5G57080.1); Ha. [Source:TAIR;Acc:AT4G26055]
AT1G19340	0.887372	1.56167e-05	Methyltransferase-like protein 2 [Source:UniProtKB/Swiss-Prot;Acc:Q8LFA9]
AT5G48620	0.886982	1.87136e-11	Probable disease resistance RPP8-like protein 4 [Source:UniProtKB/Swiss-Prot;Acc:Q9FJK8]
AT1G26690	0.886776	3.73148e-12	Transmembrane emp24 domain-containing protein p24delta9 [Source:UniProtKB/Swiss-Prot;Acc:Q9LQY3]
AT1G69870	0.886339	1.18042e-25	Protein NRT1/ PTR FAMILY 2.13 [Source:UniProtKB/Swiss-Prot;Acc:Q8RX77]
AT3G15510	0.885585	2.2294e-07	NAC transcription factor 56 [Source:UniProtKB/Swiss-Prot;Acc:Q9LD44]
AT5G45010	0.885448	0.0050595	DSS1(V) [Source:UniProtKB/TrEMBL;Acc:A0A384KQL4]
AT5G44585	0.88544	0.015307	unknown protein; FUNCTIONS IN: molecular_function unknown; INVOLVED IN: biological_process unknown; LOCATED IN: endomembrane system; Ha. [Source:TAIR;Acc:AT5G44585]
AT1G69610	0.885401	0.00105353	Protein of unknown function (DUF1666) [Source:TAIR;Acc:AT1G69610]
AT3G58270	0.884281	5.13871e-06	MATH domain and coiled-coil domain-containing protein At3g58270 [Source:UniProtKB/Swiss-Prot;Acc:Q9M2I9]
AT2G29340	0.884109	1.01799e-20	Tropinone reductase homolog At2g29340 [Source:UniProtKB/Swiss-Prot;Acc:F4IKM1]
AT3G03480	0.883665	0.0289699	(Z)-3-hexen-1-ol acetyltransferase [Source:UniProtKB/Swiss-Prot;Acc:Q9SRQ2]
AT4G23260	0.881414	1.42782e-18	Cysteine-rich receptor-like protein kinase 18 [Source:UniProtKB/Swiss-Prot;Acc:Q8RX80]
AT3G02770	0.877519	7.32594e-12	Putative 4-hydroxy-4-methyl-2-oxoglutarate aldolase 1 [Source:UniProtKB/Swiss-Prot;Acc:Q9M8R9]
AT1G77810	0.877341	1.24483e-08	Hexosyltransferase (Fragment) [Source:UniProtKB/TrEMBL;Acc:W8QP14]
AT4G15260	0.876587	0.0394535	At4g15260 [Source:UniProtKB/TrEMBL;Acc:Q8GYB0]
AT5G05590	0.874716	2.79913e-05	N-(5'-phosphoribosyl)anthranilate isomerase 2, chloroplastic [Source:UniProtKB/Swiss-Prot;Acc:Q42527]
AT2G05940	0.873988	5.61323e-17	Serine/threonine-protein kinase RIPK [Source:UniProtKB/Swiss-Prot;Acc:Q9ZUF4]
AT5G03630	0.873161	4.08265e-25	Monodehydroascorbate reductase 2 [Source:UniProtKB/Swiss-Prot;Acc:Q93WJ8]
AT1G11300	0.8706	2.95461e-07	G-type lectin S-receptor-like serine/threonine-protein kinase At1g11300 [Source:UniProtKB/Swiss-Prot;Acc:Q9SXB4]
AT1G01480	0.870318	0.035051	1-aminocyclopropane-1-carboxylate synthase 2 [Source:UniProtKB/Swiss-Prot;Acc:Q06402]
AT1G16670	0.870205	2.29501e-11	Cold-responsive protein kinase 1 [Source:UniProtKB/Swiss-Prot;Acc:Q93YN1]
AT2G41010	0.870026	7.88431e-06	Calmodulin-binding protein 25 [Source:UniProtKB/Swiss-Prot;Acc:O80683]
AT5G16900	0.869761	0.0412961	Probable LRR receptor-like serine/threonine-protein kinase At5g16900 [Source:UniProtKB/Swiss-Prot;Acc:C0LGT5]
AT5G16450	0.865574	4.39316e-12	Putative 4-hydroxy-4-methyl-2-oxoglutarate aldolase 2 [Source:UniProtKB/Swiss-Prot;Acc:Q9FFE0]
AT1G30640	0.86408	3.19117e-09	Non-specific serine/threonine protein kinase [Source:UniProtKB/TrEMBL;Acc:F4I6E4]
AT2G01540	0.863206	5.06816e-16	Protein C2-DOMAIN ABA-RELATED 10 [Source:UniProtKB/Swiss-Prot;Acc:Q9ZVF1]
AT1G10920	0.862703	1.77634e-12	Putative inactive disease susceptibility protein LOV1 [Source:UniProtKB/Swiss-Prot;Acc:O04093]
AT1G13260	0.862079	0.0117734	AP2/ERF and B3 domain-containing transcription factor RAV1 [Source:UniProtKB/Swiss-Prot;Acc:Q9ZWM9]
AT4G01610	0.861952	1.00793e-25	Cathepsin B-like protease 3 [Source:UniProtKB/Swiss-Prot;Acc:Q94K85]
AT4G34480	0.861304	1.20509e-21	Glucan endo-1,3-beta-glucosidase 7 [Source:UniProtKB/Swiss-Prot;Acc:Q9M069]
AT5G12940	0.860567	4.37061e-09	Leucine-rich repeat (LRR) family protein [Source:UniProtKB/TrEMBL;Acc:Q9LXU5]
AT1G74088	0.858606	0.00100054	FUNCTIONS IN: molecular_function unknown; INVOLVED IN: biological_process unknown; LOCATED IN: endomembrane system; BEST Arabidopsis thaliana protein match is: galacturonosyltransferase 11 (TAIR:AT1G18580.1). [Source:TAIR;Acc:AT1G74088]
AT5G43470	0.85703	2.54582e-15	Disease resistance protein RPP8 [Source:UniProtKB/Swiss-Prot;Acc:Q8W4J9]
AT5G11930	0.856396	0.00824809	Glutaredoxin-C10 [Source:UniProtKB/Swiss-Prot;Acc:Q29PZ1]
AT3G57550	0.856131	1.88973e-19	Guanylate kinase [Source:UniProtKB/TrEMBL;Acc:F4J3E9]
AT1G66590	0.855609	9.96915e-06	Cytochrome c oxidase 19-1 [Source:UniProtKB/TrEMBL;Acc:F4IEX1]
AT1G32920	0.854089	0.0321416	At1g32920/F9L11_25 [Source:UniProtKB/TrEMBL;Acc:Q93WI1]
AT1G32940	0.854062	4.65061e-07	Subtilisin-like protease SBT3.5 [Source:UniProtKB/Swiss-Prot;Acc:Q9MAP7]
AT3G56880	0.85389	8.27864e-12	VQ motif-containing protein [Source:UniProtKB/TrEMBL;Acc:Q9LES0]
AT2G28120	0.852701	0.00470012	At2g28120/F24D13.9 [Source:UniProtKB/TrEMBL;Acc:Q9ZUV4]
AT5G63680	0.852392	4.22587e-21	Pyruvate kinase [Source:UniProtKB/TrEMBL;Acc:Q9FFP6]
AT1G71040	0.851987	6.95208e-15	Multicopper oxidase LPR2 [Source:UniProtKB/Swiss-Prot;Acc:Q949X9]
AT3G03560	0.851793	6.40233e-15	unknown protein; LOCATED IN: plasma membrane; EXPRESSED IN: 22 plant structures; EXPRESSED DURING: 13 growth stages; BEST Arabidopsis thaliana protein match is: unknown protein (TAIR:AT5G23490.1); Ha. [Source:TAIR;Acc:AT3G03560]
AT3G15720	0.851574	0.00281499	Probable polygalacturonase At3g15720 [Source:UniProtKB/Swiss-Prot;Acc:Q9LW07]
AT5G66350	0.851343	3.24575e-06	Protein SHORT INTERNODES [Source:UniProtKB/Swiss-Prot;Acc:Q9XGX0]
AT1G52290	0.850813	1.02078e-15	Proline-rich receptor-like protein kinase PERK15 [Source:UniProtKB/Swiss-Prot;Acc:Q9C821]
AT1G65800	0.848722	1.27571e-16	Receptor-like serine/threonine-protein kinase SD1-6 [Source:UniProtKB/Swiss-Prot;Acc:Q9S972]
AT5G47120	0.847742	2.05478e-22	Bax inhibitor 1 [Source:UniProtKB/Swiss-Prot;Acc:Q9LD45]
AT5G59550	0.846691	1.75642e-08	zinc finger (C3HC4-type RING finger) family protein [Source:TAIR;Acc:AT5G59550]
AT1G77370	0.846594	1.50568e-12	Glutaredoxin family protein [Source:TAIR;Acc:AT1G77370]
AT1G76390	0.846312	0.000737897	U-box domain-containing protein 43 [Source:UniProtKB/Swiss-Prot;Acc:Q9SFX2]
AT4G17900	0.845938	4.31387e-12	At4g17900 [Source:UniProtKB/TrEMBL;Acc:Q0WUB8]
AT3G50740	0.845144	2.36704e-18	UDP-glycosyltransferase 72E1 [Source:UniProtKB/Swiss-Prot;Acc:Q94A84]
AT4G24920	0.844835	1.02665e-06	secE/sec61-gamma protein transport protein [Source:TAIR;Acc:AT4G24920]
AT2G36970	0.844404	3.60308e-11	Glycosyltransferase (Fragment) [Source:UniProtKB/TrEMBL;Acc:W8Q6X6]
AT5G16340	0.844085	0.00460282	Probable acyl-activating enzyme 6 [Source:UniProtKB/Swiss-Prot;Acc:Q9FFE9]
AT1G04990	0.843127	4.65008e-18	Zinc finger CCCH domain-containing protein 3 [Source:UniProtKB/Swiss-Prot;Acc:Q94AD9]
AT4G14220	0.842391	8.10831e-13	E3 ubiquitin-protein ligase RHF1A [Source:UniProtKB/Swiss-Prot;Acc:Q4TU14]
AT1G14010	0.841995	2.41269e-13	Transmembrane emp24 domain-containing protein p24delta7 [Source:UniProtKB/Swiss-Prot;Acc:Q8GYG1]
AT1G22070	0.841704	8.01879e-18	At1g22070 [Source:UniProtKB/TrEMBL;Acc:Q147Q9]
AT2G17120	0.840669	3.88579e-18	LysM domain-containing GPI-anchored protein 2 [Source:UniProtKB/Swiss-Prot;Acc:O23006]
AT5G11970	0.839071	0.00428776	ABC family ABC transporter, putative (DUF3511) [Source:UniProtKB/TrEMBL;Acc:Q9LYH6]
AT4G29190	0.838268	2.55978e-12	Zinc finger CCCH domain-containing protein 49 [Source:UniProtKB/Swiss-Prot;Acc:Q9M0G2]
AT2G33530	0.837979	4.60059e-17	Serine carboxypeptidase-like 46 [Source:UniProtKB/Swiss-Prot;Acc:Q8VY01]
AT5G61210	0.83466	1.05868e-19	SNP33 [Source:UniProtKB/TrEMBL;Acc:A0A178UGR9]
AT3G08870	0.834639	8.84928e-05	Concanavalin A-like lectin protein kinase family protein [Source:UniProtKB/TrEMBL;Acc:A0A1I9LTB8]
AT5G52320	0.834356	7.98277e-06	CYP96A4 [Source:UniProtKB/TrEMBL;Acc:A0A178UE51]
AT2G24240	0.83293	0.000844334	BTB/POZ domain-containing protein At2g24240 [Source:UniProtKB/Swiss-Prot;Acc:Q9ZUH1]
AT5G03160	0.830663	1.14834e-23	DnaJ protein P58IPK homolog [Source:UniProtKB/Swiss-Prot;Acc:Q9LYW9]
AT5G42090	0.829297	0.0200501	Dbj [Source:UniProtKB/TrEMBL;Acc:Q9FHX6]
AT3G22930	0.828733	0.00173938	Calmodulin-like protein 11 [Source:UniProtKB/Swiss-Prot;Acc:Q9LIK5]
AT4G18930	0.827904	5.00177e-13	Cyclic phosphodiesterase [Source:UniProtKB/Swiss-Prot;Acc:O04147]
AT4G26910	0.827609	6.95469e-27	Dihydrolipoyllysine-residue succinyltransferase component of 2-oxoglutarate dehydrogenase complex 2, mitochondrial [Source:UniProtKB/Swiss-Prot;Acc:Q8H107]
AT1G58190	0.826503	0.0147322	-
AT4G23570	0.824462	1.06267e-21	phosphatase-related [Source:TAIR;Acc:AT4G23570]
AT5G12930	0.824248	2.75699e-05	At5g12930 [Source:UniProtKB/TrEMBL;Acc:Q9LXU6]
AT2G04080	0.822926	3.71208e-07	Protein DETOXIFICATION 2 [Source:UniProtKB/Swiss-Prot;Acc:Q8GXM8]
AT1G59870	0.822184	2.34844e-29	ABC transporter G family member 36 [Source:UniProtKB/Swiss-Prot;Acc:Q9XIE2]
AT1G67810	0.821941	5.48245e-05	SufE-like protein 2, chloroplastic [Source:UniProtKB/Swiss-Prot;Acc:Q9FXE3]
AT5G16370	0.821837	3.78874e-07	Probable acyl-activating enzyme 5, peroxisomal [Source:UniProtKB/Swiss-Prot;Acc:Q9FFE6]
AT3G54950	0.821453	2.32703e-07	Patatin-like protein 7 [Source:UniProtKB/Swiss-Prot;Acc:Q9SV43]
AT2G17830	0.820424	0.0166095	At2g17830 [Source:UniProtKB/TrEMBL;Acc:Q058M6]
AT5G07790	0.817941	1.67651e-06	Gb [Source:UniProtKB/TrEMBL;Acc:Q9FF13]
AT3G13810	0.817778	1.62395e-12	indeterminate(ID)-domain 11 [Source:TAIR;Acc:AT3G13810]
AT3G50825	0.817749	0.00984889	snoRNA [Source:TAIR;Acc:AT3G50825]
AT4G18360	0.817552	7.12312e-05	Peroxisomal (S)-2-hydroxy-acid oxidase GLO5 [Source:UniProtKB/Swiss-Prot;Acc:O49506]
AT3G21230	0.817408	1.92972e-07	4-coumarate--CoA ligase 4 [Source:UniProtKB/Swiss-Prot;Acc:Q9LU36]
AT5G18780	0.815888	8.95042e-06	FBD-associated F-box protein At5g18780 [Source:UniProtKB/Swiss-Prot;Acc:Q56YH2]
AT1G17480	0.815694	2.31985e-06	At1g17480 [Source:UniProtKB/TrEMBL;Acc:Q2NND9]
AT1G17430	0.815231	2.56712e-07	Alpha/beta-Hydrolases superfamily protein [Source:UniProtKB/TrEMBL;Acc:Q9LNR2]
AT4G16990	0.814864	3.43882e-35	disease resistance protein (TIR-NBS class), putative [Source:TAIR;Acc:AT4G16990]
AT3G13310	0.814752	1.31245e-07	At3g13310 [Source:UniProtKB/TrEMBL;Acc:Q9LTT7]
AT5G40780	0.813935	4.58661e-09	Lysine histidine transporter 1 [Source:UniProtKB/Swiss-Prot;Acc:Q9FKS8]
AT4G20830	0.813765	8.0301e-07	Berberine bridge enzyme-like 19 [Source:UniProtKB/Swiss-Prot;Acc:Q9SVG4]
AT5G05750	0.812613	0.00647154	DNAJ heat shock N-terminal domain-containing protein [Source:UniProtKB/TrEMBL;Acc:Q9FFK2]
AT4G11850	0.812539	1.13077e-13	Phospholipase D gamma 1 [Source:UniProtKB/Swiss-Prot;Acc:Q9T053]
AT4G22590	0.812473	1.05802e-07	Trehalose 6-phosphate phosphatase [Source:UniProtKB/TrEMBL;Acc:A0A178UWC3]
AT1G29640	0.812276	0.0490489	At1g29640 [Source:UniProtKB/TrEMBL;Acc:Q9C7N7]
AT1G03495	0.811834	0.00011778	HXXXD-type acyl-transferase family protein [Source:TAIR;Acc:AT1G03495]
AT4G30090	0.811679	0.0494977	Golgin family A protein [Source:UniProtKB/TrEMBL;Acc:F4JPI4]
AT5G05320	0.811623	0.00945529	Monooxygenase 3 [Source:UniProtKB/Swiss-Prot;Acc:Q9FLC2]
AT1G07090	0.811234	2.6419e-12	LSH6 [Source:UniProtKB/TrEMBL;Acc:A0A178WE41]
AT5G04020	0.811095	4.87535e-10	calmodulin binding [Source:TAIR;Acc:AT5G04020]
AT4G23470	0.810365	2.07759e-28	PLAC8 family protein [Source:UniProtKB/TrEMBL;Acc:Q8W458]
AT5G61250	0.80981	3.15712e-09	GUS1 [Source:UniProtKB/TrEMBL;Acc:A0A384LHC0]
AT4G16370	0.809446	8.31789e-05	oligopeptide transporter [Source:TAIR;Acc:AT4G16370]
AT1G22890	0.80789	2.05593e-05	AT1G22890 protein [Source:UniProtKB/TrEMBL;Acc:A0JQ18]
AT4G13000	0.807316	0.00841391	AGC (cAMP-dependent, cGMP-dependent and protein kinase C) kinase family protein [Source:UniProtKB/TrEMBL;Acc:Q9SV69]
AT1G70530	0.807268	1.56813e-18	Cysteine-rich receptor-like protein kinase 3 [Source:UniProtKB/Swiss-Prot;Acc:Q9CAL2]
AT3G02150	0.807051	2.4349e-08	Transcription factor TCP13 [Source:UniProtKB/Swiss-Prot;Acc:Q9S7W5]
AT1G21050	0.806762	1.98043e-08	Protein of unknown function, DUF617 [Source:TAIR;Acc:AT1G21050]
AT2G36670	0.806495	9.04826e-11	Eukaryotic aspartyl protease family protein [Source:UniProtKB/TrEMBL;Acc:F4INZ4]
AT5G10520	0.805344	0.00503182	RBK1 [Source:UniProtKB/TrEMBL;Acc:A0A178UTT7]
AT3G51890	0.804527	7.29133e-12	Clathrin light chain 3 [Source:UniProtKB/Swiss-Prot;Acc:F4J5M9]
AT2G25110	0.804469	1.29663e-26	Stromal cell-derived factor 2-like protein [Source:UniProtKB/Swiss-Prot;Acc:Q93ZE8]
AT4G32870	0.802631	6.3069e-05	At4g32870 [Source:UniProtKB/TrEMBL;Acc:Q9M073]
AT4G29210	0.801181	1.69069e-16	Glutathione hydrolase 3 [Source:UniProtKB/Swiss-Prot;Acc:Q9M0G0]
AT2G36500	0.801175	0.0097157	CBS domain-containing protein CBSCBSPB2 [Source:UniProtKB/Swiss-Prot;Acc:Q9SJQ5]
AT4G17720	0.801152	5.08633e-16	Putative RRM-containing protein [Source:UniProtKB/TrEMBL;Acc:Q8LA96]
AT2G22330	0.800712	5.88459e-17	cytochrome P450, family 79, subfamily B, polypeptide 3 [Source:TAIR;Acc:AT2G22330]
AT4G19660	0.800604	2.23335e-12	NPR1-like protein 4 [Source:TAIR;Acc:AT4G19660]
AT5G62630	0.80041	5.22564e-17	HIPL2 protein [Source:UniProtKB/Swiss-Prot;Acc:Q94F08]
AT2G29670	0.799372	5.26365e-13	At2g29670/T27A16.23 [Source:UniProtKB/TrEMBL;Acc:O82388]
AT4G29810	0.79859	2.7071e-17	MAP kinase kinase 2 [Source:TAIR;Acc:AT4G29810]
AT3G12740	0.798444	3.18487e-21	ALA-interacting subunit 1 [Source:UniProtKB/Swiss-Prot;Acc:Q9LTW0]
AT3G26980	0.798235	2.50383e-07	Membrane-anchored ubiquitin-fold protein [Source:UniProtKB/TrEMBL;Acc:A0A178VGS7]
AT1G05720	0.797846	6.91852e-06	Selenoprotein family protein [Source:UniProtKB/TrEMBL;Acc:Q8GWP6]
AT3G29240	0.797823	3.24339e-15	AT3g29240/MXO21_9 [Source:UniProtKB/TrEMBL;Acc:Q9LS71]
AT3G19660	0.797733	0.0187466	At3g19660 [Source:UniProtKB/TrEMBL;Acc:Q9LJN0]
AT3G60580	0.796962	0.0231176	Zinc finger protein ZAT9 [Source:UniProtKB/Swiss-Prot;Acc:Q9M202]
AT1G64370	0.796914	2.09045e-22	Filaggrin-like protein [Source:UniProtKB/TrEMBL;Acc:Q9C7W1]
AT5G54500	0.796619	6.08555e-24	Flavodoxin-like quinone reductase 1 [Source:UniProtKB/TrEMBL;Acc:F4K0D0]
AT2G37060	0.796517	6.92203e-05	Nuclear transcription factor Y subunit B-8 [Source:UniProtKB/Swiss-Prot;Acc:Q8VYK4]
AT4G03420	0.796341	3.7863e-14	AT4g03420/F9H3_4 [Source:UniProtKB/TrEMBL;Acc:Q8S9K9]
AT5G59320	0.796138	0.0329038	Non-specific lipid-transfer protein 3 [Source:UniProtKB/Swiss-Prot;Acc:Q9LLR7]
AT3G23605	0.796005	0.00486336	Plant UBX domain-containing protein 12 [Source:UniProtKB/Swiss-Prot;Acc:Q9LUG7]
AT1G70250	0.794584	5.63714e-12	Receptor serine/threonine kinase [Source:UniProtKB/TrEMBL;Acc:F4I5D4]
AT1G56550	0.793374	5.46204e-05	UDP-D-xylose:L-fucose alpha-1,3-D-xylosyltransferase 3 [Source:UniProtKB/Swiss-Prot;Acc:Q9FXA7]
AT1G03210	0.79293	6.91598e-10	Phenazine biosynthesis PhzC/PhzF protein [Source:TAIR;Acc:AT1G03210]
AT4G01895	0.792786	0.00723427	At4g01895 [Source:UniProtKB/TrEMBL;Acc:Q9FNY8]
AT1G62300	0.791316	3.32445e-06	Uncharacterized protein At1g62300 (Fragment) [Source:UniProtKB/TrEMBL;Acc:C0SV11]
AT1G61250	0.791191	1.27312e-19	Secretory carrier-associated membrane protein 3 [Source:UniProtKB/Swiss-Prot;Acc:Q9M5P2]
AT5G46470	0.791007	5.68208e-22	Disease resistance protein RPS6 [Source:UniProtKB/Swiss-Prot;Acc:F4KHH8]
AT1G77420	0.790958	3.65901e-12	Alpha/beta-Hydrolases superfamily protein [Source:UniProtKB/TrEMBL;Acc:Q9FVW6]
AT5G10790	0.790948	4.12047e-10	Ubiquitinyl hydrolase 1 [Source:UniProtKB/TrEMBL;Acc:A0A178UPE9]
AT5G64950	0.790183	0.00320322	Emb [Source:UniProtKB/TrEMBL;Acc:Q9LV83]
AT2G21188	0.790033	0.027747	other RNA [Source:TAIR;Acc:AT2G21188]
AT1G61430	0.789917	5.13474e-08	G-type lectin S-receptor-like serine/threonine-protein kinase At1g61430 [Source:UniProtKB/Swiss-Prot;Acc:O64777]
AT5G07830	0.789069	1.47067e-14	Heparanase-like protein 1 [Source:UniProtKB/Swiss-Prot;Acc:Q9FF10]
AT2G26030	0.78714	8.54756e-06	F-box/RNI-like/FBD-like domains-containing protein [Source:TAIR;Acc:AT2G26030]
AT4G24010	0.786677	0.00117857	Glycosyltransferase (Fragment) [Source:UniProtKB/TrEMBL;Acc:W8QNF0]
AT5G18360	0.786402	0.000193716	Disease resistance protein (TIR-NBS-LRR class) family [Source:UniProtKB/TrEMBL;Acc:F4JWL8]
AT3G08165	0.78632	0.00168483	-
AT5G23810	0.78624	0.002866	Probable amino acid permease 7 [Source:UniProtKB/Swiss-Prot;Acc:Q9FF99]
AT5G45790	0.786235	0.0363625	Ubiquitin carboxyl-terminal hydrolase family protein [Source:UniProtKB/TrEMBL;Acc:F4KEN0]
AT3G19580	0.786206	0.00292661	ZF2 [Source:UniProtKB/TrEMBL;Acc:A0A178VJ97]
AT3G57630	0.785877	3.61022e-13	At3g57630 [Source:UniProtKB/TrEMBL;Acc:Q6NKR6]
AT5G44070	0.785587	1.89642e-21	PCS1 [Source:UniProtKB/TrEMBL;Acc:A0A178UMN4]
AT5G08380	0.783739	3.22339e-18	Alpha-galactosidase 1 [Source:UniProtKB/Swiss-Prot;Acc:Q9FT97]
AT4G11170	0.783046	0.0245933	Putative disease resistance protein At4g11170 [Source:UniProtKB/Swiss-Prot;Acc:O82500]
AT2G01650	0.782271	4.94729e-13	Plant UBX domain-containing protein 2 [Source:UniProtKB/Swiss-Prot;Acc:Q9ZU93]
AT3G10500	0.781907	2.17723e-11	NAC domain-containing protein 53 [Source:UniProtKB/Swiss-Prot;Acc:Q949N0]
AT4G39955	0.781151	0.000193773	Alpha/beta-Hydrolases superfamily protein [Source:UniProtKB/TrEMBL;Acc:Q058J1]
AT5G49305	0.780389	0.013335	Importin subunit alpha [Source:UniProtKB/TrEMBL;Acc:A0A1P8BDF2]
AT3G23570	0.780276	5.06452e-17	Alpha/beta-Hydrolases superfamily protein [Source:UniProtKB/TrEMBL;Acc:Q94JY3]
AT1G17490	0.780251	2.08944e-07	At1g17490/F1L3_4 [Source:UniProtKB/TrEMBL;Acc:Q9LNQ6]
AT5G58787	0.779527	1.19211e-10	RING/U-box superfamily protein [Source:UniProtKB/TrEMBL;Acc:Q8L8N5]
AT2G40600	0.779218	1.38006e-14	Appr-1-p processing enzyme family protein [Source:UniProtKB/TrEMBL;Acc:Q8H114]
AT4G23010	0.779017	3.25099e-11	UDP-galactose transporter 2 [Source:TAIR;Acc:AT4G23010]
AT1G01670	0.778951	0.0387605	U-box domain-containing protein 56 [Source:UniProtKB/Swiss-Prot;Acc:Q8GXQ7]
AT5G50460	0.778721	7.26116e-15	Protein transport protein Sec61 subunit gamma-1 [Source:UniProtKB/Swiss-Prot;Acc:P0DI74]
AT5G27600	0.778365	1.97983e-17	Long chain acyl-CoA synthetase 7, peroxisomal [Source:UniProtKB/Swiss-Prot;Acc:Q8LKS5]
AT3G25717	0.777955	1.3879e-11	DVL6 [Source:UniProtKB/TrEMBL;Acc:Q6IM95]
AT1G30420	0.777819	5.92312e-09	ABC transporter C family member 11 [Source:UniProtKB/Swiss-Prot;Acc:Q9C8H1]
AT5G40240	0.777207	6.39609e-10	WAT1-related protein [Source:UniProtKB/TrEMBL;Acc:F4KHA9]
AT1G17330	0.776707	2.05172e-06	At1g17330 [Source:UniProtKB/TrEMBL;Acc:Q8GUM8]
AT5G09690	0.776208	0.00016821	magnesium transporter 7 [Source:TAIR;Acc:AT5G09690]
AT1G08930	0.77562	2.35004e-20	ERD6 [Source:UniProtKB/TrEMBL;Acc:A0A178W9Q9]
AT2G47680	0.775535	0.000336703	DExH-box ATP-dependent RNA helicase DExH8 [Source:UniProtKB/Swiss-Prot;Acc:O22243]
AT3G15530	0.775401	3.925e-09	Expressed protein [Source:UniProtKB/TrEMBL;Acc:Q9LDW4]
AT2G27920	0.774932	7.83967e-13	Serine carboxypeptidase-like 51 [Source:UniProtKB/Swiss-Prot;Acc:Q67Y83]
AT4G27900	0.77371	4.87175e-07	CCT motif family protein [Source:UniProtKB/TrEMBL;Acc:Q9SUE8]
AT5G03320	0.773657	2.09209e-10	Serine/threonine-protein kinase PCRK2 [Source:UniProtKB/Swiss-Prot;Acc:Q9LZF8]
AT5G13750	0.773634	1.46752e-06	ZIFL1 [Source:UniProtKB/TrEMBL;Acc:A0A178UFA6]
AT5G02502	0.772552	5.4297e-07	Dolichyl-diphosphooligosaccharide--protein glycosyltransferase subunit 4B [Source:UniProtKB/Swiss-Prot;Acc:Q8L986]
AT5G15150	0.772468	0.00250386	Homeobox-leucine zipper protein HAT7 [Source:UniProtKB/Swiss-Prot;Acc:Q00466]
AT5G08335	0.772298	6.63067e-05	Protein-S-isoprenylcysteine O-methyltransferase B [Source:UniProtKB/Swiss-Prot;Acc:Q93W54]
AT5G39220	0.771853	0.0288554	Alpha/beta-Hydrolases superfamily protein [Source:UniProtKB/TrEMBL;Acc:Q84JL7]
AT5G26030	0.771728	5.78092e-22	Ferrochelatase-1, chloroplastic/mitochondrial [Source:UniProtKB/Swiss-Prot;Acc:P42043]
AT5G40170	0.771115	6.59342e-17	Receptor-like protein 54 [Source:UniProtKB/Swiss-Prot;Acc:F4KHA2]
AT5G25120	0.771002	1.54994e-14	Cytochrome P450 71B11 [Source:UniProtKB/Swiss-Prot;Acc:P58049]
AT1G10540	0.770336	0.0411859	Nucleobase-ascorbate transporter 8 [Source:UniProtKB/Swiss-Prot;Acc:Q8VZQ5]
AT3G14990	0.770291	1.60103e-20	Protein DJ-1 homolog A [Source:UniProtKB/Swiss-Prot;Acc:Q9FPF0]
AT1G11303	0.770195	2.74363e-10	G-type lectin S-receptor-like serine/threonine-protein kinase At1g11303 [Source:UniProtKB/Swiss-Prot;Acc:Q9SXB5]
AT1G21370	0.76958	1.98946e-10	unknown protein; CONTAINS InterPro DOMAIN/s: Protein of unknown function DUF218 (InterPro:IPR003848); Ha. [Source:TAIR;Acc:AT1G21370]
AT3G51340	0.769317	4.48613e-05	Eukaryotic aspartyl protease family protein [Source:UniProtKB/TrEMBL;Acc:F4J3B9]
AT2G43290	0.768926	2.37289e-08	MSS3 [Source:UniProtKB/TrEMBL;Acc:A0A178VP84]
AT4G23190	0.7687	8.76927e-06	Cysteine-rich receptor-like protein kinase 11 [Source:UniProtKB/Swiss-Prot;Acc:Q9ZP16]
AT1G14480	0.768473	0.00369568	Ankyrin repeat family protein [Source:UniProtKB/TrEMBL;Acc:Q9M9R5]
AT5G64060	0.767827	0.0494977	NAC domain containing protein 103 [Source:UniProtKB/TrEMBL;Acc:Q9FMJ1]
AT2G31990	0.767131	0.0038586	Exostosin family protein [Source:TAIR;Acc:AT2G31990]
AT1G54575	0.766811	3.8123e-06	unknown protein; Ha. [Source:TAIR;Acc:AT1G54575]
AT2G21060	0.766694	1.74265e-15	GRP2B [Source:UniProtKB/TrEMBL;Acc:A0A178VU21]
AT5G39850	0.766398	3.37666e-09	40S ribosomal protein S9-2 [Source:UniProtKB/Swiss-Prot;Acc:Q9FLF0]
AT3G61460	0.765376	7.88584e-17	BRH1 RING finger protein [Source:UniProtKB/TrEMBL;Acc:Q9XF92]
AT1G35720	0.764712	8.04308e-25	Annexin [Source:UniProtKB/TrEMBL;Acc:A0A178WGZ8]
AT3G09390	0.764556	2.19923e-20	Metallothionein-like protein 2A [Source:UniProtKB/Swiss-Prot;Acc:P25860]
AT4G17230	0.762797	5.84227e-14	SCARECROW-like 13 [Source:TAIR;Acc:AT4G17230]
AT2G47730	0.761414	1.30212e-19	Glutathione S-transferase F8, chloroplastic [Source:UniProtKB/Swiss-Prot;Acc:Q96266]
AT3G51920	0.760476	1.9782e-16	Calmodulin-like protein 9 [Source:UniProtKB/Swiss-Prot;Acc:Q9S744]
AT1G59710	0.760346	2.48061e-12	Actin cross-linking protein (DUF569) [Source:UniProtKB/TrEMBL;Acc:Q9LQ43]
AT1G74950	0.759932	1.69371e-15	TIFY10B [Source:UniProtKB/TrEMBL;Acc:A0A178WA69]
AT4G37400	0.75962	0.0105182	Cytochrome P450 81F3 [Source:UniProtKB/Swiss-Prot;Acc:Q0WTF4]
AT1G50180	0.758994	1.70853e-05	Putative disease resistance protein At1g50180 [Source:UniProtKB/Swiss-Prot;Acc:Q9SX38]
AT4G17830	0.758653	3.58832e-18	Peptidase M20/M25/M40 family protein [Source:UniProtKB/TrEMBL;Acc:F4JPZ7]
AT3G11660	0.758628	9.64698e-19	NDR1/HIN1-like protein 1 [Source:UniProtKB/Swiss-Prot;Acc:Q9SRN0]
AT1G50420	0.758577	1.18172e-07	Scarecrow-like protein 3 [Source:UniProtKB/Swiss-Prot;Acc:Q9LPR8]
AT1G09480	0.758381	0.0014747	NAD(P)-binding Rossmann-fold superfamily protein [Source:UniProtKB/TrEMBL;Acc:F4I0Z5]
AT5G05730	0.758125	1.70941e-15	Anthranilate synthase alpha subunit 1 [Source:UniProtKB/TrEMBL;Acc:F4K0T5]
AT1G50740	0.757887	6.47425e-06	Protein FATTY ACID EXPORT 5 [Source:UniProtKB/Swiss-Prot;Acc:Q9C6T7]
AT4G28270	0.757762	1.09249e-07	E3 ubiquitin-protein ligase RMA2 [Source:UniProtKB/Swiss-Prot;Acc:P93030]
AT1G20100	0.75768	5.62593e-20	DNA ligase-like protein [Source:UniProtKB/TrEMBL;Acc:Q9LNT6]
AT3G22235	0.757232	0.0194652	Cysteine-rich TM module stress tolerance protein [Source:UniProtKB/TrEMBL;Acc:Q8W472]
AT4G04695	0.757148	5.0993e-09	Calcium-dependent protein kinase 31 [Source:UniProtKB/Swiss-Prot;Acc:Q9S9V0]
AT5G66270	0.756531	0.0268811	Zinc finger CCCH domain-containing protein 68 [Source:UniProtKB/Swiss-Prot;Acc:Q9FH61]
AT4G36640	0.755945	5.08385e-10	At4g36640 [Source:UniProtKB/TrEMBL;Acc:O23217]
AT4G08950	0.755866	8.67452e-10	Protein EXORDIUM [Source:UniProtKB/Swiss-Prot;Acc:Q9ZPE7]
AT4G18205	0.755291	5.41523e-09	Probable purine permease 22 [Source:UniProtKB/Swiss-Prot;Acc:Q8RY74]
AT4G21670	0.754119	6.09133e-17	RNA polymerase II C-terminal domain phosphatase-like 1 [Source:UniProtKB/Swiss-Prot;Acc:Q5YDB6]
AT5G10290	0.753357	4.26858e-13	Probable LRR receptor-like serine/threonine-protein kinase At5g10290 [Source:UniProtKB/Swiss-Prot;Acc:C0LGT1]
AT3G59150	0.752751	0.000533064	F-box protein At3g59150 [Source:UniProtKB/Swiss-Prot;Acc:Q9LX56]
AT4G34630	0.751649	1.00879e-16	Prostatic spermine-binding-like protein [Source:UniProtKB/TrEMBL;Acc:O65687]
AT5G06610	0.751547	3.02115e-09	Gb [Source:UniProtKB/TrEMBL;Acc:Q9FG09]
AT1G13950	0.751513	7.92859e-05	Eukaryotic translation initiation factor 5A [Source:UniProtKB/TrEMBL;Acc:A0A178WBN7]
AT4G02550	0.7513	2.14165e-05	unknown protein; BEST Arabidopsis thaliana protein match is: unknown protein (TAIR:AT4G02210.2); Ha. [Source:TAIR;Acc:AT4G02550]
AT5G47230	0.750972	0.0319512	ERF5 [Source:UniProtKB/TrEMBL;Acc:A0A178UKK9]
AT4G00490	0.749464	5.54005e-18	Beta-amylase 2, chloroplastic [Source:UniProtKB/Swiss-Prot;Acc:O65258]
AT4G22690	0.749268	7.32301e-24	Cytochrome P450, family 706, subfamily A, polypeptide 1 [Source:UniProtKB/TrEMBL;Acc:F4JLY4]
AT2G17130	0.748533	2.35956e-15	Isocitrate dehydrogenase [NAD] regulatory subunit 2, mitochondrial [Source:UniProtKB/Swiss-Prot;Acc:P93032]
AT3G21560	0.748447	4.92711e-19	UGT84A2 [Source:UniProtKB/TrEMBL;Acc:A0A384L2P1]
AT4G02050	0.747859	4.9733e-10	Sugar transport protein 7 [Source:UniProtKB/Swiss-Prot;Acc:O04249]
AT1G72830	0.747645	2.82493e-05	Nuclear factor Y, subunit A3 [Source:UniProtKB/TrEMBL;Acc:F4IEZ6]
AT1G59620	0.74661	3.15637e-10	Disease resistance protein (CC-NBS-LRR class) family [Source:TAIR;Acc:AT1G59620]
AT1G52770	0.746527	4.62355e-06	At1g52770 [Source:UniProtKB/TrEMBL;Acc:Q9C941]
AT5G46780	0.74606	1.52293e-05	At5g46780 [Source:UniProtKB/TrEMBL;Acc:Q9FIP7]
AT1G10730	0.745277	0.00191674	AP-1 complex subunit mu-1 [Source:UniProtKB/Swiss-Prot;Acc:Q9SAC9]
AT5G53360	0.744644	0.00355672	TRAF-like superfamily protein [Source:TAIR;Acc:AT5G53360]
AT2G04430	0.744513	4.43831e-05	Nudix hydrolase 5 [Source:UniProtKB/Swiss-Prot;Acc:Q9SJC6]
AT3G54420	0.744372	0.0289331	EP3 [Source:UniProtKB/TrEMBL;Acc:A0A178VE44]
AT2G45010	0.744228	9.22333e-14	PLAC8 family protein [Source:UniProtKB/TrEMBL;Acc:Q8L3T0]
AT3G13330	0.743908	2.58131e-17	PA200 [Source:UniProtKB/TrEMBL;Acc:A0A178VC52]
AT3G04110	0.743578	0.000152023	Glutamate receptor 1.1 [Source:UniProtKB/Swiss-Prot;Acc:Q9M8W7]
AT5G61640	0.74338	9.07184e-07	peptidemethionine sulfoxide reductase 1 [Source:TAIR;Acc:AT5G61640]
AT4G01480	0.743241	2.65539e-14	PPa5 [Source:UniProtKB/TrEMBL;Acc:A0A178V127]
AT1G29240	0.743222	4.05097e-09	F28N24.8 protein [Source:UniProtKB/TrEMBL;Acc:Q9LP52]
AT2G16600	0.743058	1.61256e-20	Peptidyl-prolyl cis-trans isomerase [Source:UniProtKB/TrEMBL;Acc:A0A178VVJ7]
AT1G71110	0.742695	1.30271e-05	unknown protein; FUNCTIONS IN: molecular_function unknown; INVOLVED IN: biological_process unknown; LOCATED IN: endomembrane system; BEST Arabidopsis thaliana protein match is: unknown protein (TAIR:AT2G12400.1); Ha. [Source:TAIR;Acc:AT1G71110]
AT3G05200	0.741861	4.09885e-07	E3 ubiquitin-protein ligase ATL6 [Source:UniProtKB/Swiss-Prot;Acc:Q8RXX9]
AT3G18370	0.741411	6.776e-17	AT3g18370/MYF24_8 [Source:UniProtKB/TrEMBL;Acc:Q93ZM0]
AT3G46920	0.740049	2.95947e-08	Kinase superfamily with octicosapeptide/Phox/Bem1p domain-containing protein [Source:UniProtKB/TrEMBL;Acc:A0A1I9LN82]
AT3G04120	0.739277	2.29234e-32	Glyceraldehyde-3-phosphate dehydrogenase GAPC1, cytosolic [Source:UniProtKB/Swiss-Prot;Acc:P25858]
AT1G69720	0.738859	6.68219e-17	Heme oxygenase 3, chloroplastic [Source:UniProtKB/Swiss-Prot;Acc:Q9C9L4]
AT1G05010	0.738547	2.03928e-12	1-aminocyclopropane-1-carboxylate oxidase 4 [Source:UniProtKB/Swiss-Prot;Acc:Q06588]
AT1G68600	0.738316	0.000569907	Aluminum-activated malate transporter 5 [Source:UniProtKB/Swiss-Prot;Acc:Q93Z29]
AT3G26230	0.738297	0.0156826	Cytochrome P450 71B24 [Source:UniProtKB/Swiss-Prot;Acc:Q9LTL8]
AT5G47140	0.737163	3.73741e-10	GATA transcription factor 27 [Source:UniProtKB/Swiss-Prot;Acc:Q5PP38]
AT5G65920	0.736692	1.22732e-06	U-box domain-containing protein 31 [Source:UniProtKB/Swiss-Prot;Acc:Q9FHN9]
AT2G43940	0.736617	1.49558e-08	HOL3 [Source:UniProtKB/TrEMBL;Acc:A0A178VV10]
AT3G47780	0.736358	1.64481e-08	ABC transporter A family member 7 [Source:UniProtKB/Swiss-Prot;Acc:Q9STT5]
AT4G00500	0.736266	7.80555e-09	Alpha/beta-Hydrolases superfamily protein [Source:UniProtKB/TrEMBL;Acc:Q8W495]
AT5G04080	0.735937	3.61953e-05	At5g04080 [Source:UniProtKB/TrEMBL;Acc:Q6NN03]
AT1G09560	0.735055	1.41383e-13	Germin-like protein subfamily 2 member 1 [Source:UniProtKB/Swiss-Prot;Acc:P94014]
AT1G03940	0.734829	0.000446368	Coumaroyl-CoA:anthocyanidin 3-O-glucoside-6''-O-coumaroyltransferase 1 [Source:UniProtKB/Swiss-Prot;Acc:Q9ZWB4]
AT5G49570	0.734482	8.08571e-11	Transglutaminase [Source:UniProtKB/TrEMBL;Acc:A5PHD1]
AT5G07340	0.733926	4.0412e-20	Calreticulin family protein [Source:UniProtKB/TrEMBL;Acc:F4K6M8]
AT5G37480	0.733605	2.08691e-06	Maltase-glucoamylase, intestinal protein [Source:UniProtKB/TrEMBL;Acc:Q8RWG7]
AT5G19100	0.733068	0.0357272	Eukaryotic aspartyl protease family protein [Source:UniProtKB/TrEMBL;Acc:Q3E9C8]
AT3G43430	0.732823	0.0230473	RING/U-box superfamily protein [Source:UniProtKB/TrEMBL;Acc:Q9M176]
AT5G39950	0.732464	2.14632e-07	Thioredoxin H2 [Source:UniProtKB/Swiss-Prot;Acc:Q38879]
AT2G19710	0.731343	2.91561e-09	Regulator of Vps4 activity in the MVB pathway protein [Source:UniProtKB/TrEMBL;Acc:F4ITF9]
AT1G22280	0.731315	1.00963e-12	Phytochrome-associated protein phosphatase type 2C [Source:UniProtKB/TrEMBL;Acc:F4I1B4]
AT4G30270	0.729801	2.40546e-16	Xyloglucan endotransglucosylase/hydrolase protein 24 [Source:UniProtKB/Swiss-Prot;Acc:P24806]
AT1G13110	0.72944	2.68947e-17	CYP71B7 [Source:UniProtKB/TrEMBL;Acc:A0A178WGC6]
AT5G42300	0.729232	1.75952e-16	UBL5 [Source:UniProtKB/TrEMBL;Acc:A0A384KQX3]
AT1G28230	0.72888	0.000430974	Purine permease 1 [Source:UniProtKB/Swiss-Prot;Acc:Q9FZ96]
AT5G49700	0.728777	0.00743857	AT-hook motif nuclear-localized protein 17 [Source:UniProtKB/Swiss-Prot;Acc:Q9LTA2]
AT1G27350	0.728124	1.3421e-10	At1g27330 [Source:UniProtKB/TrEMBL;Acc:Q84K46]
AT4G22710	0.728004	0.000164848	Cytochrome P450 - like protein [Source:UniProtKB/TrEMBL;Acc:O49652]
AT3G28850	0.727453	0.00502633	Uncharacterized protein At3g28850 [Source:UniProtKB/Swiss-Prot;Acc:Q9LH89]
AT4G18220	0.727426	0.00574422	Purine permease 21 [Source:UniProtKB/Swiss-Prot;Acc:O49726]
AT3G49370	0.727167	0.000727834	CDPK-related kinase 6 [Source:UniProtKB/Swiss-Prot;Acc:Q9SG12]
AT2G23010	0.724275	0.000122162	SCPL9 [Source:UniProtKB/TrEMBL;Acc:A0A178W1Q9]
AT3G46620	0.723653	1.30285e-06	E3 ubiquitin-protein ligase RDUF1 [Source:UniProtKB/Swiss-Prot;Acc:Q9SNB6]
AT2G05320	0.722836	3.95444e-08	Alpha-1,6-mannosyl-glycoprotein 2-beta-N-acetylglucosaminyltransferase [Source:UniProtKB/Swiss-Prot;Acc:Q9FT88]
AT3G57480	0.722449	0.0365158	Zinc finger AN1 and C2H2 domain-containing stress-associated protein 13 [Source:UniProtKB/Swiss-Prot;Acc:Q9SCM4]
AT2G46510	0.72186	4.08319e-09	Transcription factor ABA-INDUCIBLE bHLH-TYPE [Source:UniProtKB/Swiss-Prot;Acc:Q9ZPY8]
AT5G64530	0.721742	0.0352334	NAC domain-containing protein 104 [Source:UniProtKB/Swiss-Prot;Acc:Q8GWK6]
AT1G22410	0.721474	5.71258e-28	Phospho-2-dehydro-3-deoxyheptonate aldolase [Source:UniProtKB/TrEMBL;Acc:Q9SK84]
AT5G43420	0.721289	0.0200082	RING-H2 finger protein ATL16 [Source:UniProtKB/Swiss-Prot;Acc:Q9LSW9]
AT2G26310	0.721075	0.0439192	FAP2 [Source:UniProtKB/TrEMBL;Acc:A0A178VYJ7]
AT1G70790	0.721009	2.50294e-05	Protein C2-DOMAIN ABA-RELATED 9 [Source:UniProtKB/Swiss-Prot;Acc:Q9S7J9]
AT2G02120	0.720701	0.018259	Defensin-like protein 4 [Source:UniProtKB/Swiss-Prot;Acc:Q41914]
AT5G26770	0.720525	4.55265e-06	unknown protein; BEST Arabidopsis thaliana protein match is: unknown protein (TAIR:AT3G05830.1); Ha. [Source:TAIR;Acc:AT5G26770]
AT1G18740	0.720303	3.7833e-10	At1g18740/F6A14_15 [Source:UniProtKB/TrEMBL;Acc:Q9M9U5]
AT1G17500	0.719934	2.23728e-12	Phospholipid-transporting ATPase [Source:UniProtKB/TrEMBL;Acc:A0A178W5K3]
AT2G03590	0.71977	0.0179596	UPS1 [Source:UniProtKB/TrEMBL;Acc:A0A178VW66]
AT4G21170	0.718261	0.00722121	Pentatricopeptide repeat-containing protein At4g21170 [Source:UniProtKB/Swiss-Prot;Acc:O49558]
AT1G28540	0.717956	0.000111649	At1g28540 [Source:UniProtKB/TrEMBL;Acc:Q9SHP5]
AT3G15760	0.717083	9.13311e-05	At3g15760 [Source:UniProtKB/TrEMBL;Acc:Q9LW03]
AT4G30180	0.717075	0.0243001	Transcription factor bHLH146 [Source:UniProtKB/Swiss-Prot;Acc:Q9SUM5]
AT2G17570	0.716856	0.0243561	Dehydrodolichyl diphosphate synthase 6 [Source:UniProtKB/Swiss-Prot;Acc:Q8S2T1]
AT2G40950	0.716539	2.04532e-12	bZIP transcription factor 17 [Source:UniProtKB/Swiss-Prot;Acc:O22208]
AT5G19875	0.715016	1.45563e-05	At5g19875 [Source:UniProtKB/TrEMBL;Acc:Q8L9M7]
AT2G45500	0.713499	8.78932e-07	AAA-type ATPase family protein [Source:TAIR;Acc:AT2G45500]
AT5G11470	0.713328	0.000757832	bromo-adjacent homology (BAH) domain-containing protein [Source:TAIR;Acc:AT5G11470]
AT1G72330	0.712834	4.38353e-10	alanine aminotransferase 2 [Source:TAIR;Acc:AT1G72330]
AT1G14170	0.711817	2.27674e-11	F7A19.25 protein [Source:UniProtKB/TrEMBL;Acc:Q9XI71]
AT5G10570	0.711552	0.0325171	Transcription factor bHLH61 [Source:UniProtKB/Swiss-Prot;Acc:Q9LXA9]
AT5G60730	0.711159	0.0468836	Anion-transporting ATPase [Source:UniProtKB/TrEMBL;Acc:Q5XF80]
AT2G17220	0.710855	4.98403e-13	Probable serine/threonine-protein kinase PIX13 [Source:UniProtKB/Swiss-Prot;Acc:Q9SII6]
AT5G38860	0.710841	8.78995e-05	Transcription factor BIM3 [Source:UniProtKB/Swiss-Prot;Acc:Q9FMB6]
AT3G53670	0.710381	3.43436e-10	Uncharacterized protein At3g53670; F4P12.370 [Source:UniProtKB/TrEMBL;Acc:Q9LFF4]
AT5G22060	0.710177	8.98367e-17	At5g22060 [Source:UniProtKB/TrEMBL;Acc:Q0V7U1]
AT1G64280	0.709941	1.11474e-09	Regulatory protein NPR1 [Source:UniProtKB/Swiss-Prot;Acc:P93002]
AT3G49530	0.709552	2.56911e-12	NAC domain-containing protein 62 [Source:UniProtKB/Swiss-Prot;Acc:Q9SCK6]
AT1G21520	0.709352	3.5831e-06	Uncharacterized protein At1g21520/F24J8_4 [Source:UniProtKB/TrEMBL;Acc:Q8GYE6]
AT3G46930	0.709073	0.000230916	Protein kinase superfamily protein [Source:UniProtKB/TrEMBL;Acc:A0A1I9LS70]
AT1G55120	0.708868	2.79184e-07	Beta-fructofuranosidase, insoluble isoenzyme CWINV3 [Source:UniProtKB/Swiss-Prot;Acc:Q67XZ3]
AT1G12420	0.708459	1.04116e-07	ACT domain-containing protein ACR8 [Source:UniProtKB/Swiss-Prot;Acc:Q9LNA5]
AT3G17820	0.708198	1.68311e-14	Glutamine synthetase [Source:UniProtKB/TrEMBL;Acc:A0A178VNQ6]
AT5G10190	0.707553	5.64652e-08	Major facilitator superfamily protein [Source:UniProtKB/TrEMBL;Acc:Q9C5L6]
AT5G66790	0.70622	0.000184583	Wall-associated receptor kinase-like 21 [Source:UniProtKB/Swiss-Prot;Acc:Q8GYF5]
AT3G26090	0.705705	1.64244e-08	Regulator of G-protein signaling 1 [Source:UniProtKB/Swiss-Prot;Acc:Q8H1F2]
AT4G12120	0.705508	0.000552687	Protein transport Sec1b [Source:UniProtKB/Swiss-Prot;Acc:Q9SZ77]
AT5G11600	0.70533	1.71715e-05	At5g11600 [Source:UniProtKB/TrEMBL;Acc:Q9LYD2]
AT2G36400	0.704596	4.18971e-07	Growth-regulating factor 3 [Source:UniProtKB/Swiss-Prot;Acc:Q9SJR5]
AT5G40405	0.704572	0.0185383	Putative pentatricopeptide repeat-containing protein At5g40405 [Source:UniProtKB/Swiss-Prot;Acc:Q9FND7]
AT4G09750	0.703937	3.64191e-08	NAD(P)-binding Rossmann-fold superfamily protein [Source:UniProtKB/TrEMBL;Acc:Q9SZ91]
AT3G10720	0.703267	9.83662e-11	Probable pectinesterase/pectinesterase inhibitor 25 [Source:UniProtKB/Swiss-Prot;Acc:Q94CB1]
AT5G47580	0.702977	2.74134e-06	AT5g47580/MNJ7_17 [Source:UniProtKB/TrEMBL;Acc:Q9FGJ9]
AT3G27180	0.702701	3.36328e-10	At3g27180 [Source:UniProtKB/TrEMBL;Acc:B3DNP3]
AT4G20860	0.702168	0.00333557	Berberine bridge enzyme-like 22 [Source:UniProtKB/Swiss-Prot;Acc:Q9SUC6]
AT2G47470	0.702152	3.36823e-25	UNE5 [Source:UniProtKB/TrEMBL;Acc:A0A178W1F8]
AT4G28570	0.70066	7.20662e-08	Long-chain-alcohol oxidase FAO4B [Source:UniProtKB/Swiss-Prot;Acc:Q94BP3]
AT4G17070	0.700337	3.75842e-07	AT4g17070/dl4565c [Source:UniProtKB/TrEMBL;Acc:Q93ZN3]
AT1G17290	0.699997	2.43443e-22	Alanine aminotransferase 1, mitochondrial [Source:UniProtKB/Swiss-Prot;Acc:F4I7I0]
AT4G36010	0.699962	0.00188403	Pathogenesis-related thaumatin superfamily protein [Source:UniProtKB/TrEMBL;Acc:O65638]
AT5G25020	0.699363	0.0168295	Protein of unknown function (DUF1336) [Source:TAIR;Acc:AT5G25020]
AT3G51980	0.698977	2.68014e-10	ARM repeat superfamily protein [Source:UniProtKB/TrEMBL;Acc:Q9SV06]
AT5G44870	0.698419	4.31602e-11	Disease resistance protein LAZ5 [Source:UniProtKB/Swiss-Prot;Acc:O48573]
AT3G10985	0.697953	8.08734e-09	Senescence associated gene 20 [Source:UniProtKB/Swiss-Prot;Acc:Q94AK6]
AT5G47130	0.697912	0.0328861	Bax inhibitor-1 family protein [Source:TAIR;Acc:AT5G47130]
AT3G49390	0.69782	3.29338e-11	Polyadenylate-binding protein-interacting protein 10 [Source:UniProtKB/Swiss-Prot;Acc:Q9SG10]
AT2G21590	0.696978	2.14874e-05	Probable glucose-1-phosphate adenylyltransferase large subunit, chloroplastic [Source:UniProtKB/Swiss-Prot;Acc:Q9SIK1]
AT1G71140	0.696863	0.00990206	Protein DETOXIFICATION 14 [Source:UniProtKB/Swiss-Prot;Acc:Q9C994]
AT3G21720	0.696525	0.0215777	Isocitrate lyase [Source:UniProtKB/Swiss-Prot;Acc:P28297]
AT1G53030	0.696519	0.000212438	Cytochrome c oxidase copper chaperone 2 [Source:UniProtKB/Swiss-Prot;Acc:Q94FT1]
AT5G39250	0.695765	0.00179839	F-box protein At5g39250 [Source:UniProtKB/Swiss-Prot;Acc:Q9FL82]
AT5G19930	0.695107	1.75296e-06	Protein PGR [Source:UniProtKB/Swiss-Prot;Acc:Q0WP96]
AT4G29700	0.694535	0.0089519	Alkaline-phosphatase-like family protein [Source:UniProtKB/TrEMBL;Acc:Q9SU81]
AT3G05690	0.692576	2.7953e-05	Nuclear factor Y, subunit A2 [Source:UniProtKB/TrEMBL;Acc:A0A1I9LSX7]
AT5G56610	0.692169	0.000839173	At5g56610 [Source:UniProtKB/TrEMBL;Acc:Q6NKR2]
AT2G43320	0.692035	2.38946e-06	At2g43320/T1O24.6 [Source:UniProtKB/TrEMBL;Acc:O22847]
AT4G10960	0.69137	0.00131819	UDP-glucose 4-epimerase 5 [Source:UniProtKB/Swiss-Prot;Acc:Q9SN58]
AT5G18490	0.690658	1.85059e-06	At5g18490 [Source:UniProtKB/TrEMBL;Acc:Q940K1]
AT4G38260	0.690565	5.40604e-07	Protein of unknown function (DUF833) [Source:TAIR;Acc:AT4G38260]
AT4G16860	0.690537	2.1205e-08	Disease resistance protein RPP4 [Source:UniProtKB/Swiss-Prot;Acc:F4JNA9]
AT3G16700	0.690068	4.05997e-06	Probable acylpyruvase FAHD2, mitochondrial [Source:UniProtKB/Swiss-Prot;Acc:Q9LUR3]
AT3G59080	0.690057	9.70043e-05	AT3g59080/F17J16_130 [Source:UniProtKB/TrEMBL;Acc:Q9LYS8]
AT1G56340	0.68982	1.42504e-24	Calreticulin-1 [Source:UniProtKB/Swiss-Prot;Acc:O04151]
AT4G21570	0.689713	2.60097e-14	Protein of unknown function (DUF300) [Source:TAIR;Acc:AT4G21570]
AT4G19880	0.689659	3.74277e-10	Glutathione S-transferase family protein [Source:UniProtKB/TrEMBL;Acc:F4JU03]
AT1G07750	0.689501	5.95831e-10	At1g07750/F24B9_13 [Source:UniProtKB/TrEMBL;Acc:Q9LQQ3]
AT4G30530	0.689353	2.59142e-19	GGP1 [Source:UniProtKB/TrEMBL;Acc:A0A178V143]
AT3G27560	0.688385	5.0014e-05	AT3g27560/MMJ24_11 [Source:UniProtKB/TrEMBL;Acc:Q9LT56]
AT1G63460	0.688372	4.36071e-08	Probable glutathione peroxidase 8 [Source:UniProtKB/Swiss-Prot;Acc:Q8LBU2]
AT1G19300	0.687887	5.93324e-05	Probable galacturonosyltransferase-like 1 [Source:UniProtKB/Swiss-Prot;Acc:Q9LN68]
AT2G48010	0.687883	8.06142e-05	Probable LRR receptor-like serine/threonine-protein kinase RKF3 [Source:UniProtKB/Swiss-Prot;Acc:P93050]
AT2G27010	0.686832	0.0229691	Cytochrome P450, family 705, subfamily A, polypeptide 9 [Source:UniProtKB/TrEMBL;Acc:Q9ZVD6]
AT4G09460	0.686442	1.05651e-05	Transcription repressor MYB6 [Source:UniProtKB/Swiss-Prot;Acc:Q38851]
AT3G06470	0.685968	0.000660476	F24P17.3 protein [Source:UniProtKB/TrEMBL;Acc:Q9SQV0]
AT5G19980	0.685866	8.86556e-12	GONST4 [Source:UniProtKB/TrEMBL;Acc:A0A384LHD5]
AT1G33600	0.684255	6.10149e-09	Leucine-rich repeat (LRR) family protein [Source:UniProtKB/TrEMBL;Acc:Q9FW48]
AT2G31200	0.683957	2.6516e-09	Actin-depolymerizing factor 6 [Source:UniProtKB/Swiss-Prot;Acc:Q9ZSK2]
AT3G21530	0.683835	0.000267684	DNAse I-like superfamily protein [Source:UniProtKB/TrEMBL;Acc:Q9LVF3]
AT3G57450	0.682489	1.79776e-05	At3g57450 [Source:UniProtKB/TrEMBL;Acc:Q9SCM7]
AT4G08470	0.682142	1.94973e-08	Mitogen-activated protein kinase kinase kinase 3 [Source:UniProtKB/Swiss-Prot;Acc:Q9M0T3]
AT2G42760	0.681981	0.000934203	At2g42760 [Source:UniProtKB/TrEMBL;Acc:Q9SJI0]
AT3G17810	0.681814	1.22246e-17	PYD1 [Source:UniProtKB/TrEMBL;Acc:A0A178VD08]
AT3G45260	0.681138	1.0629e-10	Protein indeterminate-domain 9 [Source:UniProtKB/Swiss-Prot;Acc:Q944L3]
AT3G16510	0.680889	0.000937895	At3g16510 [Source:UniProtKB/TrEMBL;Acc:Q9LK74]
AT5G63030	0.680611	1.62076e-06	Glutaredoxin-C1 [Source:UniProtKB/Swiss-Prot;Acc:Q8L8T2]
AT5G24810	0.680358	5.99216e-15	ABC1 family protein [Source:UniProtKB/TrEMBL;Acc:F4KIJ2]
AT3G03640	0.680316	1.32142e-07	Probable inactive beta-glucosidase 25 [Source:UniProtKB/Swiss-Prot;Acc:O82772]
AT4G18630	0.680314	0.000889126	Uncharacterized protein At4g18630/F28A21_40 [Source:UniProtKB/TrEMBL;Acc:Q8GYP4]
AT5G54940	0.680151	5.88967e-17	AT5g54940/MBG8_21 [Source:UniProtKB/TrEMBL;Acc:Q9FFT6]
AT2G36580	0.680135	4.34405e-20	Pyruvate kinase [Source:UniProtKB/TrEMBL;Acc:A0A178VX82]
AT4G23770	0.680001	0.0443388	Uncharacterized protein At4g23770 [Source:UniProtKB/TrEMBL;Acc:Q84JI2]
AT5G40370	0.679259	1.05574e-19	Glutaredoxin family protein [Source:UniProtKB/TrEMBL;Acc:B3H604]
AT1G12200	0.679212	6.01942e-09	Flavin-containing monooxygenase [Source:UniProtKB/TrEMBL;Acc:A0A178W1K3]
AT3G58600	0.678532	1.56325e-08	Adaptin ear-binding coat-associated protein 1 NECAP-1 [Source:UniProtKB/TrEMBL;Acc:Q84WV7]
AT1G69890	0.678268	0.0028142	Actin cross-linking protein (DUF569) [Source:UniProtKB/TrEMBL;Acc:Q9CAS2]
AT4G34180	0.6776	1.02875e-14	Cyclase-like protein 1 [Source:UniProtKB/Swiss-Prot;Acc:Q93V74]
AT2G37770	0.676822	0.0247634	NADPH-dependent aldo-keto reductase, chloroplastic [Source:UniProtKB/Swiss-Prot;Acc:Q0PGJ6]
AT5G57480	0.676702	0.0333887	AAA-ATPase At5g57480 [Source:UniProtKB/Swiss-Prot;Acc:Q9FKM3]
AT4G26400	0.676063	2.80764e-06	AT4G26400 protein [Source:UniProtKB/TrEMBL;Acc:Q8L5Z3]
AT3G28950	0.675421	5.11866e-05	Protein AIG2 C [Source:UniProtKB/Swiss-Prot;Acc:Q9MBH1]
AT1G67940	0.675362	6.22507e-08	Sensitive to aluminum rhizotoxicity 1 [Source:UniProtKB/TrEMBL;Acc:D6RVY5]
AT2G44450	0.675214	0.000153322	Beta-glucosidase 15 [Source:UniProtKB/Swiss-Prot;Acc:O64879]
AT1G64400	0.674963	2.86564e-08	Long chain acyl-CoA synthetase 3 [Source:UniProtKB/Swiss-Prot;Acc:Q9C7W4]
AT5G24240	0.673801	3.94782e-10	Phosphatidylinositol 4-kinase gamma 3 [Source:UniProtKB/Swiss-Prot;Acc:Q9FNF8]
AT5G54970	0.673559	1.0014e-05	At5g54970 [Source:UniProtKB/TrEMBL;Acc:Q9FFT3]
AT1G25275	0.673489	2.10625e-11	AT1G25275 protein [Source:UniProtKB/TrEMBL;Acc:B9DG55]
AT1G71100	0.67346	3.2e-09	Probable ribose-5-phosphate isomerase 1 [Source:UniProtKB/Swiss-Prot;Acc:Q9C998]
AT2G39270	0.673315	6.31775e-10	Probable adenylate kinase 6, chloroplastic [Source:UniProtKB/Swiss-Prot;Acc:Q84JF7]
AT2G28890	0.673267	4.09794e-11	Probable protein phosphatase 2C 23 [Source:UniProtKB/Swiss-Prot;Acc:Q9ZV25]
AT2G41640	0.673089	0.0100586	At2g41640/T32G6.16 [Source:UniProtKB/TrEMBL;Acc:O22225]
AT3G56030	0.672932	0.00747647	Pentatricopeptide repeat-containing protein At3g56030, mitochondrial [Source:UniProtKB/Swiss-Prot;Acc:Q9LY43]
AT1G73480	0.672312	1.73794e-07	Alpha/beta-Hydrolases superfamily protein [Source:UniProtKB/TrEMBL;Acc:Q94AM5]
AT1G11440	0.672026	1.40299e-06	At1g11440 [Source:UniProtKB/TrEMBL;Acc:Q9LPZ0]
AT5G19550	0.671817	1.85479e-19	Aspartate aminotransferase [Source:UniProtKB/TrEMBL;Acc:Q1EBW2]
AT5G13490	0.671471	7.63168e-10	ADP,ATP carrier protein 2, mitochondrial [Source:UniProtKB/Swiss-Prot;Acc:P40941]
AT3G14470	0.669984	9.89449e-05	Putative disease resistance RPP13-like protein 1 [Source:UniProtKB/Swiss-Prot;Acc:Q9LRR4]
AT1G16500	0.669271	6.75364e-05	>F3O9.30 [Source:UniProtKB/TrEMBL;Acc:Q9SA48]
AT1G26770	0.66925	1.35712e-12	Expansin [Source:UniProtKB/TrEMBL;Acc:F4HPC1]
AT3G55710	0.669098	1.36479e-05	UDP-glycosyltransferase 76F2 [Source:UniProtKB/Swiss-Prot;Acc:Q9M051]
AT3G22740	0.66759	3.33891e-05	Homocysteine S-methyltransferase 3 [Source:UniProtKB/Swiss-Prot;Acc:Q8LAX0]
AT2G39650	0.666799	0.000323292	At2g39650 [Source:UniProtKB/TrEMBL;Acc:O48813]
AT2G26240	0.666265	2.96939e-11	Protein FATTY ACID EXPORT 7 [Source:UniProtKB/Swiss-Prot;Acc:O64847]
AT2G31230	0.665237	0.000119468	Ethylene-responsive transcription factor 15 [Source:UniProtKB/Swiss-Prot;Acc:Q8VYM0]
AT1G14200	0.665101	1.37762e-05	At1g14200 [Source:UniProtKB/TrEMBL;Acc:Q9XI67]
AT2G37110	0.66506	1.94696e-14	At2g37110 [Source:UniProtKB/TrEMBL;Acc:Q9ZQC8]
AT4G15070	0.663586	0.00543874	Cysteine/Histidine-rich C1 domain family protein [Source:UniProtKB/TrEMBL;Acc:O23361]
AT1G09070	0.663558	2.5913e-14	Protein SRC2 homolog [Source:UniProtKB/Swiss-Prot;Acc:O04023]
AT1G66725	0.663225	0.0136073	MIR163; miRNA [Source:TAIR;Acc:AT1G66725]
AT5G40910	0.662578	6.50818e-13	Disease resistance protein (TIR-NBS-LRR class) family [Source:UniProtKB/TrEMBL;Acc:Q9FKR7]
AT3G46540	0.661666	1.5317e-12	ENTH/VHS family protein [Source:UniProtKB/TrEMBL;Acc:Q9SNC4]
AT5G17060	0.66157	4.13537e-07	ADP-ribosylation factor B1B [Source:UniProtKB/TrEMBL;Acc:Q9LFJ7]
AT2G25520	0.659991	1.98931e-18	Probable sugar phosphate/phosphate translocator At2g25520 [Source:UniProtKB/Swiss-Prot;Acc:Q9SKJ7]
AT4G24040	0.65862	0.00165266	Trehalase [Source:UniProtKB/Swiss-Prot;Acc:Q9SU50]
AT2G28510	0.658123	2.60191e-06	Dof zinc finger protein DOF2.1 [Source:UniProtKB/Swiss-Prot;Acc:Q8LE43]
AT5G02100	0.657144	0.00156201	Oxysterol-binding protein-related protein 3A [Source:UniProtKB/Swiss-Prot;Acc:Q9LZM1]
AT1G07630	0.656957	4.28164e-09	PLL5 [Source:UniProtKB/TrEMBL;Acc:A0A178WGF5]
AT1G64900	0.656518	5.93934e-16	Cytochrome P450 89A2 [Source:UniProtKB/Swiss-Prot;Acc:Q42602]
AT1G68690	0.655448	0.00939709	Proline-rich receptor-like protein kinase PERK9 [Source:UniProtKB/Swiss-Prot;Acc:Q9SX31]
AT2G46650	0.655026	2.14204e-10	Cytochrome B5 isoform C [Source:UniProtKB/Swiss-Prot;Acc:Q9ZNV4]
AT2G32520	0.654902	5.42117e-13	alpha/beta-Hydrolases superfamily protein [Source:TAIR;Acc:AT2G32520]
AT2G30020	0.654167	5.58909e-05	PP2C-type phosphatase AP2C1 [Source:UniProtKB/TrEMBL;Acc:F6LPR5]
AT4G21534	0.653914	1.81513e-06	Sphingosine kinase 2 [Source:UniProtKB/Swiss-Prot;Acc:F2Y4A3]
AT4G34230	0.653913	8.27759e-13	Cinnamyl alcohol dehydrogenase 5 [Source:UniProtKB/Swiss-Prot;Acc:O49482]
AT2G27080	0.653876	0.0339835	NDR1/HIN1-like protein 13 [Source:UniProtKB/Swiss-Prot;Acc:Q9ZVD2]
AT5G62180	0.653809	0.00513113	Probable carboxylesterase 120 [Source:UniProtKB/Swiss-Prot;Acc:Q9LVB8]
AT5G54840	0.653371	0.000296775	Ras-related small GTP-binding family protein [Source:UniProtKB/TrEMBL;Acc:Q9SUJ6]
AT5G42060	0.653363	0.000781875	Mediator-associated protein 3 [Source:UniProtKB/Swiss-Prot;Acc:Q9FHX8]
AT1G70520	0.652662	6.12503e-13	Cysteine-rich receptor-like protein kinase 2 [Source:UniProtKB/Swiss-Prot;Acc:Q9CAL3]
AT5G18340	0.652519	0.00285831	U-box domain-containing protein 48 [Source:UniProtKB/Swiss-Prot;Acc:Q3E9F5]
AT3G54850	0.652207	6.91484e-06	U-box domain-containing protein 14 [Source:UniProtKB/Swiss-Prot;Acc:Q8VZ40]
AT1G14890	0.651992	0.00179365	Plant invertase/pectin methylesterase inhibitor superfamily protein [Source:UniProtKB/TrEMBL;Acc:F4HXW0]
AT3G49110	0.651677	1.53926e-08	Peroxidase 33 [Source:UniProtKB/Swiss-Prot;Acc:P24101]
AT3G46280	0.651504	0.0159178	Kinase-like protein [Source:UniProtKB/TrEMBL;Acc:Q8GYH9]
AT1G05000	0.651238	0.000244989	Phosphotyrosine protein phosphatases superfamily protein [Source:UniProtKB/TrEMBL;Acc:F4I780]
AT1G07390	0.65094	0.00179186	Receptor like protein 1 [Source:UniProtKB/TrEMBL;Acc:F4HQM4]
AT2G18670	0.650917	0.00154721	RING-H2 finger protein ATL56 [Source:UniProtKB/Swiss-Prot;Acc:Q9ZV51]
AT3G45040	0.650881	1.09344e-07	Dolichol kinase EVAN [Source:UniProtKB/Swiss-Prot;Acc:F4J4C8]
AT2G37760	0.650734	2.84855e-10	Aldo-keto reductase family 4 member C8 [Source:UniProtKB/Swiss-Prot;Acc:O80944]
AT4G36040	0.650512	0.0062601	At4g36040 [Source:UniProtKB/TrEMBL;Acc:Q1H544]
AT3G50950	0.649891	1.4931e-16	Disease resistance RPP13-like protein 4 [Source:UniProtKB/Swiss-Prot;Acc:Q38834]
AT4G21740	0.64952	0.00253106	At4g21740 [Source:UniProtKB/TrEMBL;Acc:Q9SVS3]
AT5G10740	0.649483	3.58335e-06	Probable protein phosphatase 2C 69 [Source:UniProtKB/Swiss-Prot;Acc:Q8LAY8]
AT4G29330	0.649037	1.35226e-09	Derlin-1 [Source:UniProtKB/Swiss-Prot;Acc:Q8VZU9]
AT3G26590	0.648822	9.33704e-11	Protein DETOXIFICATION 29 [Source:UniProtKB/Swiss-Prot;Acc:Q38956]
AT1G42990	0.648726	2.31364e-09	bZIP transcription factor 60 [Source:UniProtKB/Swiss-Prot;Acc:Q9C7S0]
AT4G18890	0.648297	8.91416e-07	BES1/BZR1 homolog protein 3 [Source:UniProtKB/Swiss-Prot;Acc:O49404]
AT4G11280	0.648084	1.26554e-05	1-aminocyclopropane-1-carboxylate synthase 6 [Source:UniProtKB/Swiss-Prot;Acc:Q9SAR0]
AT2G39410	0.647849	0.0359473	Alpha/beta-Hydrolases superfamily protein [Source:UniProtKB/TrEMBL;Acc:O80628]
AT5G27520	0.647689	2.13932e-05	PNC2 [Source:UniProtKB/TrEMBL;Acc:A0A178UG08]
AT4G39390	0.646871	1.66241e-06	UDP-rhamnose/UDP-galactose transporter 4 [Source:UniProtKB/Swiss-Prot;Acc:Q8RWW7]
AT4G10970	0.646014	3.50021e-11	unknown protein; BEST Arabidopsis thaliana protein match is: unknown protein (TAIR:AT4G23910.2); Ha. [Source:TAIR;Acc:AT4G10970]
AT4G36550	0.645609	1.6901e-06	U-box domain-containing protein 5 [Source:UniProtKB/Swiss-Prot;Acc:O23225]
AT4G12240	0.644739	0.0121578	Zinc finger (C2H2 type) family protein [Source:UniProtKB/TrEMBL;Acc:Q9STI7]
AT3G44670	0.643998	8.08424e-10	Disease resistance protein (TIR-NBS-LRR class) family [Source:UniProtKB/TrEMBL;Acc:F4J361]
AT1G73130	0.643775	7.38759e-05	F3N23.33 protein [Source:UniProtKB/TrEMBL;Acc:Q9S781]
AT1G70360	0.643634	0.0324512	F-box family protein [Source:TAIR;Acc:AT1G70360]
AT4G03960	0.643546	0.0105562	Probable tyrosine-protein phosphatase DSP4 [Source:UniProtKB/Swiss-Prot;Acc:Q940L5]
AT3G52470	0.643539	9.34824e-11	Late embryogenesis abundant (LEA) hydroxyproline-rich glycoprotein family [Source:UniProtKB/TrEMBL;Acc:Q9SVC8]
AT4G03820	0.643466	0.00563893	Protein of unknown function (DUF3537) [Source:TAIR;Acc:AT4G03820]
AT2G45790	0.642883	5.15614e-19	Phosphomannomutase [Source:UniProtKB/Swiss-Prot;Acc:O80840]
AT3G19970	0.641734	0.00324461	AT3g19970/MZE19_2 [Source:UniProtKB/TrEMBL;Acc:Q9LHE8]
AT3G12070	0.641455	0.0132815	Geranylgeranyl transferase type-2 subunit beta 2 [Source:UniProtKB/Swiss-Prot;Acc:Q9LHL5]
AT5G48540	0.640692	6.34646e-05	Cysteine-rich repeat secretory protein 55 [Source:UniProtKB/Swiss-Prot;Acc:Q9LV60]
AT2G45070	0.639179	4.77801e-16	Protein transport protein Sec61 subunit beta [Source:UniProtKB/Swiss-Prot;Acc:P38389]
AT5G20190	0.637523	2.26504e-13	Tetratricopeptide repeat (TPR)-like superfamily protein [Source:UniProtKB/TrEMBL;Acc:F4K464]
AT1G66240	0.637061	1.38886e-11	homolog of anti-oxidant 1 [Source:TAIR;Acc:AT1G66240]
AT5G51830	0.63619	0.000158265	Probable fructokinase-7 [Source:UniProtKB/Swiss-Prot;Acc:Q9FLH8]
AT5G63970	0.634935	0.00181435	E3 ubiquitin-protein ligase RGLG3 [Source:UniProtKB/Swiss-Prot;Acc:Q8RX26]
AT1G62730	0.634794	0.00136433	At1g62730 [Source:UniProtKB/TrEMBL;Acc:Q9SI77]
AT2G39740	0.634362	2.98439e-07	Protein HESO1 [Source:UniProtKB/Swiss-Prot;Acc:Q5XET5]
AT1G77920	0.634283	3.46539e-08	Transcription factor TGA7 [Source:UniProtKB/Swiss-Prot;Acc:Q93ZE2]
AT2G46390	0.633971	9.4269e-08	Succinate dehydrogenase subunit 8, mitochondrial [Source:UniProtKB/Swiss-Prot;Acc:Q9SKE0]
AT2G43150	0.633806	1.50891e-08	Proline-rich extensin-like family protein [Source:UniProtKB/TrEMBL;Acc:Q9ZW80]
AT3G20250	0.632954	2.16273e-13	Pumilio 5 [Source:UniProtKB/TrEMBL;Acc:A0A178VL84]
AT5G11250	0.632839	8.47357e-08	Disease resistance protein (TIR-NBS-LRR class) [Source:UniProtKB/TrEMBL;Acc:Q9LFN1]
AT1G65980	0.632775	5.45035e-16	Peroxiredoxin-2B [Source:UniProtKB/Swiss-Prot;Acc:Q9XEX2]
AT3G55130	0.632721	6.23769e-13	ABC transporter G family member 19 [Source:UniProtKB/Swiss-Prot;Acc:Q9M3D6]
AT3G08640	0.632377	2.38124e-13	Protein RETICULATA-RELATED 3, chloroplastic [Source:UniProtKB/Swiss-Prot;Acc:Q9C9Z2]
AT3G59760	0.632271	7.36204e-16	Cysteine synthase [Source:UniProtKB/TrEMBL;Acc:B9DFR6]
AT1G76360	0.63148	8.29045e-06	At1g76360 [Source:UniProtKB/TrEMBL;Acc:A4FVS9]
AT1G67060	0.631449	3.66225e-06	AT1G67060 protein [Source:UniProtKB/TrEMBL;Acc:A0JQ16]
AT4G36090	0.63143	7.88886e-08	At4g36090 [Source:UniProtKB/TrEMBL;Acc:Q5RJC7]
AT3G15390	0.631165	4.25371e-05	Putative nuclear RNA export factor SDE5 [Source:UniProtKB/Swiss-Prot;Acc:Q9LUQ3]
AT3G53780	0.630882	3.9901e-07	RHOMBOID-like protein 4 [Source:UniProtKB/Swiss-Prot;Acc:F4JBM4]
AT2G25980	0.630682	0.00954643	Jacalin-related lectin 20 [Source:UniProtKB/Swiss-Prot;Acc:O80998]
AT4G27830	0.630587	1.90052e-08	Beta-glucosidase 10 [Source:UniProtKB/Swiss-Prot;Acc:Q93ZI4]
AT5G09620	0.630026	3.19056e-12	Gb [Source:UniProtKB/TrEMBL;Acc:Q9LXC6]
AT5G54850	0.629968	0.0188407	At5g54850 [Source:UniProtKB/TrEMBL;Acc:Q9FFU5]
AT5G39730	0.62965	6.76062e-10	AIG2-like protein B [Source:UniProtKB/Swiss-Prot;Acc:Q9FIX1]
AT3G11880	0.629527	3.52466e-08	F26K24.17 protein [Source:UniProtKB/TrEMBL;Acc:Q9SF11]
AT2G24180	0.62949	3.98093e-13	Cytochrome P450 71B6 [Source:UniProtKB/Swiss-Prot;Acc:O65787]
AT1G61140	0.628852	1.29911e-10	SNF2 domain-containing protein / helicase domain-containing protein / zinc finger protein-like protein [Source:UniProtKB/TrEMBL;Acc:F4HTG1]
AT1G06180	0.628554	0.00977751	Transcription factor MYB13 [Source:UniProtKB/Swiss-Prot;Acc:Q9LNC9]
AT1G19570	0.627515	3.72479e-16	Glutathione S-transferase DHAR1, mitochondrial [Source:UniProtKB/Swiss-Prot;Acc:Q9FWR4]
AT4G01540	0.625433	0.0077777	NAC domain-containing protein 68 [Source:UniProtKB/Swiss-Prot;Acc:A8MQY1]
AT2G30590	0.625258	1.19577e-08	Probable WRKY transcription factor 21 [Source:UniProtKB/Swiss-Prot;Acc:O04336]
AT3G28340	0.625198	0.0173735	Hexosyltransferase (Fragment) [Source:UniProtKB/TrEMBL;Acc:W8QNM3]
AT1G19130	0.624711	5.14258e-08	RmlC-like jelly roll fold protein [Source:UniProtKB/TrEMBL;Acc:Q8GYZ3]
AT1G75510	0.623968	5.67674e-12	At1g75700 [Source:UniProtKB/TrEMBL;Acc:Q9LQZ4]
AT2G02370	0.623424	0.000357862	At2g02370/T16F16.16 [Source:UniProtKB/TrEMBL;Acc:Q9ZVQ5]
AT3G52480	0.622648	0.0128826	At3g52480 [Source:UniProtKB/TrEMBL;Acc:Q9SVC9]
AT1G05570	0.621862	2.73917e-11	Callose synthase 1 [Source:UniProtKB/Swiss-Prot;Acc:Q9AUE0]
AT3G23600	0.621645	1.43954e-17	AT3g23600/MDB19_9 [Source:UniProtKB/TrEMBL;Acc:Q9LUG8]
AT4G00240	0.620839	0.00492531	Phospholipase D beta 2 [Source:UniProtKB/Swiss-Prot;Acc:O23078]
AT3G60980	0.620663	0.0128162	Pentatricopeptide repeat-containing protein At3g60980, mitochondrial [Source:UniProtKB/Swiss-Prot;Acc:Q9LEX5]
AT5G19440	0.620236	9.63841e-12	At5g19440 [Source:UniProtKB/TrEMBL;Acc:Q29Q34]
AT4G18197	0.620175	0.000407384	Probable purine permease 7 [Source:UniProtKB/Swiss-Prot;Acc:Q2V3H2]
AT3G50900	0.619861	0.023022	At3g50900 [Source:UniProtKB/TrEMBL;Acc:Q9SVK9]
AT3G63420	0.619622	1.67837e-07	Ggamma-subunit 1 [Source:TAIR;Acc:AT3G63420]
AT1G74300	0.619607	0.00105918	Alpha/beta-Hydrolases superfamily protein [Source:UniProtKB/TrEMBL;Acc:Q9C915]
AT1G74280	0.618272	0.00028091	Alpha/beta-Hydrolases superfamily protein [Source:UniProtKB/TrEMBL;Acc:Q9C913]
AT1G03430	0.618224	1.06609e-07	histidine-containing phosphotransfer factor 5 [Source:TAIR;Acc:AT1G03430]
AT5G11670	0.618169	3.44957e-13	NADP-dependent malic enzyme 2 [Source:UniProtKB/Swiss-Prot;Acc:Q9LYG3]
AT4G40042	0.617717	0.000868678	At4g40042 [Source:UniProtKB/TrEMBL;Acc:Q84MC9]
AT5G41180	0.617116	5.52611e-07	Leucine-rich repeat receptor-like protein kinase [Source:UniProtKB/TrEMBL;Acc:Q9FLL2]
AT5G42140	0.615795	5.77443e-07	Regulator of chromosome condensation (RCC1) family with FYVE zinc finger domain [Source:TAIR;Acc:AT5G42140]
AT3G08990	0.614852	0.0174979	Protein yippee-like At3g08990 [Source:UniProtKB/Swiss-Prot;Acc:Q9SR97]
AT4G17695	0.614632	0.000558806	Probable transcription factor KAN3 [Source:UniProtKB/Swiss-Prot;Acc:Q941I2]
AT3G60800	0.61433	2.32471e-09	S-acyltransferase [Source:UniProtKB/TrEMBL;Acc:A0A178VIL0]
AT1G08180	0.614166	0.00345243	Cyclin-dependent protein kinase inhibitor SMR2 [Source:UniProtKB/Swiss-Prot;Acc:Q9SGE2]
AT4G27270	0.614079	0.000572234	Probable NAD(P)H dehydrogenase (quinone) FQR1-like 1 [Source:UniProtKB/Swiss-Prot;Acc:Q6NQE2]
AT3G59500	0.613423	1.84512e-09	HRF1 protein [Source:UniProtKB/TrEMBL;Acc:F4J8C0]
AT3G06500	0.613404	3.73934e-11	Alkaline/neutral invertase C, mitochondrial [Source:UniProtKB/Swiss-Prot;Acc:B9DFA8]
AT1G21110	0.613261	7.09135e-05	Indole glucosinolate O-methyltransferase 3 [Source:UniProtKB/Swiss-Prot;Acc:Q9LPU6]
AT2G12550	0.613167	0.000214521	At2g12550 [Source:UniProtKB/TrEMBL;Acc:Q500V3]
AT5G19250	0.612761	7.13924e-17	Uncharacterized GPI-anchored protein At5g19250 [Source:UniProtKB/Swiss-Prot;Acc:P59833]
AT1G31280	0.612656	4.52107e-10	Protein argonaute 2 [Source:UniProtKB/Swiss-Prot;Acc:Q9SHF3]
AT1G64490	0.612522	0.000763987	At1g64490 [Source:UniProtKB/TrEMBL;Acc:Q9SGW6]
AT4G12010	0.612191	7.56447e-06	Disease resistance-like protein DSC1 [Source:UniProtKB/Swiss-Prot;Acc:Q9SZ66]
AT4G28710	0.611946	3.29823e-09	Myosin-14 [Source:UniProtKB/Swiss-Prot;Acc:F4JM19]
AT4G33565	0.61177	7.46294e-06	RING/U-box superfamily protein [Source:UniProtKB/TrEMBL;Acc:F4JJ02]
AT1G09415	0.611372	1.29873e-06	Protein NIM1-INTERACTING 3 [Source:UniProtKB/Swiss-Prot;Acc:Q9FNZ4]
AT1G63150	0.610515	0.0431551	Pentatricopeptide repeat-containing protein At1g63150 [Source:UniProtKB/Swiss-Prot;Acc:Q9CAM8]
AT5G58620	0.61051	1.4394e-06	Zinc finger CCCH domain-containing protein 66 [Source:UniProtKB/Swiss-Prot;Acc:Q9LUZ4]
AT3G62920	0.610004	0.0276454	Zinc metalloproteinase aureolysin [Source:UniProtKB/TrEMBL;Acc:Q9LYC9]
AT5G51640	0.609693	0.00538544	Protein YLS7 [Source:UniProtKB/Swiss-Prot;Acc:Q9FHM0]
AT4G21580	0.609212	3.58275e-10	AT4g21580/F18E5_200 [Source:UniProtKB/TrEMBL;Acc:O65423]
AT4G30060	0.608904	1.31148e-05	Core-2/I-branching beta-1,6-N-acetylglucosaminyltransferase family protein [Source:UniProtKB/TrEMBL;Acc:Q8W4E9]
AT3G28450	0.608533	2.16662e-08	Inactive LRR receptor-like serine/threonine-protein kinase BIR2 [Source:UniProtKB/Swiss-Prot;Acc:Q9LSI9]
AT5G22290	0.60846	0.000569907	NAC domain-containing protein 89 [Source:UniProtKB/Swiss-Prot;Acc:Q94F58]
AT5G07100	0.608331	0.00206803	Probable WRKY transcription factor 26 [Source:UniProtKB/Swiss-Prot;Acc:Q9C5T3]
AT3G63080	0.608085	8.62053e-08	Probable glutathione peroxidase 5 [Source:UniProtKB/Swiss-Prot;Acc:Q9LYB4]
AT4G27260	0.607981	1.54949e-06	Indole-3-acetic acid-amido synthetase GH3.5 [Source:UniProtKB/Swiss-Prot;Acc:O81829]
AT5G46450	0.607559	4.54892e-08	Disease resistance protein (TIR-NBS-LRR class) family [Source:UniProtKB/TrEMBL;Acc:Q9FHG0]
AT3G54100	0.607553	1.82793e-06	O-fucosyltransferase 28 [Source:UniProtKB/Swiss-Prot;Acc:Q9M393]
AT5G40880	0.607497	0.000130308	Uncharacterized protein At5g40880 (Fragment) [Source:UniProtKB/TrEMBL;Acc:C0SVR8]
AT1G69440	0.607153	0.000347557	Protein argonaute 7 [Source:UniProtKB/Swiss-Prot;Acc:Q9C793]
AT5G40300	0.607098	5.44595e-05	CASP-like protein 4A1 [Source:UniProtKB/Swiss-Prot;Acc:Q9FNE8]
AT3G06300	0.606384	2.67267e-08	Prolyl 4-hydroxylase 2 [Source:UniProtKB/Swiss-Prot;Acc:F4JAU3]
AT3G05230	0.605859	2.8367e-06	Signal peptidase complex subunit 3 [Source:UniProtKB/TrEMBL;Acc:A0A178V7D8]
AT2G31060	0.605665	7.78816e-12	Elongation factor family protein [Source:UniProtKB/TrEMBL;Acc:F4IPW5]
AT2G43490	0.605059	2.12132e-08	Ypt/Rab-GAP domain of gyp1p superfamily protein [Source:UniProtKB/TrEMBL;Acc:B3H765]
AT1G11905	0.604843	0.000133104	B-cell receptor-associated protein 31-like protein [Source:UniProtKB/TrEMBL;Acc:Q8L702]
AT1G07220	0.604182	7.93245e-08	F10K1.7 protein [Source:UniProtKB/TrEMBL;Acc:Q9LML4]
AT4G11440	0.603985	0.00737824	Mitochondrial substrate carrier family protein [Source:UniProtKB/TrEMBL;Acc:F4JP07]
AT4G22755	0.602847	1.43488e-06	SMO1-3 [Source:UniProtKB/TrEMBL;Acc:A0A178V2R2]
AT2G22300	0.602559	2.0483e-11	Calmodulin-binding transcription activator 3 [Source:UniProtKB/Swiss-Prot;Acc:Q8GSA7]
AT2G03120	0.602336	9.84683e-17	Signal peptide peptidase [Source:UniProtKB/Swiss-Prot;Acc:O81062]
AT4G39940	0.602319	1.72056e-12	Adenylyl-sulfate kinase 2, chloroplastic [Source:UniProtKB/Swiss-Prot;Acc:O49196]
AT4G24420	0.60164	8.56077e-05	RNA-binding (RRM/RBD/RNP motifs) family protein [Source:UniProtKB/TrEMBL;Acc:Q9STV2]
AT1G64080	0.600877	0.00206686	Probable membrane-associated kinase regulator 2 [Source:UniProtKB/Swiss-Prot;Acc:Q9SH58]
AT1G20620	0.600634	2.59142e-19	catalase 3 [Source:TAIR;Acc:AT1G20620]
AT2G43350	0.600158	6.94724e-08	Probable glutathione peroxidase 3, mitochondrial [Source:UniProtKB/Swiss-Prot;Acc:O22850]
AT3G15260	0.600006	5.68878e-07	Probable protein phosphatase 2C 39 [Source:UniProtKB/Swiss-Prot;Acc:Q9LDA7]
AT2G43020	0.599769	9.67219e-10	Probable polyamine oxidase 2 [Source:UniProtKB/Swiss-Prot;Acc:Q9SKX5]
AT1G23170	0.599657	2.71644e-06	Protein of unknown function DUF2359, transmembrane [Source:TAIR;Acc:AT1G23170]
AT1G22650	0.599072	0.000329119	Probable alkaline/neutral invertase D [Source:UniProtKB/Swiss-Prot;Acc:F4I2X9]
AT4G16710	0.598931	0.0103493	At4g16710 [Source:UniProtKB/TrEMBL;Acc:O23514]
AT1G68300	0.598878	3.72881e-10	Adenine nucleotide alpha hydrolases-like superfamily protein [Source:UniProtKB/TrEMBL;Acc:Q9C9G5]
AT1G10865	0.598363	6.57383e-05	Cytochrome C oxidase assembly factor [Source:UniProtKB/TrEMBL;Acc:Q8GWM1]
AT4G15540	0.597957	3.7271e-10	WAT1-related protein At4g15540 [Source:UniProtKB/Swiss-Prot;Acc:F4JK59]
AT5G15860	0.597703	4.74598e-09	Isoprenylcysteine alpha-carbonyl methylesterase ICME [Source:UniProtKB/Swiss-Prot;Acc:Q94AS5]
AT1G78310	0.596746	0.0322799	VQ motif-containing protein 9 [Source:UniProtKB/Swiss-Prot;Acc:Q9M9F0]
AT1G04200	0.5967	3.98694e-06	Dyggve-melchior-clausen syndrome protein [Source:UniProtKB/TrEMBL;Acc:Q8RWV1]
AT2G45910	0.596616	2.06842e-09	U-box domain-containing protein 33 [Source:UniProtKB/Swiss-Prot;Acc:Q8GUH1]
AT5G61560	0.595989	0.00353485	U-box domain-containing protein kinase family protein [Source:TAIR;Acc:AT5G61560]
AT5G23660	0.595913	3.27754e-06	Bidirectional sugar transporter SWEET12 [Source:UniProtKB/Swiss-Prot;Acc:O82587]
AT3G03610	0.595728	5.2688e-05	ELMO/CED-12 family protein [Source:UniProtKB/TrEMBL;Acc:A0A1I9LNB6]
AT1G17620	0.59504	1.99246e-08	At1g17620/F11A6_23 [Source:UniProtKB/TrEMBL;Acc:Q9LNP3]
AT2G47380	0.594896	1.47594e-06	Probable cytochrome c oxidase subunit 5C-1 [Source:UniProtKB/Swiss-Prot;Acc:O22912]
AT2G05840	0.594225	2.35568e-09	Proteasome subunit alpha type-6-B [Source:UniProtKB/Swiss-Prot;Acc:O81147]
AT2G02390	0.593961	1.19511e-07	glutathione S-transferase zeta 1 [Source:TAIR;Acc:AT2G02390]
AT5G61760	0.593265	5.57676e-07	Inositol polyphosphate multikinase beta [Source:UniProtKB/Swiss-Prot;Acc:Q9FLT2]
AT1G59960	0.592981	0.000185759	NAD(P)-linked oxidoreductase superfamily protein [Source:UniProtKB/TrEMBL;Acc:Q9SXC0]
AT3G59140	0.592652	1.21913e-07	ABC transporter C family member 10 [Source:UniProtKB/Swiss-Prot;Acc:Q9LYS2]
AT3G29034	0.592359	0.01294	At3g29034 [Source:UniProtKB/TrEMBL;Acc:Q8GX70]
AT4G36150	0.591318	1.86253e-05	Disease resistance protein (TIR-NBS-LRR class) family [Source:UniProtKB/TrEMBL;Acc:O65507]
AT5G43580	0.591031	0.0131345	Serine protease inhibitor, potato inhibitor I-type family protein [Source:UniProtKB/TrEMBL;Acc:F4K627]
AT2G01680	0.590811	1.64139e-10	Ankyrin repeat-containing protein At2g01680 [Source:UniProtKB/Swiss-Prot;Acc:Q9ZU96]
AT4G32208	0.590716	0.00173947	Heat shock protein 70 (Hsp 70) family protein [Source:UniProtKB/TrEMBL;Acc:B3H683]
AT1G25580	0.590659	3.15444e-05	SUPPRESSOR OF GAMMA RESPONSE 1 [Source:UniProtKB/Swiss-Prot;Acc:Q6NQK2]
AT3G45310	0.590396	4.09966e-10	Thiol protease aleurain-like [Source:UniProtKB/Swiss-Prot;Acc:Q8RWQ9]
AT4G15610	0.590133	0.00912288	CASP-like protein 1D1 [Source:UniProtKB/Swiss-Prot;Acc:Q9FE29]
AT1G14130	0.589898	0.000676871	2-oxoglutarate (2OG) and Fe(II)-dependent oxygenase superfamily protein [Source:UniProtKB/TrEMBL;Acc:Q9XI75]
AT5G20110	0.589828	0.0204573	At5g20110 [Source:UniProtKB/TrEMBL;Acc:Q6NM36]
AT1G78460	0.5892	5.9532e-05	AT1G78460 protein [Source:UniProtKB/TrEMBL;Acc:Q9SYN5]
AT1G70518	0.58887	0.0164977	Unknown gene [Source:TAIR;Acc:AT1G70518]
AT5G27760	0.588652	2.40302e-05	Hypoxia-responsive family protein [Source:UniProtKB/TrEMBL;Acc:Q8LG60]
AT4G15140	0.588642	0.00677059	AT4g15140/dl3615c [Source:UniProtKB/TrEMBL;Acc:Q94JV9]
AT4G19950	0.588498	0.0379774	At4g19950 [Source:UniProtKB/TrEMBL;Acc:Q6DBH7]
AT5G26600	0.588339	1.34575e-07	Probable L-cysteine desulfhydrase, chloroplastic [Source:UniProtKB/Swiss-Prot;Acc:Q3E6S9]
AT4G37560	0.588288	0.000322292	Acetamidase/Formamidase family protein [Source:UniProtKB/TrEMBL;Acc:Q8H1G4]
AT3G53230	0.587444	1.51433e-05	Cell division control protein 48 homolog D [Source:UniProtKB/Swiss-Prot;Acc:Q9SCN8]
AT1G80460	0.58741	3.14482e-14	Glycerol kinase [Source:UniProtKB/Swiss-Prot;Acc:Q9M8L4]
AT4G36710	0.587126	4.23829e-05	HAM4 [Source:UniProtKB/TrEMBL;Acc:A0A178UVI6]
AT4G29820	0.586939	0.00869754	Pre-mRNA cleavage factor Im 25 kDa subunit 1 [Source:UniProtKB/Swiss-Prot;Acc:Q94AF0]
AT1G62790	0.586937	2.95232e-05	At1g62790 [Source:UniProtKB/TrEMBL;Acc:Q6NLF7]
AT4G14420	0.586306	1.18532e-11	AT4g14420/dl3250c [Source:UniProtKB/TrEMBL;Acc:O23298]
AT4G26810	0.585913	0.00203193	At4g26810 [Source:UniProtKB/TrEMBL;Acc:Q9SZ21]
AT3G02190	0.585301	2.25784e-06	60S ribosomal protein L39-2 [Source:UniProtKB/Swiss-Prot;Acc:Q8L8W6]
AT1G13000	0.584777	2.46857e-06	Transmembrane protein, putative (DUF707) [Source:UniProtKB/TrEMBL;Acc:Q8VYF6]
AT4G12300	0.584685	5.35207e-06	Cytochrome P450, family 706, subfamily A, polypeptide 4 [Source:UniProtKB/TrEMBL;Acc:Q9STI1]
AT3G50920	0.584641	4.3858e-05	Lipid phosphate phosphatase epsilon 1, chloroplastic [Source:UniProtKB/Swiss-Prot;Acc:F4J220]
AT1G63740	0.584282	1.08048e-05	Disease resistance protein (TIR-NBS-LRR class) family [Source:UniProtKB/TrEMBL;Acc:Q9CAD9]
AT4G11260	0.5839	1.72102e-12	SGT1B [Source:UniProtKB/TrEMBL;Acc:A0A178UX37]
AT5G26731	0.583199	0.0412571	AT5g26741 [Source:UniProtKB/TrEMBL;Acc:Q94EW8]
AT1G03770	0.583187	0.0248188	RING 1B [Source:UniProtKB/TrEMBL;Acc:F4I2H4]
AT4G27540	0.582219	0.000719501	PRA1 family protein H [Source:UniProtKB/Swiss-Prot;Acc:Q8LFP1]
AT5G61030	0.582205	3.34208e-07	GR-RBP3 [Source:UniProtKB/TrEMBL;Acc:A0A178UBT5]
AT1G74680	0.581973	7.43773e-06	At1g74680/F1M20_36 [Source:UniProtKB/TrEMBL;Acc:Q93ZD5]
AT1G01470	0.58196	1.55125e-09	LSR3 [Source:UniProtKB/TrEMBL;Acc:A0A178W160]
AT3G03440	0.581819	0.00793278	ARM repeat superfamily protein [Source:UniProtKB/TrEMBL;Acc:F4J139]
AT3G20470	0.581779	0.00303077	Glycine-rich protein 5 [Source:UniProtKB/Swiss-Prot;Acc:Q9LTP5]
AT5G57580	0.581223	9.26784e-13	Calmodulin-binding protein 60 B [Source:UniProtKB/Swiss-Prot;Acc:Q9FKL6]
AT3G56360	0.58086	7.68561e-08	At3g56360 [Source:UniProtKB/TrEMBL;Acc:Q9LY04]
AT5G28830	0.580825	0.000597713	calcium-binding EF hand family protein [Source:TAIR;Acc:AT5G28830]
AT1G30260	0.580821	0.00132099	At1g30260/F12P21_9 [Source:UniProtKB/TrEMBL;Acc:Q9C754]
AT1G02360	0.580654	0.0498457	Chitinase family protein [Source:TAIR;Acc:AT1G02360]
AT1G70660	0.580643	0.0192191	Ubiquitin-conjugating enzyme E2 variant 1B [Source:UniProtKB/Swiss-Prot;Acc:Q9CAB6]
AT4G28060	0.580386	1.42338e-08	Cytochrome c oxidase subunit [Source:UniProtKB/TrEMBL;Acc:A0A178V4L0]
AT5G56660	0.580063	1.67355e-05	At5g56660 [Source:UniProtKB/TrEMBL;Acc:Q5HZ30]
AT5G23405	0.579976	0.0013404	High mobility group B protein 12 [Source:UniProtKB/Swiss-Prot;Acc:Q941D1]
AT5G18480	0.578927	5.6374e-11	Inositol phosphorylceramide glucuronosyltransferase 1 [Source:UniProtKB/Swiss-Prot;Acc:Q8GWB7]
AT3G55270	0.57838	2.43925e-10	mitogen-activated protein kinase phosphatase 1 [Source:TAIR;Acc:AT3G55270]
AT5G45510	0.578125	1.41308e-07	Probable disease resistance protein At5g45510 [Source:UniProtKB/Swiss-Prot;Acc:Q8VZC7]
AT4G21610	0.577991	0.00873163	Protein LOL2 [Source:UniProtKB/Swiss-Prot;Acc:O65426]
AT5G07910	0.577877	1.13191e-05	Leucine-rich repeat (LRR) family protein [Source:UniProtKB/TrEMBL;Acc:Q8RWI2]
AT5G58670	0.577344	0.000380969	Phosphoinositide phospholipase C 1 [Source:UniProtKB/Swiss-Prot;Acc:Q39032]
AT1G18900	0.577152	8.8874e-08	Pentatricopeptide repeat (PPR) superfamily protein [Source:UniProtKB/TrEMBL;Acc:F4IDY2]
AT4G16890	0.577102	5.49574e-08	disease resistance protein (TIR-NBS-LRR class), putative [Source:TAIR;Acc:AT4G16890]
AT5G25820	0.576947	0.00253814	Exostosin family protein [Source:UniProtKB/TrEMBL;Acc:Q0WPG1]
AT1G03400	0.57686	1.31191e-06	2-oxoglutarate (2OG) and Fe(II)-dependent oxygenase superfamily protein [Source:TAIR;Acc:AT1G03400]
AT1G28580	0.576742	2.12354e-11	GDSL esterase/lipase At1g28580 [Source:UniProtKB/Swiss-Prot;Acc:Q9FXJ2]
AT1G20430	0.576616	6.5323e-06	Putative uncharacterized protein [Source:UniProtKB/TrEMBL;Acc:Q94B54]
AT2G03510	0.576138	8.2393e-08	Expressed protein [Source:UniProtKB/TrEMBL;Acc:Q9ZQ87]
AT4G27560	0.576036	7.79488e-07	UDP-glycosyltransferase 79B2 [Source:UniProtKB/Swiss-Prot;Acc:Q9T080]
AT1G05950	0.575566	0.00213861	unknown protein; Ha. [Source:TAIR;Acc:AT1G05950]
[truncated: 5,639 more rows]

## Sheet: Data Set S1b
Data Set S1. Genes deregulated in an RNA-seq analysis of sea4 mutants
Data Set S1b. Genes deregulated in an RNA-seq analysis of sea4-2 plants
Gene	Log2(Fold Change)	Adjusted p-value	Description
AT2G44240	7.12286	5.1946e-07	At2g44240/F4I1.5 [Source:UniProtKB/TrEMBL;Acc:O64859]
AT2G39030	6.99492	1.69387e-14	L-ornithine N5-acetyltransferase NATA1 [Source:UniProtKB/Swiss-Prot;Acc:Q9ZV05]
AT1G67105	6.92169	0	other RNA [Source:TAIR;Acc:AT1G67105]
AT5G35913	6.82358	4.06966e-06	-
AT2G26010	6.51285	6.35919e-109	PDF1.3 [Source:UniProtKB/TrEMBL;Acc:A0A178VSS6]
AT4G16590	6.39374	6.70959e-15	cellulose synthase-like A01 [Source:TAIR;Acc:AT4G16590]
AT3G57270	6.30027	7.97738e-05	Probable glucan endo-1,3-beta-glucosidase BG1 [Source:UniProtKB/Swiss-Prot;Acc:Q9M2M0]
AT1G72260	6.08879	0.00014572	Thionin-2.1 [Source:UniProtKB/Swiss-Prot;Acc:Q42596]
ATMG00516	6.01196	0.000486225	NADH dehydrogenase 1C [Source:TAIR;Acc:ATMG00516]
AT2G02340	5.98034	0.000237656	Putative F-box protein PP2-B8 [Source:UniProtKB/Swiss-Prot;Acc:Q9ZVQ8]
ATMG00580	5.90826	0.000528868	NADH-ubiquinone oxidoreductase chain 4 [Source:UniProtKB/TrEMBL;Acc:G1C2U9]
AT3G60970	5.88217	8.62955e-05	Putative ABC transporter C family member 15 [Source:UniProtKB/Swiss-Prot;Acc:Q7FB56]
AT4G04030	5.87704	0.000375559	ovate family protein 9 [Source:TAIR;Acc:AT4G04030]
ATMG00510	5.83488	0.016009	NADH dehydrogenase subunit 7 [Source:UniProtKB/TrEMBL;Acc:G1C2X4]
AT2G07835	5.73066	0.00220123	unknown protein; BEST Arabidopsis thaliana protein match is: unknown protein (TAIR:ATMG00400.1); Ha. [Source:TAIR;Acc:AT2G07835]
AT2G07798	5.60864	0.00125073	unknown protein; FUNCTIONS IN: molecular_function unknown; INVOLVED IN: biological_process unknown; LOCATED IN: cellular_component unknown; BEST Arabidopsis thaliana protein match is: unknown protein (TAIR:ATMG01220.1); Ha. [Source:TAIR;Acc:AT2G07798]
AT2G42485	5.60361	0.00127058	other RNA [Source:TAIR;Acc:AT2G42485]
AT3G03670	5.60184	0.00127269	Peroxidase 28 [Source:UniProtKB/Swiss-Prot;Acc:Q9SS67]
AT3G17400	5.52398	4.00847e-08	Putative F-box protein At3g17400 [Source:UniProtKB/Swiss-Prot;Acc:Q9LUT1]
AT2G01422	5.46157	0.00322985	-
AT4G04975	5.39475	0.00289563	-
AT1G17744	5.29677	0.00447553	Uncharacterized protein At1g17740 [Source:UniProtKB/TrEMBL;Acc:Q94AG7]
ATCG01190	5.14676	0.0179126	tRNA-Ala [Source:TAIR;Acc:ATCG01190]
AT5G05865	5.09085	0.0109884	-
AT1G24145	5.04019	0.000112851	At1g24145 [Source:UniProtKB/TrEMBL;Acc:Q8GYP2]
ATMG00070	4.9962	0.0109098	NADH dehydrogenase subunit 9 [Source:TAIR;Acc:ATMG00070]
AT3G54730	4.99323	0.00240434	Putative transmembrane protein At3g54730 [Source:UniProtKB/Swiss-Prot;Acc:P0DKG2]
AT2G26020	4.96901	9.86607e-24	PDF1.2b [Source:UniProtKB/TrEMBL;Acc:A0A178VQC3]
AT1G32180	4.90553	0.00315468	Putative cellulose synthase-like protein D6 [Source:UniProtKB/Swiss-Prot;Acc:Q9FVR3]
AT3G55970	4.8833	5.32461e-06	JRG21 [Source:UniProtKB/TrEMBL;Acc:A0A178V764]
AT5G38130	4.86302	0.00604516	At5g38130 [Source:UniProtKB/TrEMBL;Acc:Q6DBD5]
AT5G05045	4.79558	0.0219122	-
AT1G05035	4.78648	0.0249791	-
AT2G27780	4.78374	0.0225672	Transcription factor IIS family protein [Source:UniProtKB/TrEMBL;Acc:Q9ZUX9]
AT5G44420	4.77419	3.72451e-25	Defensin-like protein 16 [Source:UniProtKB/Swiss-Prot;Acc:Q9FI23]
AT4G11070	4.6979	0.0365116	Probable WRKY transcription factor 41 [Source:UniProtKB/Swiss-Prot;Acc:Q8H0Y8]
AT5G01900	4.64269	2.27847e-47	Uncharacterized protein At5g01900 (Fragment) [Source:UniProtKB/TrEMBL;Acc:C0SVM7]
AT5G07200	4.60512	0.0344258	Gibberellin 20 oxidase 3 [Source:UniProtKB/Swiss-Prot;Acc:Q39112]
AT4G04223	4.5892	4.9318e-44	other RNA [Source:TAIR;Acc:AT4G04223]
AT4G27140	4.56074	0.0124255	2S seed storage protein 1 [Source:UniProtKB/Swiss-Prot;Acc:P15457]
AT4G08869	4.51369	0.0441514	Defensin-like protein 210 [Source:UniProtKB/Swiss-Prot;Acc:Q2V3K4]
AT2G29850	4.50661	0.0440935	unknown protein; BEST Arabidopsis thaliana protein match is: Plant protein 1589 of unknown function (TAIR:AT2G29605.1); Ha. [Source:TAIR;Acc:AT2G29850]
AT3G27810	4.49898	0.0491889	Transcription factor MYB21 [Source:UniProtKB/Swiss-Prot;Acc:Q9LK95]
AT2G13547	4.42437	0.0257938	Putative uncharacterized protein [Source:UniProtKB/TrEMBL;Acc:Q1G3C7]
AT1G74140	4.38777	2.51688e-12	Rhomboid-like protein 17, chloroplastic [Source:UniProtKB/Swiss-Prot;Acc:B3H707]
AT2G29110	4.3012	6.87111e-27	Glutamate receptor [Source:UniProtKB/TrEMBL;Acc:A0A178VW76]
AT2G03130	4.29171	0.0037768	50S ribosomal protein L7/L12 [Source:UniProtKB/TrEMBL;Acc:O81061]
AT3G56500	4.26611	0.00375774	Serine-rich protein-like protein [Source:UniProtKB/TrEMBL;Acc:Q9LXZ0]
AT5G14870	4.25525	0.0252202	Cyclic nucleotide-gated ion channel 18 [Source:UniProtKB/Swiss-Prot;Acc:Q9LEQ3]
AT3G49340	4.24501	1.35235e-34	Cysteine protease-like protein [Source:UniProtKB/TrEMBL;Acc:Q9SG15]
AT1G03790	4.23159	0.000389081	Zinc finger CCCH domain-containing protein 2 [Source:UniProtKB/Swiss-Prot;Acc:Q9ZWA1]
AT1G61120	4.19575	1.33659e-05	(E,E)-geranyllinalool synthase [Source:UniProtKB/Swiss-Prot;Acc:Q93YV0]
AT1G04645	4.18735	0.0351396	S-protein homolog 5 [Source:UniProtKB/Swiss-Prot;Acc:O23020]
AT2G02310	4.17493	0.00482866	Putative F-box protein PP2-B6 [Source:UniProtKB/Swiss-Prot;Acc:Q9ZVR0]
AT1G05933	4.14142	0.034084	-
AT2G07725	4.12912	0.0234569	At2g07725 [Source:UniProtKB/TrEMBL;Acc:Q6NMS1]
AT1G52040	4.12504	3.26987e-245	Myrosinase-binding protein 1 [Source:UniProtKB/Swiss-Prot;Acc:Q9SAV0]
AT5G60285	4.11934	0.0454123	pre-tRNA [Source:TAIR;Acc:AT5G60285]
AT4G04005	4.07239	0.0415025	-
AT2G38690	4.06027	0.0400978	unknown protein; Ha. [Source:TAIR;Acc:AT2G38690]
AT5G09500	4.0003	0.0120928	40S ribosomal protein S15-3 [Source:UniProtKB/Swiss-Prot;Acc:Q9FY65]
AT1G75040	3.99405	3.49639e-53	Pathogenesis-related protein 5 [Source:UniProtKB/Swiss-Prot;Acc:P28493]
AT2G03290	3.97767	0.0164964	Transmembrane emp24 domain-containing protein p24delta8 [Source:UniProtKB/Swiss-Prot;Acc:O81045]
AT3G60470	3.92854	2.28223e-52	Transmembrane protein, putative (DUF247) [Source:UniProtKB/TrEMBL;Acc:Q9M212]
AT3G04200	3.89251	0.0147229	Germin-like protein subfamily 1 member 6 [Source:UniProtKB/Swiss-Prot;Acc:Q9M8X6]
AT2G29350	3.88256	1.16648e-279	SAG13 [Source:UniProtKB/TrEMBL;Acc:A0A178VTS8]
AT4G05540	3.878	9.74629e-07	P-loop containing nucleoside triphosphate hydrolases superfamily protein [Source:UniProtKB/TrEMBL;Acc:F4JGH5]
AT1G22480	3.83457	0.0176128	At1g22480 [Source:UniProtKB/TrEMBL;Acc:Q9SK90]
AT4G10860	3.80534	3.25498e-17	F8M12.2 protein [Source:UniProtKB/TrEMBL;Acc:O81627]
AT4G39610	3.76708	0.000791513	At4g39610 [Source:UniProtKB/TrEMBL;Acc:Q9SV97]
AT3G11480	3.76607	0.0326262	Salicylate/benzoate carboxyl methyltransferase [Source:UniProtKB/Swiss-Prot;Acc:Q6XMI3]
AT1G26390	3.733	0.00130041	Berberine bridge enzyme-like 4 [Source:UniProtKB/Swiss-Prot;Acc:Q9FZC5]
AT2G43570	3.72405	3.08281e-46	CHI [Source:UniProtKB/TrEMBL;Acc:A0A178W3M3]
AT2G39330	3.72095	3.36463e-12	jacalin-related lectin 23 [Source:TAIR;Acc:AT2G39330]
AT1G52030	3.71935	1.23143e-22	Myrosinase-binding protein 2 [Source:UniProtKB/Swiss-Prot;Acc:Q9SAV1]
AT1G33030	3.69578	1.85246e-26	At1g33030/F9L11_18 [Source:UniProtKB/TrEMBL;Acc:Q9MAP0]
AT2G30770	3.69022	1.06375e-26	Indoleacetaldoxime dehydratase [Source:UniProtKB/Swiss-Prot;Acc:O49342]
AT1G60830	3.67274	0.000239692	RNA-binding (RRM/RBD/RNP motifs) family protein [Source:UniProtKB/TrEMBL;Acc:Q9C6C1]
AT4G11655	3.63818	2.12985e-13	CASP-like protein [Source:UniProtKB/TrEMBL;Acc:A0A178USV5]
AT1G69920	3.63545	0.00144422	Glutathione S-transferase U12 [Source:UniProtKB/Swiss-Prot;Acc:Q6NMS0]
AT5G03090	3.6094	1.36649e-05	Mto 1 responding down protein [Source:UniProtKB/TrEMBL;Acc:Q9LYX6]
AT3G61930	3.60587	0.00591087	Uncharacterized protein At3g61930 [Source:UniProtKB/TrEMBL;Acc:Q9M272]
AT3G44560	3.59653	6.56801e-10	Fatty acyl-CoA reductase 8 [Source:UniProtKB/Swiss-Prot;Acc:Q1PEI6]
AT1G32960	3.59027	4.14647e-20	Subtilisin-like protease SBT3.3 [Source:UniProtKB/Swiss-Prot;Acc:Q9MAP5]
AT5G20430	3.5827	0.00186122	Putative MOB kinase activator-like 2B [Source:UniProtKB/Swiss-Prot;Acc:F4K494]
AT4G10720	3.54535	0.000373413	Ankyrin repeat family protein [Source:UniProtKB/TrEMBL;Acc:Q4V397]
AT5G57550	3.53684	2.64183e-61	Probable xyloglucan endotransglucosylase/hydrolase protein 25 [Source:UniProtKB/Swiss-Prot;Acc:Q38907]
AT3G44830	3.4723	0.00408353	Putative phospholipid:diacylglycerol acyltransferase 2 [Source:UniProtKB/Swiss-Prot;Acc:Q9FYC7]
AT2G43590	3.46269	3.23499e-256	Endochitinase At2g43590 [Source:UniProtKB/Swiss-Prot;Acc:O24658]
AT3G25180	3.45973	6.13068e-10	Cytochrome P450 82G1 [Source:UniProtKB/Swiss-Prot;Acc:Q9LSF8]
AT4G18540	3.45463	0.00446767	Transmembrane protein [Source:UniProtKB/TrEMBL;Acc:O49522]
AT2G24850	3.45227	3.19979e-228	Probable aminotransferase TAT3 [Source:UniProtKB/Swiss-Prot;Acc:Q9SK47]
AT2G14610	3.452	3.9418e-23	Pathogenesis-related protein 1 [Source:UniProtKB/Swiss-Prot;Acc:P33154]
AT4G22070	3.43173	3.94179e-18	Probable WRKY transcription factor 31 [Source:UniProtKB/Swiss-Prot;Acc:Q93WT0]
AT3G60120	3.42172	4.30829e-05	Beta-glucosidase 27 [Source:UniProtKB/Swiss-Prot;Acc:Q9M1D1]
AT4G01533	3.38695	0.0096502	other RNA [Source:TAIR;Acc:AT4G01533]
AT2G29470	3.38683	1.41019e-05	Glutathione S-transferase U3 [Source:UniProtKB/Swiss-Prot;Acc:Q9ZW28]
AT4G33900	3.37945	0.0208697	F-box/kelch-repeat protein At4g33900 [Source:UniProtKB/Swiss-Prot;Acc:Q1PE27]
AT4G13420	3.37061	2.95079e-12	Potassium transporter [Source:UniProtKB/TrEMBL;Acc:Q53XI1]
AT2G33020	3.36671	4.97241e-14	Receptor like protein 24 [Source:UniProtKB/Swiss-Prot;Acc:O49329]
AT1G54020	3.33395	3.24191e-08	GDSL esterase/lipase At1g54020 [Source:UniProtKB/Swiss-Prot;Acc:Q9C5N8]
AT4G05275	3.30206	0.0264461	-
AT5G51465	3.29091	4.08103e-08	-
AT3G26830	3.28918	1.45213e-78	Bifunctional dihydrocamalexate synthase/camalexin synthase [Source:UniProtKB/Swiss-Prot;Acc:Q9LW27]
AT3G23550	3.27557	8.91822e-30	Protein DETOXIFICATION 18 [Source:UniProtKB/Swiss-Prot;Acc:Q9LUH3]
AT3G57240	3.27509	2.48041e-26	Probable glucan endo-1,3-beta-glucosidase BG3 [Source:UniProtKB/Swiss-Prot;Acc:F4J270]
AT1G47890	3.2665	5.40505e-29	-
AT1G52400	3.26411	6.04932e-68	Beta-D-glucopyranosyl abscisate beta-glucosidase [Source:UniProtKB/Swiss-Prot;Acc:Q9SE50]
AT1G64561	3.23757	0.00981075	unknown protein; FUNCTIONS IN: molecular_function unknown; INVOLVED IN: biological_process unknown; LOCATED IN: chloroplast; Ha. [Source:TAIR;Acc:AT1G64561]
AT5G44990	3.20412	0.0358997	Glutathione S-transferase family protein [Source:UniProtKB/TrEMBL;Acc:Q9FL98]
ATCG00160	3.20016	0.0234387	30S ribosomal protein S2, chloroplastic [Source:UniProtKB/Swiss-Prot;Acc:P56797]
AT1G69930	3.19458	1.97518e-25	Glutathione S-transferase U11 [Source:UniProtKB/Swiss-Prot;Acc:Q9CAS6]
AT5G52390	3.17269	1.27144e-21	PAR1 protein [Source:UniProtKB/TrEMBL;Acc:Q9FHC1]
AT5G05340	3.16968	1.36401e-19	Peroxidase 52 [Source:UniProtKB/Swiss-Prot;Acc:Q9FLC0]
AT4G28520	3.13781	0.0192073	12S seed storage protein CRC [Source:UniProtKB/Swiss-Prot;Acc:Q96318]
AT2G25440	3.12239	2.45568e-10	Receptor-like protein 20 [Source:UniProtKB/Swiss-Prot;Acc:Q9SKK5]
AT1G16225	3.11609	0.0147203	Target SNARE coiled-coil domain protein [Source:TAIR;Acc:AT1G16225]
AT4G24000	3.11148	4.43769e-22	Glycosyltransferase (Fragment) [Source:UniProtKB/TrEMBL;Acc:W8Q6J0]
AT1G71390	3.10441	1.09623e-07	receptor like protein 11 [Source:TAIR;Acc:AT1G71390]
AT1G66960	3.1025	8.57624e-114	Terpenoid cyclases family protein [Source:TAIR;Acc:AT1G66960]
AT1G67000	3.10146	4.78884e-35	LEAF RUST 10 DISEASE-RESISTANCE LOCUS RECEPTOR-LIKE PROTEIN KINASE-like 2.8 [Source:UniProtKB/Swiss-Prot;Acc:Q3ECH2]
AT5G05600	3.09947	6.67412e-89	Probable 2-oxoglutarate-dependent dioxygenase At5g05600 [Source:UniProtKB/Swiss-Prot;Acc:Q9FFF6]
AT1G02920	3.09803	1.0449e-37	Glutathione S-transferase F7 [Source:UniProtKB/Swiss-Prot;Acc:Q9SRY5]
AT5G56510	3.09532	1.23344e-10	Pumilio homolog 12 [Source:UniProtKB/Swiss-Prot;Acc:Q9LVC3]
AT4G36950	3.09271	4.05908e-11	Mitogen-activated protein kinase kinase kinase 21 [Source:UniProtKB/TrEMBL;Acc:Q6K1M3]
ATMG01130	3.08637	0.0385409	Uncharacterized mitochondrial protein AtMg01130 [Source:UniProtKB/Swiss-Prot;Acc:P92544]
AT3G56350	3.05904	0.0168212	Superoxide dismutase [Source:UniProtKB/TrEMBL;Acc:A0A178VDJ0]
AT3G13433	3.0581	2.54446e-15	Transmembrane protein [Source:UniProtKB/TrEMBL;Acc:F4JDB5]
AT2G35980	3.03336	7.12573e-12	NDR1/HIN1-like protein 10 [Source:UniProtKB/Swiss-Prot;Acc:Q9SJ52]
AT1G14250	3.03032	0.00242826	Probable apyrase 5 [Source:UniProtKB/Swiss-Prot;Acc:Q6NQA8]
ATCG00950	3.0274	0.0438336	chloroplast-encoded 23S ribosomal RNA [Source:TAIR;Acc:ATCG00950]
AT5G24540	3.02203	7.86901e-29	Beta-glucosidase 31 [Source:UniProtKB/Swiss-Prot;Acc:Q9FLU9]
AT4G09780	3.01806	1.11141e-09	TRAF-like family protein [Source:UniProtKB/TrEMBL;Acc:F4JKT0]
AT2G41260	3.0153	2.93614e-05	M17 [Source:UniProtKB/TrEMBL;Acc:A0A178VR90]
AT1G53885	3.0098	0.00710369	FCS-Like Zinc finger 18 [Source:UniProtKB/Swiss-Prot;Acc:P0DO12]
AT4G18250	3.00664	1.62067e-59	receptor serine/threonine kinase, putative [Source:TAIR;Acc:AT4G18250]
AT5G39720	3.00037	1.35898e-06	At5g39720 [Source:UniProtKB/TrEMBL;Acc:A2RVP6]
AT4G23310	2.99288	3.34768e-93	Putative cysteine-rich receptor-like protein kinase 23 [Source:UniProtKB/Swiss-Prot;Acc:O65482]
AT5G19880	2.97617	0.000544497	Peroxidase 58 [Source:UniProtKB/Swiss-Prot;Acc:P59120]
AT4G12490	2.95305	1.81673e-07	pEARLI1-like lipid transfer protein 2 [Source:UniProtKB/Swiss-Prot;Acc:Q9SU34]
AT3G11860	2.93996	0.0261911	F26K24.15 protein [Source:UniProtKB/TrEMBL;Acc:Q9SF13]
AT2G36780	2.93356	3.6412e-21	UDP-glycosyltransferase 73C3 [Source:UniProtKB/Swiss-Prot;Acc:Q9ZQ96]
AT1G70581	2.93348	0.00656057	other RNA [Source:TAIR;Acc:AT1G70581]
AT2G33080	2.91681	3.74783e-12	-
AT3G57260	2.91669	1.82645e-21	Beta-1,3-glucanase 2 [Source:UniProtKB/TrEMBL;Acc:A0A1I9LMG6]
AT4G37990	2.91646	0.00103514	Cinnamyl alcohol dehydrogenase 8 [Source:UniProtKB/Swiss-Prot;Acc:Q02972]
AT5G44120	2.91569	0.000160095	12S seed storage protein CRA1 [Source:UniProtKB/Swiss-Prot;Acc:P15455]
ATCG00290	2.90284	0.0170295	tRNA-Ser [Source:TAIR;Acc:ATCG00290]
ATMG00080	2.89248	0.00181358	Ribosomal protein L16 [Source:UniProtKB/TrEMBL;Acc:G1C2Q4]
AT1G33730	2.87902	0.000214504	Cytochrome P450, family 76, subfamily C, polypeptide 5 [Source:UniProtKB/TrEMBL;Acc:F4HRA1]
AT2G31865	2.87793	1.39132e-89	poly(ADP-ribose) glycohydrolase 2 [Source:TAIR;Acc:AT2G31865]
AT2G29460	2.86522	4.35982e-19	Glutathione S-transferase U4 [Source:UniProtKB/Swiss-Prot;Acc:Q9ZW27]
AT4G13890	2.83057	1.39053e-31	Serine hydroxymethyltransferase 5 [Source:UniProtKB/Swiss-Prot;Acc:Q9SVM4]
AT1G76530	2.82661	0.000107119	Protein PIN-LIKES 4 [Source:UniProtKB/Swiss-Prot;Acc:Q9C9K4]
AT1G65483	2.82486	1.23305e-33	Putative uncharacterized protein [Source:UniProtKB/TrEMBL;Acc:Q1G3X9]
AT4G18870	2.81745	0.0250757	E2F/DP family winged-helix DNA-binding domain-containing protein [Source:UniProtKB/TrEMBL;Acc:O49402]
AT1G66360	2.81737	0.0235153	Protein C2-DOMAIN ABA-RELATED 2 [Source:UniProtKB/Swiss-Prot;Acc:Q9C8Y2]
AT2G32680	2.81589	2.67446e-25	Receptor like protein 23 [Source:UniProtKB/Swiss-Prot;Acc:O48849]
AT4G23150	2.81148	2.00481e-103	Cysteine-rich receptor-like protein kinase 7 [Source:UniProtKB/Swiss-Prot;Acc:Q8L7G3]
AT5G07760	2.80248	1.10929e-11	formin homology 2 domain-containing protein / FH2 domain-containing protein [Source:TAIR;Acc:AT5G07760]
AT5G61160	2.79765	1.0038e-15	Agmatine coumaroyltransferase [Source:UniProtKB/Swiss-Prot;Acc:Q9FNP9]
AT4G39580	2.79739	2.12851e-10	F-box/kelch-repeat protein At4g39580 [Source:UniProtKB/Swiss-Prot;Acc:Q9SVA0]
AT5G38900	2.79653	3.63563e-43	Thioredoxin superfamily protein [Source:TAIR;Acc:AT5G38900]
AT5G52720	2.79349	7.75275e-35	Copper transport protein family [Source:TAIR;Acc:AT5G52720]
AT2G44840	2.78271	2.99166e-15	Ethylene-responsive transcription factor 13 [Source:UniProtKB/Swiss-Prot;Acc:Q8L9K1]
AT3G28500	2.76986	3.31686e-06	60S acidic ribosomal protein P2-3 [Source:UniProtKB/Swiss-Prot;Acc:Q9LH85]
AT4G13810	2.76637	3.91636e-07	-
AT1G66700	2.74543	8.70166e-46	Paraxanthine methyltransferase 1 [Source:UniProtKB/Swiss-Prot;Acc:Q9C9M3]
AT3G26320	2.74083	1.79927e-25	Cytochrome P450 71B36 [Source:UniProtKB/Swiss-Prot;Acc:Q9LIP4]
AT1G33950	2.73414	3.30825e-21	Immune-associated nucleotide-binding protein 7 [Source:UniProtKB/Swiss-Prot;Acc:Q9C8V2]
AT5G24780	2.73389	5.1287e-42	Vegetative storage protein 1 [Source:UniProtKB/Swiss-Prot;Acc:O49195]
AT5G42830	2.73057	5.53915e-27	HXXXD-type acyl-transferase family protein [Source:UniProtKB/TrEMBL;Acc:Q9FMN6]
AT5G41830	2.72264	0.00108042	RNI-like superfamily protein [Source:TAIR;Acc:AT5G41830]
AT4G15270	2.71849	8.21527e-13	Glucosyltransferase-like protein (Fragment) [Source:UniProtKB/TrEMBL;Acc:W8PV66]
AT3G54150	2.71269	3.80888e-29	Embryonic abundant protein-like [Source:UniProtKB/TrEMBL;Acc:Q9M389]
AT5G44567	2.69451	2.58719e-05	-
AT2G28490	2.68838	4.67931e-06	Vicilin-like seed storage protein At2g28490 [Source:UniProtKB/Swiss-Prot;Acc:Q9SK09]
AT3G25020	2.6798	4.07029e-13	Receptor-like protein 42 [Source:UniProtKB/Swiss-Prot;Acc:Q9LJS0]
AT1G73190	2.67654	5.75739e-05	Aquaporin TIP3-1 [Source:UniProtKB/Swiss-Prot;Acc:P26587]
AT1G58390	2.67446	0.0331484	Probable disease resistance protein At1g58390 [Source:UniProtKB/Swiss-Prot;Acc:Q8W474]
AT5G44570	2.67077	4.22023e-19	unknown protein; FUNCTIONS IN: molecular_function unknown; INVOLVED IN: biological_process unknown; LOCATED IN: endomembrane system; EXPRESSED IN: leaf whorl, hypocotyl, sepal, flower, leaf; EXPRESSED DURING: petal differentiation and expansion stag /.../08 eight leaves visible; Ha. [Source:TAIR;Acc:AT5G44570]
AT2G27660	2.67023	3.4985e-81	Cysteine/Histidine-rich C1 domain family protein [Source:UniProtKB/TrEMBL;Acc:Q9ZUW8]
AT1G07900	2.66027	7.30745e-19	LBD1 [Source:UniProtKB/TrEMBL;Acc:A0A178WM56]
AT5G22540	2.66026	7.40278e-09	At5g22540 [Source:UniProtKB/TrEMBL;Acc:Q9FK85]
AT4G28420	2.65287	0.0243576	Probable aminotransferase TAT1 [Source:UniProtKB/Swiss-Prot;Acc:Q67Y55]
AT4G10500	2.65174	8.1003e-97	Protein DMR6-LIKE OXYGENASE 1 [Source:UniProtKB/Swiss-Prot;Acc:Q9ZSA8]
AT1G52000	2.64939	5.14956e-111	Jacalin-related lectin 5 [Source:UniProtKB/Swiss-Prot;Acc:Q9ZU23]
AT1G61470	2.64803	9.96181e-06	Probable CCR4-associated factor 1 homolog 5 [Source:UniProtKB/Swiss-Prot;Acc:O64773]
AT5G44430	2.63968	1.93373e-06	PDF1.2c [Source:UniProtKB/TrEMBL;Acc:A0A178UR42]
AT5G52740	2.63815	9.20803e-49	Heavy metal-associated isoprenylated plant protein 12 [Source:UniProtKB/Swiss-Prot;Acc:Q9LTE3]
AT4G13820	2.63519	1.56634e-31	Disease resistance like protein [Source:UniProtKB/TrEMBL;Acc:Q8RXQ6]
AT4G35180	2.63257	8.13857e-56	Lysine histidine transporter-like 7 [Source:UniProtKB/Swiss-Prot;Acc:Q84WE9]
AT1G52410	2.6315	1.50274e-129	TSK-associating protein 1 [Source:UniProtKB/Swiss-Prot;Acc:F4ICX9]
AT3G15536	2.62819	7.33793e-11	Unknown gene [Source:TAIR;Acc:AT3G15536]
AT1G47980	2.61951	2.83736e-05	unknown protein; FUNCTIONS IN: molecular_function unknown; INVOLVED IN: biological_process unknown; LOCATED IN: endomembrane system; EXPRESSED IN: 6 plant structures; EXPRESSED DURING: 4 anthesis, F mature embryo stage, petal differentiation and exp /.../ stage, E expanded cotyledon stage; BEST Arabidopsis thaliana protein match is: unknown protein (TAIR:AT3G62730.1); Ha. [Source:TAIR;Acc:AT1G479…
AT4G39830	2.61342	6.63746e-54	At4g39830 [Source:UniProtKB/TrEMBL;Acc:O65670]
AT1G33960	2.60842	3.89393e-22	P-loop containing nucleoside triphosphate hydrolases superfamily protein [Source:TAIR;Acc:AT1G33960]
AT1G02930	2.60759	8.69456e-35	Glutathione S-transferase F6 [Source:UniProtKB/Swiss-Prot;Acc:P42760]
AT2G33070	2.60467	9.96833e-07	nitrile specifier protein 2 [Source:TAIR;Acc:AT2G33070]
AT1G79680	2.60307	8.33613e-17	Wall-associated receptor kinase-like 10 [Source:UniProtKB/Swiss-Prot;Acc:Q8VYA3]
AT1G22990	2.57921	1.53919e-46	HIPP22 [Source:UniProtKB/TrEMBL;Acc:A0A178WF89]
AT2G38195	2.57846	0.0390784	RING/U-box superfamily protein [Source:UniProtKB/TrEMBL;Acc:F4ISV9]
AT5G61850	2.57674	0.0142552	floral meristem identity control protein LEAFY (LFY) [Source:TAIR;Acc:AT5G61850]
AT1G58300	2.57626	1.21128e-10	Heme oxygenase 4, chloroplastic [Source:UniProtKB/Swiss-Prot;Acc:Q9LQC0]
AT2G29100	2.56969	0.000475495	Glutamate receptor [Source:UniProtKB/TrEMBL;Acc:A0A178VR79]
AT2G18660	2.56632	4.92929e-25	EG45-like domain containing protein 2 [Source:UniProtKB/Swiss-Prot;Acc:Q9ZV52]
AT4G18195	2.55633	0.00161744	Probable purine permease 8 [Source:UniProtKB/Swiss-Prot;Acc:Q0WRB9]
AT3G60420	2.55236	0.00211205	Phosphoglycerate mutase family protein [Source:UniProtKB/TrEMBL;Acc:F4JBT8]
AT1G24140	2.55033	1.71134e-28	Metalloendoproteinase 3-MMP [Source:UniProtKB/Swiss-Prot;Acc:Q5XF51]
AT4G21120	2.54785	7.282e-27	CAT1 [Source:UniProtKB/TrEMBL;Acc:A0A178UYU0]
AT3G44350	2.53614	2.53538e-33	NAC domain containing protein 61 [Source:UniProtKB/TrEMBL;Acc:B3H506]
AT1G58225	2.5281	9.46308e-56	At1g58225 [Source:UniProtKB/TrEMBL;Acc:Q8GW35]
AT3G06955	2.52023	1.36376e-11	-
AT1G65690	2.50903	5.28991e-53	NDR1/HIN1-like protein 6 [Source:UniProtKB/Swiss-Prot;Acc:Q8LD98]
AT5G63225	2.49995	9.9307e-15	At5g63230 [Source:UniProtKB/TrEMBL;Acc:Q8GX54]
AT2G18690	2.49358	2.03889e-35	Expressed protein [Source:UniProtKB/TrEMBL;Acc:Q9ZV49]
AT3G24900	2.48624	2.42784e-29	Receptor like protein 39 [Source:UniProtKB/TrEMBL;Acc:A0A1I9LR86]
AT4G23320	2.46955	4.53409e-28	cysteine-rich RLK (RECEPTOR-like protein kinase) 24 [Source:TAIR;Acc:AT4G23320]
AT1G61800	2.46669	6.08699e-25	glucose-6-phosphate/phosphate translocator 2 [Source:TAIR;Acc:AT1G61800]
AT3G18250	2.46527	4.73634e-41	Putative membrane lipoprotein [Source:UniProtKB/TrEMBL;Acc:Q6E248]
AT1G55230	2.46452	2.40781e-06	Proteinase inhibitor I4, serpin (DUF716) [Source:UniProtKB/TrEMBL;Acc:Q9C893]
AT1G51620	2.46134	2.6244e-16	Protein kinase superfamily protein [Source:UniProtKB/TrEMBL;Acc:Q9C8H4]
AT3G28580	2.46102	1.21761e-49	AAA-ATPase At3g28580 [Source:UniProtKB/Swiss-Prot;Acc:Q9LJJ7]
AT3G26220	2.45215	1.25693e-67	Cytochrome P450 71B3 [Source:UniProtKB/Swiss-Prot;Acc:O65785]
AT2G43510	2.44632	5.89617e-42	TI1 [Source:UniProtKB/TrEMBL;Acc:A0A178VRC4]
AT1G80130	2.44084	1.2318e-62	F18B13.21 protein [Source:UniProtKB/TrEMBL;Acc:Q9SSC6]
AT2G43000	2.43807	4.09753e-46	Transcription factor JUNGBRUNNEN 1 [Source:UniProtKB/Swiss-Prot;Acc:Q9SK55]
AT3G25510	2.43575	3.56519e-46	Disease resistance protein (TIR-NBS-LRR class) family protein [Source:UniProtKB/TrEMBL;Acc:F4J910]
AT3G57100	2.43349	0.0367092	UPF0496 protein At3g57100 [Source:UniProtKB/Swiss-Prot;Acc:Q9M1J0]
AT1G29290	2.43029	8.95245e-06	Precursor of CEP14 [Source:UniProtKB/Swiss-Prot;Acc:Q52K95]
AT3G44300	2.42539	6.72231e-14	NIT2 [Source:UniProtKB/TrEMBL;Acc:A0A384LD03]
AT1G13550	2.42518	5.1275e-06	Putative uncharacterized protein [Source:UniProtKB/TrEMBL;Acc:Q3EDD3]
AT3G28220	2.42392	3.63029e-89	AT3g28220/T19D11_3 [Source:UniProtKB/TrEMBL;Acc:Q9LHA6]
AT3G62210	2.40914	8.72604e-08	EDA32 [Source:UniProtKB/TrEMBL;Acc:A0A384LDD2]
AT5G57010	2.40425	2.47207e-11	IQ domain-containing protein IQM5 [Source:UniProtKB/Swiss-Prot;Acc:Q058N0]
AT4G23160	2.40261	1.315e-92	cysteine-rich RLK (RECEPTOR-like protein kinase) 8 [Source:TAIR;Acc:AT4G23160]
AT4G15210	2.40078	1.48661e-06	Beta-amylase 5 [Source:UniProtKB/Swiss-Prot;Acc:P25853]
AT1G35210	2.3995	2.01394e-17	Uncharacterized protein T32G9.25 [Source:UniProtKB/TrEMBL;Acc:Q9C6F2]
AT1G65360	2.39523	8.68991e-28	Agamous-like MADS-box protein AGL23 [Source:UniProtKB/Swiss-Prot;Acc:O80807]
AT5G61490	2.38135	0.000346347	Transmembrane protein [Source:UniProtKB/TrEMBL;Acc:Q9FKH0]
AT3G21370	2.37324	1.38198e-14	Beta-glucosidase 19 [Source:UniProtKB/Swiss-Prot;Acc:Q9LIF9]
AT2G26390	2.37127	9.74351e-16	Serpin-Z3 [Source:UniProtKB/Swiss-Prot;Acc:O48706]
AT4G23810	2.37015	2.6621e-10	Probable WRKY transcription factor 53 [Source:UniProtKB/Swiss-Prot;Acc:Q9SUP6]
AT5G22545	2.36867	5.38437e-15	Uncharacterized protein At5g22545 [Source:UniProtKB/TrEMBL;Acc:Q8GWC9]
AT3G57950	2.36218	1.29585e-32	At3g57950 [Source:UniProtKB/TrEMBL;Acc:Q9M2Q3]
AT2G24600	2.35875	4.8296e-13	Ankyrin repeat family protein [Source:UniProtKB/TrEMBL;Acc:F4IPR3]
AT5G10760	2.35831	2.98325e-17	Aspartyl protease AED1 [Source:UniProtKB/Swiss-Prot;Acc:Q9LEW3]
AT1G26420	2.358	5.20702e-18	Berberine bridge enzyme-like 7 [Source:UniProtKB/Swiss-Prot;Acc:Q9FZC8]
AT3G23120	2.35655	2.41766e-73	Receptor-like protein 38 [Source:UniProtKB/Swiss-Prot;Acc:Q9LS79]
AT3G25010	2.35481	3.65352e-47	Receptor like protein 41 [Source:UniProtKB/TrEMBL;Acc:A0A1I9LTP5]
AT1G44130	2.35143	8.95001e-15	Eukaryotic aspartyl protease family protein [Source:UniProtKB/TrEMBL;Acc:Q9C6Y5]
AT4G37050	2.34831	0.00146507	Patatin-like protein 3 [Source:UniProtKB/Swiss-Prot;Acc:O23181]
AT1G06620	2.34819	6.48512e-59	1-aminocyclopropane-1-carboxylate oxidase homolog 1 [Source:UniProtKB/Swiss-Prot;Acc:Q84MB3]
AT1G33720	2.34787	1.73013e-12	Cytochrome P450, family 76, subfamily C, polypeptide 6 [Source:UniProtKB/TrEMBL;Acc:Q9LQ25]
AT5G39120	2.34245	7.76414e-06	Germin-like protein subfamily 1 member 15 [Source:UniProtKB/Swiss-Prot;Acc:Q9FIC9]
AT1G02850	2.33902	1.67607e-66	Beta-glucosidase 11 [Source:UniProtKB/Swiss-Prot;Acc:B3H5Q1]
AT4G11470	2.33783	0.01117	cysteine-rich RLK (RECEPTOR-like protein kinase) 31 [Source:TAIR;Acc:AT4G11470]
AT1G04427	2.33401	0.0435214	-
AT4G04540	2.33372	1.88246e-23	Putative cysteine-rich receptor-like protein kinase 39 [Source:UniProtKB/Swiss-Prot;Acc:Q9SYS7]
AT2G45570	2.33222	1.86765e-05	Cytochrome P450 76C2 [Source:UniProtKB/Swiss-Prot;Acc:O64637]
AT1G23850	2.32507	3.02122e-20	T23E23.1 [Source:UniProtKB/TrEMBL;Acc:Q9LRA9]
AT2G04495	2.32095	7.79257e-31	At2g04495 [Source:UniProtKB/TrEMBL;Acc:Q6NLT2]
AT5G20230	2.32054	1.92456e-14	SAG14 [Source:UniProtKB/TrEMBL;Acc:A0A178UM84]
AT3G47480	2.31702	2.2008e-21	Probable calcium-binding protein CML47 [Source:UniProtKB/Swiss-Prot;Acc:Q9SN89]
AT3G50770	2.3134	6.41098e-40	Probable calcium-binding protein CML41 [Source:UniProtKB/Swiss-Prot;Acc:Q8L3R2]
AT5G22380	2.31293	4.12497e-18	NAC-domain protein-like [Source:UniProtKB/TrEMBL;Acc:Q680R1]
AT1G15520	2.31171	8.84039e-49	ABC transporter G family member 40 [Source:UniProtKB/Swiss-Prot;Acc:Q9M9E1]
AT1G51300	2.3113	0.00452202	alpha/beta-Hydrolases superfamily protein [Source:TAIR;Acc:AT1G51300]
AT3G21380	2.31044	4.1054e-07	Jacalin-related lectin 36 [Source:UniProtKB/Swiss-Prot;Acc:Q9LIF8]
AT3G28890	2.30924	2.97691e-20	Receptor-like protein 43 [Source:UniProtKB/Swiss-Prot;Acc:Q9LJW7]
AT5G22550	2.30728	4.68433e-05	Emb [Source:UniProtKB/TrEMBL;Acc:Q9FK84]
AT4G18253	2.30663	6.69805e-58	Receptor Serine/Threonine kinase-like protein [Source:UniProtKB/TrEMBL;Acc:A0A1P8B6P8]
AT5G52760	2.3036	8.40011e-19	Heavy metal-associated isoprenylated plant protein 14 [Source:UniProtKB/Swiss-Prot;Acc:Q9LTE1]
AT5G22570	2.29699	2.60807e-09	Probable WRKY transcription factor 38 [Source:UniProtKB/Swiss-Prot;Acc:Q8GWF1]
AT4G21903	2.29581	4.36683e-36	Protein DETOXIFICATION [Source:UniProtKB/TrEMBL;Acc:F4JKB8]
AT3G61280	2.29489	6.87945e-23	Glycosyltransferase [Source:UniProtKB/TrEMBL;Acc:Q5Q0C1]
AT1G05575	2.29428	6.40641e-11	Transmembrane protein [Source:UniProtKB/TrEMBL;Acc:Q8LC91]
AT5G24200	2.2938	7.08259e-19	alpha/beta-Hydrolases superfamily protein [Source:TAIR;Acc:AT5G24200]
AT3G57460	2.29238	1.41265e-27	Catalytic/ metal ion binding / metalloendopeptidase/ zinc ion binding protein [Source:UniProtKB/TrEMBL;Acc:F4J3D6]
AT4G17660	2.28901	8.87327e-06	Probable serine/threonine-protein kinase PBL20 [Source:UniProtKB/Swiss-Prot;Acc:F4JPX3]
AT2G02930	2.28446	0.0158877	Glutathione S-transferase F3 [Source:UniProtKB/Swiss-Prot;Acc:Q9SLM6]
AT1G21245	2.27942	0.00181539	F16F4.7 protein [Source:UniProtKB/TrEMBL;Acc:Q9LMN9]
AT2G43620	2.27784	7.7885e-47	Endochitinase At2g43620 [Source:UniProtKB/Swiss-Prot;Acc:O22841]
AT1G20310	2.2758	0.0185002	Syringolide-induced protein [Source:UniProtKB/TrEMBL;Acc:Q8L956]
AT5G22560	2.27136	8.3532e-08	Emb [Source:UniProtKB/TrEMBL;Acc:Q9FK83]
AT3G01900	2.27048	0.0126042	Cytochrome P450, family 94, subfamily B, polypeptide 2 [Source:UniProtKB/TrEMBL;Acc:Q9S833]
AT4G21840	2.26831	5.50873e-50	MSRB8 [Source:UniProtKB/TrEMBL;Acc:A0A178V0W9]
AT5G48400	2.26808	2.50862e-09	Glutamate receptor 1.2 [Source:UniProtKB/Swiss-Prot;Acc:Q9LV72]
AT4G03450	2.26182	4.26675e-65	Ankyrin repeat family protein [Source:UniProtKB/TrEMBL;Acc:Q9ZT73]
AT4G19730	2.25718	0.0237906	Glycosyl hydrolase family 18 protein [Source:UniProtKB/TrEMBL;Acc:O81854]
AT5G46050	2.2569	1.0548e-53	Protein NRT1/ PTR FAMILY 5.2 [Source:UniProtKB/Swiss-Prot;Acc:Q9FNL7]
AT5G39100	2.25635	1.71883e-24	germin-like protein 6 [Source:TAIR;Acc:AT5G39100]
AT1G66920	2.25094	2.23088e-55	LEAF RUST 10 DISEASE-RESISTANCE LOCUS RECEPTOR-LIKE PROTEIN KINASE-like 2.4 [Source:UniProtKB/Swiss-Prot;Acc:F4HQ22]
AT1G21240	2.24342	4.95999e-56	Wall-associated receptor kinase 3 [Source:UniProtKB/Swiss-Prot;Acc:Q9LMN8]
AT3G23250	2.22876	6.40881e-09	Transcription factor MYB15 [Source:UniProtKB/Swiss-Prot;Acc:Q9LTC4]
AT4G04510	2.22701	1.25827e-13	cysteine-rich RLK (RECEPTOR-like protein kinase) 38 [Source:TAIR;Acc:AT4G04510]
AT5G57220	2.22663	7.14713e-16	Cytochrome P450 81F2 [Source:UniProtKB/Swiss-Prot;Acc:Q9LVD6]
AT4G21926	2.22473	0.0175681	unknown protein; FUNCTIONS IN: molecular_function unknown; INVOLVED IN: biological_process unknown; LOCATED IN: cellular_component unknown; Ha. [Source:TAIR;Acc:AT4G21926]
AT5G26920	2.22445	2.37463e-49	Calmodulin-binding protein 60 G [Source:UniProtKB/Swiss-Prot;Acc:F4K2R6]
AT1G09930	2.2243	5.02319e-26	Oligopeptide transporter 2 [Source:UniProtKB/Swiss-Prot;Acc:O04514]
AT4G23030	2.21899	3.24327e-15	Protein DETOXIFICATION 49 [Source:UniProtKB/Swiss-Prot;Acc:O82752]
AT1G57630	2.21674	1.17545e-13	Disease resistance protein RPP1-WsB, putative [Source:UniProtKB/TrEMBL;Acc:Q9FVT9]
AT5G40010	2.2036	2.15544e-06	AAA-ATPase ASD, mitochondrial [Source:UniProtKB/Swiss-Prot;Acc:Q9FLD5]
AT1G73805	2.19643	5.2519e-72	Protein SAR DEFICIENT 1 [Source:UniProtKB/Swiss-Prot;Acc:Q9C9T2]
AT2G25470	2.19391	1.13815e-05	receptor like protein 21 [Source:TAIR;Acc:AT2G25470]
AT1G55775	2.19005	0.00127612	-
AT2G05330	2.18904	0.0236492	Putative BTB/POZ domain-containing protein At2g05330 [Source:UniProtKB/Swiss-Prot;Acc:Q9SJ29]
AT5G38250	2.18802	8.4142e-32	LEAF RUST 10 DISEASE-RESISTANCE LOCUS RECEPTOR-LIKE PROTEIN KINASE-like 2.3 [Source:UniProtKB/Swiss-Prot;Acc:F4KA51]
AT3G50280	2.18491	3.25195e-28	Uncharacterized acetyltransferase At3g50280 [Source:UniProtKB/Swiss-Prot;Acc:Q9SND9]
AT3G09940	2.18391	2.47258e-109	Monodehydroascorbate reductase 3 [Source:UniProtKB/Swiss-Prot;Acc:Q9SR59]
AT3G02705	2.18255	0.00142252	-
AT1G17615	2.17918	8.79114e-05	Disease resistance protein (TIR-NBS class) [Source:UniProtKB/TrEMBL;Acc:Q4PT31]
AT5G11210	2.17638	4.09677e-15	Glutamate receptor 2.5 [Source:UniProtKB/Swiss-Prot;Acc:Q9LFN5]
AT3G55700	2.17542	5.46824e-13	Glycosyltransferase (Fragment) [Source:UniProtKB/TrEMBL;Acc:W8Q6P0]
AT4G40020	2.17062	2.08875e-07	Myosin heavy chain-related protein [Source:UniProtKB/TrEMBL;Acc:Q9SMQ3]
AT4G25140	2.16983	0.00246559	Oleosin [Source:UniProtKB/TrEMBL;Acc:A0A178V1V3]
AT1G66465	2.1665	4.69271e-07	Transmembrane protein [Source:UniProtKB/TrEMBL;Acc:A0A1P8ASK0]
AT5G60800	2.16624	1.01861e-146	Heavy metal transport/detoxification superfamily protein [Source:UniProtKB/TrEMBL;Acc:F4K0H3]
AT5G09290	2.16388	6.55745e-43	3'(2'),5'-bisphosphate nucleotidase-like protein [Source:UniProtKB/TrEMBL;Acc:Q0WTK9]
AT3G60415	2.16366	6.6566e-24	At3g60420 [Source:UniProtKB/TrEMBL;Acc:Q9M217]
AT1G72920	2.16343	5.69176e-07	Similar to part of disease resistance protein [Source:UniProtKB/TrEMBL;Acc:Q9SSN4]
AT4G15280	2.16329	4.36227e-27	UDP-glucosyl transferase 71B5 [Source:TAIR;Acc:AT4G15280]
AT2G44480	2.15925	8.30686e-10	beta glucosidase 17 [Source:TAIR;Acc:AT2G44480]
AT3G01080	2.15821	1.10248e-24	WRKY DNA-binding protein 58 [Source:UniProtKB/TrEMBL;Acc:A0A1I9LLS8]
AT3G47050	2.15657	1.4486e-28	Beta-D-glucan exohydrolase-like protein [Source:UniProtKB/TrEMBL;Acc:Q9SD68]
AT3G50470	2.15126	0.000894425	MLA10 [Source:UniProtKB/TrEMBL;Acc:A0A178VJG9]
AT2G15780	2.15118	3.41699e-06	At2g15780/F19G14.22 [Source:UniProtKB/TrEMBL;Acc:Q9XIL1]
AT5G47220	2.15059	4.56522e-41	ERF2 [Source:UniProtKB/TrEMBL;Acc:A0A178UCP3]
AT1G26410	2.14753	0.039186	Berberine bridge enzyme-like 6 [Source:UniProtKB/Swiss-Prot;Acc:Q9FZC7]
AT3G51450	2.14355	1.04303e-85	Protein STRICTOSIDINE SYNTHASE-LIKE 7 [Source:UniProtKB/Swiss-Prot;Acc:Q9SD04]
AT1G68620	2.14315	4.74355e-29	Probable carboxylesterase 6 [Source:UniProtKB/Swiss-Prot;Acc:Q9SX25]
AT1G35230	2.14197	5.19615e-25	Classical arabinogalactan protein 5 [Source:UniProtKB/Swiss-Prot;Acc:Q8LCE4]
AT5G60250	2.14189	3.38355e-19	RBR-type E3 ubiquitin transferase [Source:UniProtKB/TrEMBL;Acc:Q9LSS2]
AT1G80840	2.1407	4.3875e-22	Probable WRKY transcription factor 40 [Source:UniProtKB/Swiss-Prot;Acc:Q9SAH7]
AT5G44820	2.14027	4.9981e-41	At5g44820 [Source:UniProtKB/TrEMBL;Acc:Q147R7]
AT2G46400	2.13924	2.54203e-62	Probable WRKY transcription factor 46 [Source:UniProtKB/Swiss-Prot;Acc:Q9SKD9]
AT4G00700	2.13156	4.01008e-82	C2 calcium/lipid-binding plant phosphoribosyltransferase family protein [Source:UniProtKB/TrEMBL;Acc:Q8RXU9]
AT5G39020	2.13139	9.77615e-15	Probable receptor-like protein kinase At5g39020 [Source:UniProtKB/Swiss-Prot;Acc:Q9FID6]
AT4G27480	2.1294	3.3625e-24	Core-2/I-branching beta-1,6-N-acetylglucosaminyltransferase family protein [Source:UniProtKB/TrEMBL;Acc:F4JIW2]
AT1G24147	2.12664	1.56607e-12	Transmembrane protein [Source:UniProtKB/TrEMBL;Acc:Q1G3U1]
AT3G44860	2.12459	1.12523e-77	Farnesoic acid carboxyl-O-methyltransferase [Source:UniProtKB/Swiss-Prot;Acc:Q9FYC4]
AT5G13080	2.12447	3.45163e-11	WRKY75 [Source:UniProtKB/TrEMBL;Acc:A0A178UJF4]
AT1G51960	2.12051	0.000219839	Calmodulin-binding family protein [Source:UniProtKB/TrEMBL;Acc:Q9ZU28]
AT1G60730	2.1194	1.18346e-22	NAD(P)-linked oxidoreductase superfamily protein [Source:TAIR;Acc:AT1G60730]
AT5G63750	2.118	0.000289809	Probable E3 ubiquitin-protein ligase ARI13 [Source:UniProtKB/Swiss-Prot;Acc:Q9FFN9]
AT1G03170	2.1174	0.0122159	Protein FANTASTIC FOUR 2 [Source:UniProtKB/Swiss-Prot;Acc:Q8GXU9]
AT3G13100	2.11708	9.56947e-74	ABC transporter C family member 7 [Source:UniProtKB/Swiss-Prot;Acc:Q9LK62]
AT3G28510	2.11698	2.46096e-11	AAA-ATPase At3g28510 [Source:UniProtKB/Swiss-Prot;Acc:Q9LH84]
AT2G34810	2.11678	2.22583e-59	Berberine bridge enzyme-like 16 [Source:UniProtKB/Swiss-Prot;Acc:O64745]
AT4G21850	2.11643	1.55404e-109	MSRB9 [Source:UniProtKB/TrEMBL;Acc:A0A178V287]
AT5G09470	2.11431	0.000174787	DIC3 [Source:UniProtKB/TrEMBL;Acc:A0A178UKG1]
AT1G79400	2.10766	4.20125e-08	CHX2 [Source:UniProtKB/TrEMBL;Acc:A0A178WC88]
AT5G39110	2.10615	0.000252813	Germin-like protein subfamily 1 member 14 [Source:UniProtKB/Swiss-Prot;Acc:Q9FID0]
AT3G12220	2.10582	4.49161e-30	Serine carboxypeptidase-like 16 [Source:UniProtKB/Swiss-Prot;Acc:Q9C7D4]
AT1G28480	2.10364	1.78268e-31	Glutaredoxin-C9 [Source:UniProtKB/Swiss-Prot;Acc:Q9SGP6]
AT4G25110	2.10092	9.40489e-37	Metacaspase-2 [Source:UniProtKB/Swiss-Prot;Acc:Q7XJE5]
AT3G15500	2.09625	0.000193218	NAC3 [Source:UniProtKB/TrEMBL;Acc:A0A178VLD3]
AT1G72900	2.09529	5.12873e-12	Similar to part of disease resistance protein [Source:UniProtKB/TrEMBL;Acc:Q9SSN6]
AT3G53150	2.09528	2.79667e-11	UDP-glucosyl transferase 73D1 [Source:TAIR;Acc:AT3G53150]
AT5G45990	2.09385	3.05748e-10	crooked neck protein, putative / cell cycle protein, putative [Source:TAIR;Acc:AT5G45990]
AT3G22860	2.0928	0.00115075	Eukaryotic translation initiation factor 3 subunit C [Source:UniProtKB/TrEMBL;Acc:F4J1N5]
AT5G27060	2.0837	1.30514e-19	receptor like protein 53 [Source:TAIR;Acc:AT5G27060]
AT4G39030	2.08225	1.16434e-56	Protein DETOXIFICATION 47, chloroplastic [Source:UniProtKB/Swiss-Prot;Acc:Q945F0]
AT4G28390	2.08185	1.74383e-79	ADP,ATP carrier protein 3, mitochondrial [Source:UniProtKB/Swiss-Prot;Acc:O49447]
AT5G54490	2.08102	1.25313e-14	PBP1 [Source:UniProtKB/TrEMBL;Acc:A0A178URF6]
AT5G24530	2.07278	3.39284e-98	Protein DOWNY MILDEW RESISTANCE 6 [Source:UniProtKB/Swiss-Prot;Acc:Q9FLV0]
AT2G21850	2.06895	8.62153e-42	Cysteine/Histidine-rich C1 domain family protein [Source:UniProtKB/TrEMBL;Acc:F4III1]
AT2G34600	2.06705	0.00197966	Protein TIFY 5B [Source:UniProtKB/Swiss-Prot;Acc:O64687]
AT2G31880	2.06655	3.4229e-19	Leucine-rich repeat receptor-like serine/threonine/tyrosine-protein kinase SOBIR1 [Source:UniProtKB/Swiss-Prot;Acc:Q9SKB2]
AT4G29050	2.06441	9.07078e-05	Concanavalin A-like lectin protein kinase family protein [Source:TAIR;Acc:AT4G29050]
AT3G28930	2.05957	2.99479e-107	Protein AIG2 A [Source:UniProtKB/Swiss-Prot;Acc:P54121]
AT4G11890	2.05714	1.3798e-75	Protein kinase superfamily protein [Source:UniProtKB/TrEMBL;Acc:F4JPT7]
AT5G41761	2.05648	6.93591e-22	Putative uncharacterized protein [Source:UniProtKB/TrEMBL;Acc:Q1G3G9]
AT4G34380	2.05311	1.19166e-07	At4g34380 [Source:UniProtKB/TrEMBL;Acc:Q9SZ03]
AT5G35760	2.04967	0.00157942	Beta-galactosidase related protein [Source:UniProtKB/TrEMBL;Acc:F4K1E9]
AT1G48000	2.04953	3.38804e-06	MYB transcription factor [Source:UniProtKB/TrEMBL;Acc:Q94CJ3]
AT5G60900	2.04787	2.82464e-68	receptor-like protein kinase 1 [Source:TAIR;Acc:AT5G60900]
AT1G17610	2.04698	0.0262777	Disease resistance protein CHS1 [Source:UniProtKB/Swiss-Prot;Acc:F4I902]
AT2G30750	2.04686	1.01563e-31	Cytochrome P450 71A12 [Source:UniProtKB/Swiss-Prot;Acc:O49340]
AT5G60950	2.04624	2.61989e-44	COBRA-like protein 5 [Source:UniProtKB/Swiss-Prot;Acc:Q9FME5]
AT4G21920	2.04496	0.00166159	Uncharacterized protein AT4g21920 [Source:UniProtKB/TrEMBL;Acc:O49715]
AT1G58420	2.04478	1.71655e-12	At1g58420 [Source:UniProtKB/TrEMBL;Acc:Q9C647]
AT3G61190	2.04319	3.97698e-05	BON1-associated protein 1 [Source:UniProtKB/Swiss-Prot;Acc:Q941L2]
AT3G45290	2.04245	1.62738e-20	MLO-like protein 3 [Source:UniProtKB/Swiss-Prot;Acc:Q94KB9]
AT2G15220	2.04072	4.8199e-10	At2g15220/F15A23.4 [Source:UniProtKB/TrEMBL;Acc:Q9SKL6]
AT1G65484	2.04026	2.04757e-08	unknown protein; FUNCTIONS IN: molecular_function unknown; INVOLVED IN: biological_process unknown; LOCATED IN: endomembrane system; Ha. [Source:TAIR;Acc:AT1G65484]
AT4G31800	2.04005	2.74193e-56	WRKY like transcription factor [Source:UniProtKB/TrEMBL;Acc:Q0WTZ3]
AT3G50760	2.03836	4.68508e-15	Probable galacturonosyltransferase-like 2 [Source:UniProtKB/Swiss-Prot;Acc:Q9S7G2]
AT3G17690	2.03738	2.33766e-31	Putative cyclic nucleotide-gated ion channel 19 [Source:UniProtKB/Swiss-Prot;Acc:Q9LDR2]
AT1G66880	2.03735	2.68344e-68	Protein kinase superfamily protein [Source:TAIR;Acc:AT1G66880]
AT2G41100	2.03729	1.03083e-21	Calmodulin-like protein 12 [Source:UniProtKB/Swiss-Prot;Acc:P25071]
AT5G59590	2.03677	9.6908e-05	Glycosyltransferase (Fragment) [Source:UniProtKB/TrEMBL;Acc:W8PUA4]
AT4G23140	2.03661	3.33549e-06	cysteine-rich RLK (RECEPTOR-like protein kinase) 6 [Source:TAIR;Acc:AT4G23140]
AT1G33610	2.03525	2.55705e-24	Leucine-rich repeat (LRR) family protein [Source:UniProtKB/TrEMBL;Acc:F4HR91]
AT3G01175	2.03387	3.3407e-07	Transmembrane protein [Source:UniProtKB/TrEMBL;Acc:F4J4Q8]
AT1G57650	2.0319	5.68651e-31	ATP binding protein [Source:UniProtKB/TrEMBL;Acc:F4I847]
AT1G24996	2.03072	0.0460029	F5A9.10 [Source:UniProtKB/TrEMBL;Acc:Q9FXK6]
AT5G18470	2.02516	3.1129e-10	Curculin-like (Mannose-binding) lectin family protein [Source:UniProtKB/TrEMBL;Acc:Q94K76]
AT2G20142	2.02141	7.23089e-44	Toll-Interleukin-Resistance (TIR) domain family protein [Source:UniProtKB/TrEMBL;Acc:F4IUF0]
AT3G26500	2.02079	1.0809e-23	Plant intracellular Ras-group-related LRR protein 2 [Source:UniProtKB/Swiss-Prot;Acc:Q9LRV8]
AT3G11010	2.01987	6.84352e-09	Receptor-like protein 34 [Source:UniProtKB/Swiss-Prot;Acc:Q9SRL2]
AT1G09932	2.01732	5.91681e-26	Phosphoglycerate mutase family protein [Source:UniProtKB/TrEMBL;Acc:Q8GWG7]
AT1G10340	2.01691	4.95985e-40	Ankyrin repeat family protein [Source:UniProtKB/TrEMBL;Acc:Q9SY76]
AT1G45145	2.01654	2.36679e-66	Thioredoxin H5 [Source:UniProtKB/Swiss-Prot;Acc:Q39241]
AT1G33560	2.01608	4.59202e-43	Disease resistance protein ADR1 [Source:UniProtKB/Swiss-Prot;Acc:Q9FW44]
AT1G03850	2.01481	7.65616e-27	Glutaredoxin family protein [Source:TAIR;Acc:AT1G03850]
AT4G17500	2.01439	1.00533e-12	Ethylene-responsive transcription factor 1A [Source:UniProtKB/Swiss-Prot;Acc:O80337]
AT4G25000	2.01382	1.23697e-12	Alpha-amylase 1 [Source:UniProtKB/Swiss-Prot;Acc:Q8VZ56]
AT1G67220	2.01232	0.000693507	Histone acetyltransferase HAC2 [Source:UniProtKB/Swiss-Prot;Acc:Q9FYH1]
AT1G13540	2.00025	9.73689e-08	At1g13540 [Source:UniProtKB/TrEMBL;Acc:Q6NM24]
AT5G14490	1.99686	5.72113e-07	NAC domain containing protein 85 [Source:TAIR;Acc:AT5G14490]
AT1G72760	1.99664	0.000194642	Protein kinase superfamily protein [Source:TAIR;Acc:AT1G72760]
AT1G20350	1.9963	3.12215e-09	Mitochondrial import inner membrane translocase subunit TIM17-1 [Source:UniProtKB/Swiss-Prot;Acc:Q9LN27]
AT4G39950	1.99536	8.76812e-179	cytochrome P450, family 79, subfamily B, polypeptide 2 [Source:TAIR;Acc:AT4G39950]
AT1G51890	1.99444	2.64096e-38	Leucine-rich repeat protein kinase family protein [Source:TAIR;Acc:AT1G51890]
AT5G25440	1.9929	5.89295e-39	Protein kinase superfamily protein [Source:TAIR;Acc:AT5G25440]
AT5G27420	1.99271	0.000102557	E3 ubiquitin-protein ligase ATL31 [Source:UniProtKB/Swiss-Prot;Acc:Q8LGA5]
AT5G64810	1.99245	1.61156e-42	Probable WRKY transcription factor 51 [Source:UniProtKB/Swiss-Prot;Acc:Q93WU9]
AT1G26380	1.99066	2.5274e-09	Berberine bridge enzyme-like 3 [Source:UniProtKB/Swiss-Prot;Acc:Q9FZC4]
AT2G34655	1.98909	1.41019e-21	At2g34655 [Source:UniProtKB/TrEMBL;Acc:Q94BZ4]
AT4G04570	1.98236	1.05219e-59	Cysteine-rich receptor-like protein kinase 40 [Source:UniProtKB/Swiss-Prot;Acc:Q9SYS3]
AT2G17040	1.98085	1.53405e-57	NAC domain containing protein 36 [Source:UniProtKB/TrEMBL;Acc:F4IME8]
AT1G14870	1.98079	7.90617e-40	PCR2 [Source:UniProtKB/TrEMBL;Acc:A0A178WDU8]
AT4G17490	1.97791	1.42148e-07	Ethylene-responsive transcription factor 6 [Source:UniProtKB/Swiss-Prot;Acc:Q8VZ91]
AT5G55560	1.97772	2.45914e-11	Probable serine/threonine-protein kinase WNK11 [Source:UniProtKB/Swiss-Prot;Acc:Q6ICW6]
AT5G07650	1.97727	5.08103e-24	Actin-binding FH2 protein [Source:TAIR;Acc:AT5G07650]
AT3G48770	1.97509	1.19541e-18	ATP/DNA binding protein [Source:UniProtKB/TrEMBL;Acc:Q9M305]
AT5G52730	1.97484	7.6939e-10	Heavy metal-associated isoprenylated plant protein 11 [Source:UniProtKB/Swiss-Prot;Acc:Q9LTE4]
AT5G24770	1.97474	1.47386e-11	Vegetative storage protein 2 [Source:UniProtKB/Swiss-Prot;Acc:O82122]
AT5G19650	1.96922	2.98338e-05	Transcription repressor OFP8 [Source:UniProtKB/Swiss-Prot;Acc:Q3E9B4]
AT1G17745	1.96801	1.21151e-106	D-3-phosphoglycerate dehydrogenase [Source:TAIR;Acc:AT1G17745]
AT5G11920	1.96722	1.32248e-10	Beta-fructofuranosidase, insoluble isoenzyme CWINV6 [Source:UniProtKB/Swiss-Prot;Acc:Q8W4S6]
AT2G26560	1.96572	1.64606e-52	Patatin-like protein 2 [Source:UniProtKB/Swiss-Prot;Acc:O48723]
AT4G04500	1.96544	3.25623e-07	Cysteine-rich receptor-like protein kinase 37 [Source:UniProtKB/Swiss-Prot;Acc:Q9XEC7]
AT5G08240	1.96141	1.16833e-36	At5g08240 [Source:UniProtKB/TrEMBL;Acc:Q9LEY3]
AT1G73810	1.96068	1.31429e-19	Core-2/I-branching beta-1,6-N-acetylglucosaminyltransferase family protein [Source:UniProtKB/TrEMBL;Acc:Q9C9T1]
AT1G52890	1.95879	4.91275e-05	NAC domain-containing protein 19 [Source:UniProtKB/Swiss-Prot;Acc:Q9C932]
AT3G25780	1.95873	3.83546e-47	Allene oxide cyclase 3, chloroplastic [Source:UniProtKB/Swiss-Prot;Acc:Q9LS01]
AT3G56891	1.95442	0.0459945	Heavy metal-associated isoprenylated plant protein 45 [Source:UniProtKB/Swiss-Prot;Acc:B3H6D0]
AT5G03350	1.95339	1.59679e-14	Lectin-like protein [Source:UniProtKB/Swiss-Prot;Acc:Q9LZF5]
AT1G01530	1.95285	0.0460029	AGL28 [Source:UniProtKB/TrEMBL;Acc:A0A178WE04]
AT1G27730	1.95095	0.00592561	Zinc finger protein ZAT10 [Source:UniProtKB/Swiss-Prot;Acc:Q96289]
AT1G23840	1.95067	3.65245e-29	At1g23840/F5O8_37 [Source:UniProtKB/TrEMBL;Acc:Q9ZUB1]
AT4G23200	1.94803	9.97746e-05	cysteine-rich RLK (RECEPTOR-like protein kinase) 12 [Source:TAIR;Acc:AT4G23200]
AT1G28370	1.94709	1.97356e-14	ERF domain protein 11 [Source:TAIR;Acc:AT1G28370]
AT4G21830	1.94614	3.16783e-28	Peptide methionine sulfoxide reductase B7 [Source:UniProtKB/Swiss-Prot;Acc:Q8VY86]
AT5G40420	1.94608	0.000109655	Oleosin 21.2 kDa [Source:UniProtKB/Swiss-Prot;Acc:Q39165]
AT4G38540	1.9453	4.90473e-05	Monooxygenase 2 [Source:UniProtKB/Swiss-Prot;Acc:O81816]
AT1G66090	1.94508	1.00677e-10	Disease resistance protein (TIR-NBS class) [Source:UniProtKB/TrEMBL;Acc:Q9C515]
AT4G14390	1.94435	9.89904e-35	Ankyrin repeat family protein [Source:UniProtKB/TrEMBL;Acc:F4JVF4]
AT4G30640	1.93803	9.53606e-10	Putative F-box/LRR-repeat protein 19 [Source:UniProtKB/Swiss-Prot;Acc:Q9M096]
AT2G47190	1.93564	7.52829e-06	ATMYB2 [Source:UniProtKB/TrEMBL;Acc:Q39028]
AT1G76470	1.93529	0.0188193	NAD(P)-binding Rossmann-fold superfamily protein [Source:UniProtKB/TrEMBL;Acc:F4I2E5]
AT3G46520	1.93412	0.0404064	Actin-12 [Source:UniProtKB/Swiss-Prot;Acc:P53497]
AT3G60540	1.93047	9.70726e-11	Protein transport protein Sec61 subunit beta [Source:UniProtKB/TrEMBL;Acc:Q9M206]
AT2G15080	1.92941	2.40393e-29	Receptor-like protein 19 [Source:UniProtKB/Swiss-Prot;Acc:Q9ZUK3]
AT5G38240	1.92868	4.86931e-11	Protein kinase family protein [Source:TAIR;Acc:AT5G38240]
AT1G65500	1.92741	1.959e-32	F5I14.4 protein [Source:UniProtKB/TrEMBL;Acc:O04468]
AT1G19180	1.9241	2.11157e-47	TIFY10A [Source:UniProtKB/TrEMBL;Acc:A0A178W7G1]
AT1G67920	1.92353	6.52915e-16	At1g67920 [Source:UniProtKB/TrEMBL;Acc:Q9C9V8]
AT3G20210	1.9234	0.00771893	DELTAVPE [Source:UniProtKB/TrEMBL;Acc:A0A178VB13]
AT4G14640	1.92215	8.52749e-07	Calmodulin-like protein 8 [Source:UniProtKB/Swiss-Prot;Acc:O23320]
AT1G66860	1.91654	0.00934361	Class I glutamine amidotransferase-like superfamily protein [Source:UniProtKB/TrEMBL;Acc:Q9C9N8]
AT5G61740	1.91649	2.07418e-07	ABC transporter A family member 10 [Source:UniProtKB/Swiss-Prot;Acc:Q9FLT4]
AT1G21250	1.91464	1.15108e-24	Wall-associated receptor kinase 1 [Source:UniProtKB/Swiss-Prot;Acc:Q39191]
AT1G09080	1.91439	9.5926e-32	Probable mediator of RNA polymerase II transcription subunit 37b [Source:UniProtKB/Swiss-Prot;Acc:Q8H1B3]
AT1G17380	1.91259	1.76064e-14	Protein TIFY 11A [Source:UniProtKB/Swiss-Prot;Acc:Q9LDU5]
AT2G39420	1.91188	7.71674e-67	Alpha/beta-Hydrolases superfamily protein [Source:UniProtKB/TrEMBL;Acc:Q8RXN7]
AT1G15125	1.91096	2.16403e-27	F9L1.6 [Source:UniProtKB/TrEMBL;Acc:Q9XI57]
AT3G11080	1.9107	2.11887e-56	Receptor-like protein 35 [Source:UniProtKB/Swiss-Prot;Acc:Q9SRL7]
AT4G16215	1.90447	4.10555e-11	unknown protein; Ha. [Source:TAIR;Acc:AT4G16215]
AT3G11580	1.90041	1.94454e-12	AP2/B3-like transcriptional factor family protein [Source:UniProtKB/TrEMBL;Acc:A0A1I9LT60]
AT2G19900	1.89904	2.23878e-05	NADP-dependent malic enzyme 1 [Source:UniProtKB/Swiss-Prot;Acc:O82191]
AT5G16900	1.8974	5.29932e-09	Probable LRR receptor-like serine/threonine-protein kinase At5g16900 [Source:UniProtKB/Swiss-Prot;Acc:C0LGT5]
AT3G26210	1.89693	2.269e-59	Cytochrome P450 71B23 [Source:UniProtKB/Swiss-Prot;Acc:Q9LTM0]
AT5G39670	1.89671	8.59261e-08	Probable calcium-binding protein CML46 [Source:UniProtKB/Swiss-Prot;Acc:Q93Z27]
AT1G74360	1.89104	2.80131e-33	Probable LRR receptor-like serine/threonine-protein kinase At1g74360 [Source:UniProtKB/Swiss-Prot;Acc:C0LGJ1]
AT2G43530	1.88933	1.56584e-120	Defensin-like protein 194 [Source:UniProtKB/Swiss-Prot;Acc:O22867]
AT2G21550	1.88814	1.42921e-18	Bifunctional dihydrofolate reductase-thymidylate synthase [Source:UniProtKB/TrEMBL;Acc:Q9SIK4]
AT1G61610	1.88729	5.54019e-11	Serine/threonine-protein kinase [Source:UniProtKB/TrEMBL;Acc:A0A178W8X6]
AT4G15975	1.88721	4.93608e-06	RING/U-box superfamily protein [Source:TAIR;Acc:AT4G15975]
AT4G15440	1.88567	1.22668e-57	Probable inactive linolenate hydroperoxide lyase [Source:UniProtKB/Swiss-Prot;Acc:B3LF83]
AT4G12500	1.88328	0.0123971	pEARLI1-like lipid transfer protein 3 [Source:UniProtKB/Swiss-Prot;Acc:Q9SU33]
AT1G34420	1.88059	7.93107e-44	F12K21.25 [Source:UniProtKB/TrEMBL;Acc:Q9LNK3]
AT3G22910	1.87887	7.4527e-53	Putative calcium-transporting ATPase 13, plasma membrane-type [Source:UniProtKB/Swiss-Prot;Acc:Q9LIK7]
AT3G48090	1.87561	9.27468e-102	Protein EDS1 [Source:UniProtKB/Swiss-Prot;Acc:Q9SU72]
AT5G44460	1.87503	7.32665e-09	Probable calcium-binding protein CML43 [Source:UniProtKB/Swiss-Prot;Acc:Q9FI19]
AT1G13530	1.87128	2.48512e-07	Protein of unknown function (DUF1262) [Source:TAIR;Acc:AT1G13530]
AT1G66950	1.87111	0.00289301	ABC transporter G family member 39 [Source:UniProtKB/Swiss-Prot;Acc:Q7PC84]
AT3G61198	1.87001	6.6735e-21	other RNA [Source:TAIR;Acc:AT3G61198]
AT1G67980	1.8694	0.000147606	Putative caffeoyl-CoA O-methyltransferase At1g67980 [Source:UniProtKB/Swiss-Prot;Acc:Q9C9W3]
AT1G04600	1.8691	3.15493e-14	Myosin-7 [Source:UniProtKB/Swiss-Prot;Acc:F4I5Q6]
AT1G56540	1.86888	2.87061e-11	Disease resistance protein (TIR-NBS-LRR class) family [Source:UniProtKB/TrEMBL;Acc:Q9FXA6]
AT4G33050	1.86768	3.27743e-116	calmodulin-binding family protein [Source:TAIR;Acc:AT4G33050]
AT1G15790	1.86275	3.92324e-31	unknown protein; BEST Arabidopsis thaliana protein match is: unknown protein (TAIR:AT1G15780.1); Ha. [Source:TAIR;Acc:AT1G15790]
AT2G32140	1.86229	6.99185e-25	Transmembrane receptor [Source:UniProtKB/TrEMBL;Acc:F4ISS7]
AT3G21080	1.8612	7.53297e-13	ABC transporter-like protein [Source:UniProtKB/TrEMBL;Acc:Q9LJC4]
AT3G51440	1.86075	7.48835e-39	Protein STRICTOSIDINE SYNTHASE-LIKE 6 [Source:UniProtKB/Swiss-Prot;Acc:Q9SD05]
AT3G28540	1.8606	1.96859e-56	AAA-ATPase At3g28540 [Source:UniProtKB/Swiss-Prot;Acc:Q9LH82]
AT3G50480	1.85725	0.0480034	RPW8-like protein 4 [Source:UniProtKB/Swiss-Prot;Acc:Q9SCS6]
AT2G25735	1.85571	1.20777e-08	Expressed protein [Source:UniProtKB/TrEMBL;Acc:Q8RUI1]
AT1G01680	1.85375	4.42674e-36	U-box domain-containing protein 54 [Source:UniProtKB/Swiss-Prot;Acc:Q9LQ92]
AT3G23010	1.85356	1.25775e-08	-
AT1G52855	1.85225	0.000833943	At1g52855 [Source:UniProtKB/TrEMBL;Acc:Q8LC41]
AT2G26440	1.84818	1.14631e-61	Probable pectinesterase/pectinesterase inhibitor 12 [Source:UniProtKB/Swiss-Prot;Acc:O48711]
AT1G77380	1.84145	4.15336e-19	ATAAP3 [Source:UniProtKB/TrEMBL;Acc:A0A178W3U1]
AT2G21510	1.8413	8.47487e-08	DNAJ heat shock N-terminal domain-containing protein [Source:TAIR;Acc:AT2G21510]
AT3G53690	1.84116	0.00066082	RBR-type E3 ubiquitin transferase [Source:UniProtKB/TrEMBL;Acc:Q9LFF2]
AT5G17760	1.83883	5.18361e-16	AAA-ATPase At5g17760 [Source:UniProtKB/Swiss-Prot;Acc:Q9FN75]
AT2G21900	1.83824	0.00027651	At2g21900 [Source:UniProtKB/TrEMBL;Acc:Q1LYW5]
AT5G16170	1.83538	4.33494e-12	At5g16170 [Source:UniProtKB/TrEMBL;Acc:Q4V3A2]
AT3G15518	1.83522	0.0229879	Putative uncharacterized protein [Source:UniProtKB/TrEMBL;Acc:Q8GYA5]
AT2G19130	1.83368	1.14709e-57	G-type lectin S-receptor-like serine/threonine-protein kinase At2g19130 [Source:UniProtKB/Swiss-Prot;Acc:O64477]
AT5G24110	1.8315	1.76912e-11	Probable WRKY transcription factor 30 [Source:UniProtKB/Swiss-Prot;Acc:Q9FL62]
AT4G11350	1.82009	1.36054e-13	At4g11350 [Source:UniProtKB/TrEMBL;Acc:B6IDH2]
AT3G12910	1.81902	0.00240879	NAC (No Apical Meristem) domain transcriptional regulator superfamily protein [Source:UniProtKB/TrEMBL;Acc:Q9LSI4]
AT3G09010	1.81657	3.4629e-28	Protein kinase superfamily protein [Source:UniProtKB/TrEMBL;Acc:Q8LF75]
AT3G25600	1.81525	9.57817e-12	Probable calcium-binding protein CML16 [Source:UniProtKB/Swiss-Prot;Acc:Q9LI84]
AT1G72940	1.81426	4.23374e-36	At1g72940/F3N23_14 [Source:UniProtKB/TrEMBL;Acc:Q9SSN2]
AT4G38560	1.81311	3.57297e-15	Phospholipase like protein [Source:UniProtKB/TrEMBL;Acc:Q0WV01]
AT1G69520	1.81094	1.93606e-24	S-adenosyl-L-methionine-dependent methyltransferases superfamily protein [Source:TAIR;Acc:AT1G69520]
AT5G65600	1.80655	0.000119914	L-type lectin-domain containing receptor kinase IX.2 [Source:UniProtKB/Swiss-Prot;Acc:Q9LSL5]
AT2G27690	1.8051	5.87959e-12	Cytochrome P450 94C1 [Source:UniProtKB/Swiss-Prot;Acc:Q9ZUX1]
AT4G14365	1.80436	1.42921e-18	Putative E3 ubiquitin-protein ligase XBAT34 [Source:UniProtKB/Swiss-Prot;Acc:Q9FPH0]
AT2G45220	1.80399	2.72912e-17	Probable pectinesterase/pectinesterase inhibitor 17 [Source:UniProtKB/Swiss-Prot;Acc:O22149]
AT3G45140	1.80328	3.32028e-175	Lipoxygenase 2, chloroplastic [Source:UniProtKB/Swiss-Prot;Acc:P38418]
AT5G39150	1.80001	0.0097816	Germin-like protein subfamily 1 member 17 [Source:UniProtKB/Swiss-Prot;Acc:Q9FIC6]
AT1G35710	1.79914	1.26845e-15	Probable leucine-rich repeat receptor-like protein kinase At1g35710 [Source:UniProtKB/Swiss-Prot;Acc:Q9LP24]
AT1G72000	1.79883	0.00574067	Probable alkaline/neutral invertase F [Source:UniProtKB/Swiss-Prot;Acc:Q9C560]
AT3G50800	1.79775	1.62898e-05	Uncharacterized protein At3g50800 [Source:UniProtKB/TrEMBL;Acc:Q9SVL8]
AT5G13320	1.79618	3.80061e-56	Auxin-responsive GH3 family protein [Source:TAIR;Acc:AT5G13320]
AT1G25400	1.7948	0.000744014	At1g25400 [Source:UniProtKB/TrEMBL;Acc:Q9C6L0]
AT1G64360	1.79418	1.04304e-28	At1g64360 [Source:UniProtKB/TrEMBL;Acc:Q9C7W0]
AT5G23160	1.79274	0.000898695	Uncharacterized protein At5g23160 [Source:UniProtKB/Swiss-Prot;Acc:Q9FMY4]
AT5G25250	1.79104	4.86681e-45	Flotillin-like protein 1 [Source:UniProtKB/Swiss-Prot;Acc:Q501E6]
AT1G73500	1.79015	2.56542e-06	Mitogen-activated protein kinase kinase 9 [Source:UniProtKB/Swiss-Prot;Acc:Q9FX43]
AT4G23210	1.78614	9.71031e-18	Cysteine-rich receptor-like protein kinase 13 [Source:UniProtKB/Swiss-Prot;Acc:Q0PW40]
AT4G09880	1.78339	0.0110288	Uncharacterized protein AT4g09880 [Source:UniProtKB/TrEMBL;Acc:Q9M0N6]
AT1G02450	1.78329	7.78233e-19	NIMIN1 [Source:UniProtKB/TrEMBL;Acc:A0A178WC43]
AT5G06330	1.77988	7.46478e-08	At5g06330 [Source:UniProtKB/TrEMBL;Acc:Q9FNH5]
AT1G14370	1.77907	2.03259e-47	PBL2 [Source:UniProtKB/TrEMBL;Acc:A0A178WI52]
AT1G02390	1.77858	0.000219839	Probable glycerol-3-phosphate acyltransferase 2 [Source:UniProtKB/Swiss-Prot;Acc:Q9FZ22]
AT5G45000	1.77856	4.25157e-14	Disease resistance protein (TIR-NBS-LRR class) family [Source:UniProtKB/TrEMBL;Acc:Q56XU3]
AT5G41550	1.77732	1.50966e-08	Disease resistance protein (TIR-NBS-LRR class) family [Source:UniProtKB/TrEMBL;Acc:Q9FFS5]
AT5G49680	1.7773	5.46632e-43	Protein KINKY POLLEN [Source:UniProtKB/Swiss-Prot;Acc:Q6IMT0]
AT1G30220	1.77631	9.46327e-08	Probable inositol transporter 2 [Source:UniProtKB/Swiss-Prot;Acc:Q9C757]
AT1G20510	1.77459	9.11453e-90	4-coumarate--CoA ligase-like 5 [Source:UniProtKB/Swiss-Prot;Acc:Q84P21]
ATCG00380	1.77349	0.0457377	30S ribosomal protein S4, chloroplastic [Source:UniProtKB/TrEMBL;Acc:A0A1B1W4U6]
AT1G56510	1.7701	1.63521e-36	Disease resistance protein ADR2 [Source:UniProtKB/Swiss-Prot;Acc:Q9C7X0]
AT3G13090	1.76941	1.24006e-10	ABC transporter C family member 6 [Source:UniProtKB/Swiss-Prot;Acc:Q8VZZ4]
AT3G60966	1.76925	3.00182e-07	RING/U-box superfamily protein [Source:UniProtKB/TrEMBL;Acc:Q1G3N1]
AT5G10380	1.76903	1.67204e-13	E3 ubiquitin-protein ligase RING1 [Source:UniProtKB/Swiss-Prot;Acc:Q9LX93]
AT2G44290	1.76602	9.03503e-35	Protein YLS3 [Source:UniProtKB/Swiss-Prot;Acc:O64864]
AT1G50760	1.76329	1.14415e-06	Aminotransferase-like, plant mobile domain family protein [Source:UniProtKB/TrEMBL;Acc:Q9C6K2]
AT2G35300	1.76232	0.000985109	Late embryogenesis abundant protein 18 [Source:UniProtKB/Swiss-Prot;Acc:Q96273]
AT5G63270	1.76055	0.00246962	RPM1-interacting protein 4 (RIN4) family protein [Source:UniProtKB/TrEMBL;Acc:Q9FMJ6]
AT5G46350	1.75923	1.10092e-07	WRKY transcription factor 8 [Source:UniProtKB/Swiss-Prot;Acc:Q9FL26]
AT1G30190	1.75915	4.99867e-06	Cotton fiber protein [Source:UniProtKB/TrEMBL;Acc:Q9C6Z9]
AT1G76040	1.75902	4.01956e-65	calcium-dependent protein kinase 29 [Source:TAIR;Acc:AT1G76040]
AT3G46090	1.75809	7.79902e-24	ZAT7 [Source:UniProtKB/TrEMBL;Acc:A0A178VI57]
AT4G14630	1.75331	1.07953e-10	At4g14630 [Source:UniProtKB/TrEMBL;Acc:Q56XY5]
AT3G25882	1.75282	7.82891e-27	NIMIN-2 [Source:UniProtKB/TrEMBL;Acc:A0A178VAB1]
AT5G44390	1.75167	2.42335e-14	Berberine bridge enzyme-like 25 [Source:UniProtKB/Swiss-Prot;Acc:Q9FKU9]
AT5G23510	1.75124	7.64245e-21	unknown protein; BEST Arabidopsis thaliana protein match is: unknown protein (TAIR:AT5G23490.1); Ha. [Source:TAIR;Acc:AT5G23510]
AT1G72120	1.75038	5.34712e-14	Protein NRT1/ PTR FAMILY 5.14 [Source:UniProtKB/Swiss-Prot;Acc:Q8VZE2]
AT1G36920	1.74961	0.0279516	FUNCTIONS IN: molecular_function unknown; INVOLVED IN: biological_process unknown; LOCATED IN: endomembrane system; EXPRESSED IN: stem, male gametophyte, flower; EXPRESSED DURING: M germinated pollen stage, 4 anthesis; BEST Arabidopsis thaliana prot /.../tch is: Nucleic acid-binding, OB-fold-like protein (TAIR:AT2G05642.1); Ha. [Source:TAIR;Acc:AT1G36920]
AT5G56050	1.74646	0.000259596	Late embryogenesis abundant (LEA) hydroxyproline-rich glycoprotein family protein [Source:UniProtKB/TrEMBL;Acc:Q9FKU2]
AT3G04210	1.74348	5.0978e-14	At3g04210/T6K12_17 [Source:UniProtKB/TrEMBL;Acc:Q8H1N6]
AT1G31580	1.7418	7.7118e-24	Protein ECS1 [Source:UniProtKB/Swiss-Prot;Acc:Q39066]
AT3G13950	1.74167	2.53168e-21	AT3G13950 protein [Source:UniProtKB/TrEMBL;Acc:B9DG91]
AT1G06160	1.74085	1.04768e-13	Ethylene-responsive transcription factor ERF094 [Source:UniProtKB/Swiss-Prot;Acc:Q9LND1]
AT3G11340	1.7369	2.11245e-39	UDP-glycosyltransferase 76B1 [Source:UniProtKB/Swiss-Prot;Acc:Q9C768]
AT1G66173	1.72955	0.0182099	other RNA [Source:TAIR;Acc:AT1G66173]
AT2G26190	1.72834	1.40028e-46	IQ domain-containing protein IQM4 [Source:UniProtKB/Swiss-Prot;Acc:O64851]
AT2G47130	1.72697	2.32585e-40	Short-chain dehydrogenase reductase 3a [Source:UniProtKB/Swiss-Prot;Acc:O80713]
AT1G14880	1.7267	2.01217e-10	Protein PLANT CADMIUM RESISTANCE 1 [Source:UniProtKB/Swiss-Prot;Acc:Q9LQU2]
AT3G47540	1.7245	8.79906e-37	Chitinase family protein [Source:UniProtKB/TrEMBL;Acc:F4JBK4]
AT4G14450	1.72345	0.00911354	Uncharacterized protein At4g14450, chloroplastic [Source:UniProtKB/Swiss-Prot;Acc:Q6NN02]
AT2G23680	1.72245	9.64276e-32	Cold-regulated 413 plasma membrane protein 3 [Source:UniProtKB/Swiss-Prot;Acc:O64834]
AT2G02360	1.72081	8.04593e-11	F-box protein PP2-B10 [Source:UniProtKB/Swiss-Prot;Acc:Q9ZVQ6]
AT4G31500	1.72053	3.84844e-120	Cytochrome P450 83B1 [Source:UniProtKB/Swiss-Prot;Acc:O65782]
AT1G30900	1.71933	1.35217e-45	Vacuolar-sorting receptor 6 [Source:UniProtKB/Swiss-Prot;Acc:Q9FYH7]
AT3G53232	1.71883	0.00337181	At3g53232 [Source:UniProtKB/TrEMBL;Acc:Q8LBB5]
AT2G40000	1.7184	0.0176589	Nematode resistance protein-like HSPRO2 [Source:UniProtKB/Swiss-Prot;Acc:O04203]
AT5G52750	1.71788	1.35773e-42	Heavy metal-associated isoprenylated plant protein 13 [Source:UniProtKB/Swiss-Prot;Acc:Q9LTE2]
AT4G08870	1.71705	4.17432e-76	ARGAH2 [Source:UniProtKB/TrEMBL;Acc:A0A178V1K8]
AT5G18730	1.71705	0.00175089	CONTAINS InterPro DOMAIN/s: Molecular chaperone, heat shock protein, Hsp40, DnaJ (InterPro:IPR015609); BEST Arabidopsis thaliana protein match is: Domain of unknown function (DUF3444) (TAIR:AT5G18740.1); Ha. [Source:TAIR;Acc:AT5G18730]
AT1G51800	1.71146	3.01917e-29	LRR receptor-like serine/threonine-protein kinase IOS1 [Source:UniProtKB/Swiss-Prot;Acc:Q9C8I6]
AT5G53110	1.71018	9.62855e-15	RING/U-box superfamily protein [Source:UniProtKB/TrEMBL;Acc:F4KJ04]
AT3G14620	1.71007	2.97217e-58	AT3g14620/MIE1_12 [Source:UniProtKB/TrEMBL;Acc:Q9LUD2]
AT3G48080	1.70914	3.7227e-18	Protein EDS1B [Source:UniProtKB/Swiss-Prot;Acc:Q9SU71]
AT3G52430	1.70844	8.70992e-13	Lipase-like PAD4 [Source:UniProtKB/Swiss-Prot;Acc:Q9S745]
AT5G48657	1.70799	6.18682e-18	defense protein-related [Source:TAIR;Acc:AT5G48657]
AT4G35110	1.70712	1.97514e-32	Phospholipase-like protein (PEARLI 4) family protein [Source:UniProtKB/TrEMBL;Acc:A8MQE1]
AT3G25610	1.70655	4.50629e-41	Phospholipid-transporting ATPase 10 [Source:UniProtKB/Swiss-Prot;Acc:Q9LI83]
AT4G25070	1.70512	6.26939e-21	Caldesmon-like protein [Source:UniProtKB/TrEMBL;Acc:A0MFT2]
AT4G14370	1.70269	4.13242e-10	Disease resistance protein (TIR-NBS-LRR class) family [Source:TAIR;Acc:AT4G14370]
AT3G13437	1.70035	6.7957e-10	Transmembrane protein [Source:UniProtKB/TrEMBL;Acc:A0A1I9LNG9]
AT2G25000	1.69648	3.34441e-24	Probable WRKY transcription factor 60 [Source:UniProtKB/Swiss-Prot;Acc:Q9SK33]
AT4G23280	1.69645	0.0120063	Putative cysteine-rich receptor-like protein kinase 20 [Source:UniProtKB/Swiss-Prot;Acc:O65479]
AT1G10070	1.68917	1.67962e-10	Branched-chain-amino-acid aminotransferase 2, chloroplastic [Source:UniProtKB/Swiss-Prot;Acc:Q9M439]
AT4G21380	1.6883	5.01051e-31	Receptor-like serine/threonine-protein kinase SD1-8 [Source:UniProtKB/Swiss-Prot;Acc:O81905]
AT2G18720	1.68231	0.00121935	Translation elongation factor EF1A/initiation factor IF2gamma family protein [Source:UniProtKB/TrEMBL;Acc:F4IRF5]
AT2G48150	1.68001	0.010273	Probable glutathione peroxidase 4 [Source:UniProtKB/Swiss-Prot;Acc:Q8L910]
AT2G38470	1.67944	2.40171e-10	WRKY33 [Source:UniProtKB/TrEMBL;Acc:A0A384L4W4]
AT5G46230	1.67614	6.19409e-29	At5g46230 [Source:UniProtKB/TrEMBL;Acc:Q9FL37]
AT1G72520	1.67597	2.13699e-26	Lipoxygenase 4, chloroplastic [Source:UniProtKB/Swiss-Prot;Acc:Q9FNX8]
AT2G04450	1.67521	1.82129e-15	Nudix hydrolase 6 [Source:UniProtKB/Swiss-Prot;Acc:Q9SJC4]
AT4G11000	1.67351	1.82078e-20	Ankyrin repeat family protein [Source:TAIR;Acc:AT4G11000]
AT5G46490	1.67305	0.0202498	Disease resistance protein (TIR-NBS-LRR class) family [Source:UniProtKB/TrEMBL;Acc:Q9FHF6]
AT5G26690	1.67234	2.25314e-20	Heavy metal-associated isoprenylated plant protein 2 [Source:UniProtKB/Swiss-Prot;Acc:Q8GWS3]
AT3G22160	1.67161	1.96095e-29	VQ motif-containing protein 22 [Source:UniProtKB/Swiss-Prot;Acc:Q9LIE6]
AT1G34180	1.67107	1.20239e-18	NAC domain containing protein 16 [Source:TAIR;Acc:AT1G34180]
AT1G18570	1.66997	1.61484e-24	Transcription factor MYB51 [Source:UniProtKB/Swiss-Prot;Acc:O49782]
AT1G63950	1.66579	0.0307618	Heavy metal transport/detoxification superfamily protein [Source:TAIR;Acc:AT1G63950]
AT2G29120	1.66548	1.11829e-37	Glutamate receptor 2.7 [Source:UniProtKB/Swiss-Prot;Acc:Q8LGN0]
AT4G27460	1.66508	0.0110195	CBSX5 [Source:UniProtKB/TrEMBL;Acc:A0A178V3C0]
AT5G42440	1.66409	3.18092e-18	At5g42440 [Source:UniProtKB/TrEMBL;Acc:Q9FIH3]
AT5G61010	1.66269	1.43555e-59	Exocyst complex component EXO70E2 [Source:UniProtKB/Swiss-Prot;Acc:Q9FNR3]
AT3G11840	1.66157	1.00478e-14	E3 ubiquitin-protein ligase PUB24 [Source:UniProtKB/Swiss-Prot;Acc:Q9SF15]
AT3G28857	1.65862	3.98055e-09	Transcription factor PRE5 [Source:UniProtKB/Swiss-Prot;Acc:Q9LJX1]
AT1G65510	1.65776	0.000120111	unknown protein; FUNCTIONS IN: molecular_function unknown; INVOLVED IN: N-terminal protein myristoylation; LOCATED IN: endomembrane system; EXPRESSED IN: 9 plant structures; EXPRESSED DURING: LP.06 six leaves visible, LP.04 four leaves visible, 4 an /.../, petal differentiation and expansion stage, LP.08 eight leaves visible; BEST Arabidopsis thaliana protein match is: unknown protein (TAIR:AT1G6…
AT5G41750	1.65513	1.32576e-34	Disease resistance protein (TIR-NBS-LRR class) family [Source:UniProtKB/TrEMBL;Acc:Q9LSX5]
AT3G11402	1.6533	1.30732e-12	Cysteine/Histidine-rich C1 domain family protein [Source:UniProtKB/TrEMBL;Acc:Q3EB86]
AT5G01100	1.65219	4.20833e-17	FRB1 [Source:UniProtKB/TrEMBL;Acc:A0A178U817]
AT2G04100	1.65019	1.40152e-15	Protein DETOXIFICATION 6 [Source:UniProtKB/Swiss-Prot;Acc:Q8RWF5]
AT5G25470	1.64674	9.94985e-06	B3 domain-containing protein At5g25470 [Source:UniProtKB/Swiss-Prot;Acc:Q1PDT6]
AT4G01010	1.64666	3.8622e-38	Putative cyclic nucleotide-gated ion channel 13 [Source:UniProtKB/Swiss-Prot;Acc:Q9LD40]
AT2G33580	1.64617	3.54287e-33	Protein LYK5 [Source:UniProtKB/Swiss-Prot;Acc:O22808]
AT3G10930	1.64595	9.1412e-05	Uncharacterized protein At3g10930 [Source:UniProtKB/TrEMBL;Acc:Q84TK4]
AT3G46690	1.6432	2.67309e-05	Glycosyltransferase (Fragment) [Source:UniProtKB/TrEMBL;Acc:W8Q337]
AT3G09960	1.6417	2.79826e-05	Calcineurin-like metallo-phosphoesterase superfamily protein [Source:UniProtKB/TrEMBL;Acc:Q8LEC0]
AT4G24570	1.64096	0.00715489	DIC2 [Source:UniProtKB/TrEMBL;Acc:A0A178URN9]
AT2G15490	1.64018	4.98349e-06	UDP-glycosyltransferase 73B4 [Source:UniProtKB/Swiss-Prot;Acc:Q7Y232]
AT1G72680	1.63788	1.98352e-70	CAD1 [Source:UniProtKB/TrEMBL;Acc:A0A178WLT3]
AT1G64170	1.63638	2.99842e-15	Cation/H(+) antiporter 16 [Source:UniProtKB/Swiss-Prot;Acc:Q1HDT3]
AT1G01340	1.63556	1.30513e-30	Probable cyclic nucleotide-gated ion channel 10 [Source:UniProtKB/Swiss-Prot;Acc:Q9LNJ0]
AT5G23850	1.63231	2.81626e-33	At5g23850 [Source:UniProtKB/TrEMBL;Acc:Q9FF95]
AT3G01290	1.63001	1.21761e-49	HIR2 [Source:UniProtKB/TrEMBL;Acc:A0A178V7M0]
AT3G23110	1.62765	2.23077e-30	Receptor-like protein 37 [Source:UniProtKB/Swiss-Prot;Acc:Q9LS80]
AT2G13550	1.62747	0.0132174	unknown protein; Ha. [Source:TAIR;Acc:AT2G13550]
AT3G02840	1.62631	0.00290993	ARM repeat superfamily protein [Source:UniProtKB/TrEMBL;Acc:Q9M8S5]
AT3G61450	1.62298	0.0141075	Syntaxin of plants 73 [Source:UniProtKB/TrEMBL;Acc:F4JEA3]
AT1G01560	1.62206	2.79067e-26	Mitogen-activated protein kinase 11 [Source:UniProtKB/Swiss-Prot;Acc:Q9LMM5]
AT1G48130	1.62166	0.00114198	1-Cys peroxiredoxin PER1 [Source:UniProtKB/Swiss-Prot;Acc:O04005]
AT2G06002	1.62056	0.00804655	other RNA [Source:TAIR;Acc:AT2G06002]
AT4G23880	1.62016	1.56512e-16	At4g23880 [Source:UniProtKB/TrEMBL;Acc:Q9T0A3]
AT1G78410	1.61885	4.59406e-12	VQ motif-containing protein 10 [Source:UniProtKB/Swiss-Prot;Acc:Q8VYI5]
AT1G65870	1.61559	0.00685392	Dirigent protein 21 [Source:UniProtKB/Swiss-Prot;Acc:Q9SS03]
AT4G28850	1.61457	0.00677613	Probable xyloglucan endotransglucosylase/hydrolase protein 26 [Source:UniProtKB/Swiss-Prot;Acc:Q9SVV2]
AT1G08830	1.61407	1.78976e-99	Superoxide dismutase [Cu-Zn] 1 [Source:UniProtKB/Swiss-Prot;Acc:P24704]
AT1G13340	1.61034	6.48796e-25	Regulator of Vps4 activity in the MVB pathway protein [Source:UniProtKB/TrEMBL;Acc:Q9FX63]
AT2G46430	1.60876	1.99294e-46	Probable cyclic nucleotide-gated ion channel 3 [Source:UniProtKB/Swiss-Prot;Acc:Q9SKD7]
AT5G67340	1.60644	4.00787e-28	U-box domain-containing protein 2 [Source:UniProtKB/Swiss-Prot;Acc:Q5XEZ8]
AT3G05650	1.60302	3.80345e-33	Receptor-like protein 32 [Source:UniProtKB/Swiss-Prot;Acc:Q9M9X0]
AT3G45130	1.60277	5.60496e-05	Terpene cyclase/mutase family member [Source:UniProtKB/TrEMBL;Acc:A0A1I9LTE4]
AT5G07780	1.60243	0.00256316	Formin-like protein 19 [Source:UniProtKB/Swiss-Prot;Acc:Q9FF14]
AT2G26530	1.6016	2.21012e-12	AR781 [Source:UniProtKB/TrEMBL;Acc:A0A178VPT1]
AT5G11410	1.60046	6.23102e-12	Protein kinase superfamily protein [Source:UniProtKB/TrEMBL;Acc:Q9LFL6]
AT2G35930	1.59946	1.93833e-07	E3 ubiquitin-protein ligase PUB23 [Source:UniProtKB/Swiss-Prot;Acc:Q84TG3]
AT1G63350	1.59885	8.39721e-14	Disease resistance protein (CC-NBS-LRR class) family [Source:TAIR;Acc:AT1G63350]
AT5G40720	1.59868	4.91784e-25	C3H4 type zinc finger protein (DUF23) [Source:UniProtKB/TrEMBL;Acc:Q9FM26]
AT5G06320	1.59721	5.40552e-31	NHL3 [Source:UniProtKB/TrEMBL;Acc:A0A178UB58]
AT1G24148	1.59684	1.66719e-20	unknown protein; FUNCTIONS IN: molecular_function unknown; INVOLVED IN: biological_process unknown; LOCATED IN: cellular_component unknown; BEST Arabidopsis thaliana protein match is: unknown protein (TAIR:AT1G24147.1). [Source:TAIR;Acc:AT1G24148]
AT1G02220	1.59526	2.05999e-20	NAC domain-containing protein 3 [Source:UniProtKB/Swiss-Prot;Acc:Q5PP28]
AT3G52400	1.59453	3.67241e-34	Syntaxin-122 [Source:UniProtKB/Swiss-Prot;Acc:Q9SVC2]
AT2G41410	1.59406	3.16172e-59	Probable calcium-binding protein CML35 [Source:UniProtKB/Swiss-Prot;Acc:P30188]
AT1G19670	1.59315	7.00721e-69	Chlorophyllase-1 [Source:UniProtKB/Swiss-Prot;Acc:O22527]
AT5G36220	1.59209	1.60985e-05	Cytochrome P450 81D1 [Source:UniProtKB/Swiss-Prot;Acc:Q9FG65]
AT4G17670	1.5919	6.47864e-14	FCS-Like Zinc finger 2 [Source:UniProtKB/Swiss-Prot;Acc:Q8VZM9]
AT5G42800	1.59183	3.46293e-23	Dihydroflavonol reductase [Source:UniProtKB/TrEMBL;Acc:B1GV15]
AT1G28190	1.58941	3.70127e-11	F3H9.15 protein [Source:UniProtKB/TrEMBL;Acc:Q9FZ93]
AT4G29110	1.58721	2.28633e-18	At4g29110 [Source:UniProtKB/TrEMBL;Acc:Q9SZE0]
AT5G07770	1.58597	4.75935e-29	Actin-binding FH2 protein [Source:TAIR;Acc:AT5G07770]
AT1G72280	1.58306	7.72259e-17	Like disulfide bond formation protein [Source:UniProtKB/TrEMBL;Acc:Q0WSW0]
AT4G18880	1.58266	2.23272e-25	HSF A4A [Source:UniProtKB/TrEMBL;Acc:A0A178UUP9]
AT3G09490	1.58178	1.92615e-16	At3g09490 [Source:UniProtKB/TrEMBL;Acc:Q9SF54]
AT4G23240	1.58124	7.08604e-25	Putative cysteine-rich receptor-like protein kinase 16 [Source:UniProtKB/Swiss-Prot;Acc:O65476]
AT3G43790	1.58039	2.67952e-08	Probable peptide/nitrate transporter At3g43790 [Source:UniProtKB/Swiss-Prot;Acc:Q3EAQ5]
AT5G25930	1.57921	7.44633e-27	Kinase family with leucine-rich repeat domain-containing protein [Source:UniProtKB/TrEMBL;Acc:Q9XGZ2]
AT3G47090	1.57508	4.13529e-25	Leucine-rich repeat protein kinase family protein [Source:UniProtKB/TrEMBL;Acc:Q9SD64]
AT4G16260	1.57466	3.99994e-39	Probable glucan endo-1,3-beta-glucosidase At4g16260 [Source:UniProtKB/Swiss-Prot;Acc:Q8VZJ2]
AT2G40095	1.57452	2.15808e-14	Alpha/beta hydrolase related protein [Source:UniProtKB/TrEMBL;Acc:Q8GZ10]
AT3G60160	1.57361	8.90068e-27	ABC transporter C family member 9 [Source:UniProtKB/Swiss-Prot;Acc:Q9M1C7]
AT3G26840	1.5735	5.40538e-31	Acyltransferase-like protein At3g26840, chloroplastic [Source:UniProtKB/Swiss-Prot;Acc:Q9LW26]
AT3G07520	1.57243	1.64489e-32	Glutamate receptor 1.4 [Source:UniProtKB/Swiss-Prot;Acc:Q8LGN1]
AT1G72240	1.57197	5.79234e-08	Uncharacterized protein T9N14.5 [Source:UniProtKB/TrEMBL;Acc:Q9C7T1]
AT5G53230	1.57073	0.00200182	Putative uncharacterized protein [Source:UniProtKB/TrEMBL;Acc:Q9FK18]
AT1G31290	1.5659	3.41513e-08	Protein argonaute 3 [Source:UniProtKB/Swiss-Prot;Acc:Q9SHF2]
AT2G30140	1.56371	1.24392e-43	UDP-glycosyltransferase 87A2 [Source:UniProtKB/Swiss-Prot;Acc:O64733]
AT1G49000	1.56159	0.000202217	At1g49000 [Source:UniProtKB/TrEMBL;Acc:Q9M9A2]
AT1G65370	1.5611	0.00336566	At1g65370/T8F5_15 [Source:UniProtKB/TrEMBL;Acc:Q940M1]
AT3G50200	1.56039	0.022866	Uncharacterized protein F11C1_40 [Source:UniProtKB/TrEMBL;Acc:Q9SNE7]
AT2G35070	1.55876	0.000319826	At2g35070/T4C15.26 [Source:UniProtKB/TrEMBL;Acc:O82184]
AT4G21390	1.55676	1.71065e-06	B120 [Source:UniProtKB/TrEMBL;Acc:A0A178USE7]
AT1G08450	1.55481	8.13453e-16	Calreticulin-3 [Source:UniProtKB/Swiss-Prot;Acc:O04153]
AT5G44568	1.55325	9.76391e-12	Transmembrane protein [Source:UniProtKB/TrEMBL;Acc:Q570K8]
AT1G72890	1.55285	1.65351e-15	Disease resistance protein (TIR-NBS class) [Source:UniProtKB/TrEMBL;Acc:F4IF04]
AT1G13750	1.55224	1.52776e-30	Probable inactive purple acid phosphatase 1 [Source:UniProtKB/Swiss-Prot;Acc:Q9LMX4]
AT4G18360	1.55045	1.70504e-23	Peroxisomal (S)-2-hydroxy-acid oxidase GLO5 [Source:UniProtKB/Swiss-Prot;Acc:O49506]
AT1G07683	1.54894	1.50997e-08	-
AT5G49520	1.54669	2.78858e-09	Probable WRKY transcription factor 48 [Source:UniProtKB/Swiss-Prot;Acc:Q9FGZ4]
AT2G26400	1.54576	1.39354e-14	acireductone dioxygenase 3 [Source:TAIR;Acc:AT2G26400]
AT1G22980	1.54548	0.010102	unknown protein; BEST Arabidopsis thaliana protein match is: unknown protein (TAIR:AT1G22970.1); Ha. [Source:TAIR;Acc:AT1G22980]
AT5G25260	1.54527	2.29248e-22	Flotillin-like protein 2 [Source:UniProtKB/Swiss-Prot;Acc:Q4V3D6]
AT1G67850	1.54418	2.99771e-41	AT1G67850 protein [Source:UniProtKB/TrEMBL;Acc:Q94F37]
AT2G15400	1.54237	0.0307618	DNA-directed RNA polymerase II, third largest subunit [Source:UniProtKB/TrEMBL;Acc:Q0WRA4]
AT1G76955	1.54103	7.38288e-26	At1g76955 [Source:UniProtKB/TrEMBL;Acc:Q0V819]
AT3G48640	1.54086	4.86318e-09	Transmembrane protein [Source:UniProtKB/TrEMBL;Acc:Q9SMN5]
AT4G19370	1.53904	4.82002e-14	Chitin synthase, putative (DUF1218) [Source:UniProtKB/TrEMBL;Acc:O65708]
AT3G49130	1.53736	0.0123265	SWAP (Suppressor-of-White-APricot)/surp RNA-binding domain-containing protein [Source:UniProtKB/TrEMBL;Acc:Q9SMU9]
AT1G24130	1.53598	0.00657164	F3I6.5 protein [Source:UniProtKB/TrEMBL;Acc:O48679]
AT1G08050	1.53555	3.99688e-30	T6D22.13 [Source:UniProtKB/TrEMBL;Acc:Q9LN03]
AT3G50260	1.53533	2.61248e-08	Ethylene-responsive transcription factor ERF011 [Source:UniProtKB/Swiss-Prot;Acc:Q9SNE1]
AT5G45380	1.53374	2.65961e-33	DUR3 [Source:UniProtKB/TrEMBL;Acc:A0A178UG75]
AT1G51760	1.5337	1.11719e-58	JR3 [Source:UniProtKB/TrEMBL;Acc:A0A178W8I8]
AT1G72910	1.53322	6.13431e-05	Similar to part of disease resistance protein [Source:UniProtKB/TrEMBL;Acc:Q9SSN5]
AT3G22235	1.53275	1.19424e-07	Cysteine-rich TM module stress tolerance protein [Source:UniProtKB/TrEMBL;Acc:Q8W472]
AT3G04220	1.53109	0.00139398	Disease resistance protein (TIR-NBS-LRR class) family [Source:UniProtKB/TrEMBL;Acc:Q9M8X8]
AT5G60440	1.52955	3.43643e-05	Agamous-like MADS-box protein AGL62 [Source:UniProtKB/Swiss-Prot;Acc:Q9FKK2]
AT1G59590	1.52947	1.46306e-16	At1g59590 [Source:UniProtKB/TrEMBL;Acc:Q9SLT9]
AT5G40230	1.52777	4.45739e-17	WAT1-related protein At5g40230 [Source:UniProtKB/Swiss-Prot;Acc:F4KHA8]
AT2G30550	1.52755	1.07549e-47	Phospholipase A1-Igamma2, chloroplastic [Source:UniProtKB/Swiss-Prot;Acc:Q3EBR6]
AT5G65090	1.5268	5.47619e-14	Type I inositol polyphosphate 5-phosphatase 5 [Source:UniProtKB/Swiss-Prot;Acc:Q66GQ6]
AT2G19190	1.52417	6.83908e-07	Senescence-induced receptor-like serine/threonine-protein kinase [Source:UniProtKB/Swiss-Prot;Acc:O64483]
AT5G32670	1.52177	0.00436307	START domain protein [Source:UniProtKB/TrEMBL;Acc:A0A1P8BCK8]
AT5G03210	1.52127	0.0302231	Arabidopsis thaliana genomic DNA, chromosome 5, P1 clone:MOK16 [Source:UniProtKB/TrEMBL;Acc:Q9FYM8]
AT1G43910	1.52094	3.83271e-11	AAA-ATPase At1g43910 [Source:UniProtKB/Swiss-Prot;Acc:Q9LP11]
AT1G65790	1.52084	4.38641e-41	Receptor-like serine/threonine-protein kinase SD1-7 [Source:UniProtKB/Swiss-Prot;Acc:Q39086]
AT4G15393	1.5195	6.21065e-06	Cytochrome P450, family 702, subfamily A, polypeptide 5 [Source:UniProtKB/TrEMBL;Acc:A8MS53]
AT1G17147	1.51781	0.00181118	VQ motif-containing protein 1 [Source:UniProtKB/Swiss-Prot;Acc:Q1G3U8]
AT3G47380	1.51554	2.2878e-13	Pectinesterase inhibitor 11 [Source:UniProtKB/Swiss-Prot;Acc:Q9STY5]
AT3G63010	1.51359	7.03495e-16	Gibberellin receptor GID1B [Source:UniProtKB/Swiss-Prot;Acc:Q9LYC1]
AT2G18680	1.51303	7.50142e-12	unknown protein; FUNCTIONS IN: molecular_function unknown; INVOLVED IN: biological_process unknown; LOCATED IN: endomembrane system; EXPRESSED IN: male gametophyte, pollen tube; EXPRESSED DURING: L mature pollen stage, M germinated pollen stage; BES /.../idopsis thaliana protein match is: unknown protein (TAIR:AT2G18690.1); Ha. [Source:TAIR;Acc:AT2G18680]
AT5G10300	1.51048	1.65052e-13	Alpha-hydroxynitrile lyase [Source:UniProtKB/Swiss-Prot;Acc:Q9LFT6]
AT2G39210	1.50928	1.38969e-39	At2g39210/T16B24.15 [Source:UniProtKB/TrEMBL;Acc:O80960]
AT5G56080	1.5083	0.000105834	NAS2 [Source:UniProtKB/TrEMBL;Acc:A0A178ULG9]
AT3G49120	1.50749	6.56289e-95	Peroxidase 34 [Source:UniProtKB/Swiss-Prot;Acc:Q9SMU8]
AT5G54060	1.50672	1.89037e-05	Glycosyltransferase (Fragment) [Source:UniProtKB/TrEMBL;Acc:W8Q6A1]
AT2G14560	1.50461	1.45345e-43	Protein of unknown function (DUF567) [Source:TAIR;Acc:AT2G14560]
AT4G09770	1.50432	2.09459e-05	TRAF-like family protein [Source:TAIR;Acc:AT4G09770]
AT2G05215	1.50255	0.0260641	-
AT4G14090	1.50164	4.18114e-17	UDP-glycosyltransferase 75C1 [Source:UniProtKB/Swiss-Prot;Acc:Q0WW21]
AT1G71890	1.50161	9.22192e-11	Sucrose transport protein SUC5 [Source:UniProtKB/Swiss-Prot;Acc:Q9C8X2]
AT1G70690	1.50141	5.59702e-16	PDLP5 [Source:UniProtKB/TrEMBL;Acc:A0A178WPB2]
AT1G67520	1.50134	1.87093e-09	lectin protein kinase family protein [Source:TAIR;Acc:AT1G67520]
AT2G38860	1.50048	1.59958e-55	DJ-1 protein homolog E [Source:UniProtKB/Swiss-Prot;Acc:Q9ZV19]
AT3G51860	1.49908	6.36508e-43	Vacuolar cation/proton exchanger [Source:UniProtKB/TrEMBL;Acc:A0A1I9LSS9]
AT1G13150	1.49729	0.000103652	Cytochrome P450, family 86, subfamily C, polypeptide 4 [Source:UniProtKB/TrEMBL;Acc:Q9SAE8]
AT4G01750	1.4955	5.90486e-11	UDP-D-xylose:L-fucose alpha-1,3-D-xylosyltransferase [Source:UniProtKB/Swiss-Prot;Acc:Q9ZSJ0]
AT2G32030	1.495	4.66317e-09	Acyl-CoA N-acyltransferases (NAT) superfamily protein [Source:UniProtKB/TrEMBL;Acc:Q9SKZ6]
AT1G17830	1.49459	5.65246e-09	At1g17830 [Source:UniProtKB/TrEMBL;Acc:Q9LMU5]
AT3G02480	1.49409	0.000104949	AT3g02480/F16B3_11 [Source:UniProtKB/TrEMBL;Acc:Q9M892]
AT2G15480	1.49026	5.30979e-18	Glycosyltransferase [Source:UniProtKB/TrEMBL;Acc:F4IIG3]
AT3G28210	1.48887	0.000106387	Zinc finger AN1 domain-containing stress-associated protein 12 [Source:UniProtKB/Swiss-Prot;Acc:Q67YE6]
AT4G21865	1.48873	5.84698e-05	At4g21865 [Source:UniProtKB/TrEMBL;Acc:A0JPV5]
AT1G23160	1.48707	0.0260471	Auxin-responsive GH3 family protein [Source:UniProtKB/TrEMBL;Acc:O49301]
AT2G15390	1.48685	2.68338e-17	Probable fucosyltransferase 4 [Source:UniProtKB/Swiss-Prot;Acc:Q9SJP2]
AT1G24070	1.48554	1.12105e-12	Probable glucomannan 4-beta-mannosyltransferase 10 [Source:UniProtKB/Swiss-Prot;Acc:Q9LR87]
AT4G20000	1.48383	0.000694135	At4g20000 [Source:UniProtKB/TrEMBL;Acc:O49427]
AT1G63720	1.48367	7.51843e-13	At1g63720/F24D7_9 [Source:UniProtKB/TrEMBL;Acc:Q93W23]
AT4G31230	1.48365	0.000383747	Kinase with adenine nucleotide alpha hydrolases-like domain-containing protein [Source:UniProtKB/TrEMBL;Acc:Q1PE30]
AT4G34135	1.48209	1.85339e-51	UDP-glucosyl transferase 73B2 [Source:UniProtKB/Swiss-Prot;Acc:Q94C57]
AT5G39050	1.4815	1.77712e-30	Phenolic glucoside malonyltransferase 1 [Source:UniProtKB/Swiss-Prot;Acc:Q940Z5]
AT2G28710	1.47962	0.0353805	At2g28710 [Source:UniProtKB/TrEMBL;Acc:Q9SI97]
AT1G11330	1.47671	2.92964e-31	G-type lectin S-receptor-like serine/threonine-protein kinase At1g11330 [Source:UniProtKB/Swiss-Prot;Acc:Q9SXB8]
AT2G37710	1.47663	4.25833e-56	L-type lectin-domain containing receptor kinase IV.1 [Source:UniProtKB/Swiss-Prot;Acc:O80939]
AT1G22400	1.47576	4.30134e-34	UDP-glycosyltransferase 85A1 [Source:UniProtKB/Swiss-Prot;Acc:Q9SK82]
AT4G39890	1.47271	1.59885e-13	RABH1c [Source:UniProtKB/TrEMBL;Acc:A0A178V1R4]
AT1G56520	1.47149	2.6505e-10	Disease resistance protein (TIR-NBS-LRR class) family [Source:UniProtKB/TrEMBL;Acc:F4I552]
AT1G13470	1.46894	1.27893e-09	Protein of unknown function (DUF1262) [Source:TAIR;Acc:AT1G13470]
AT1G16130	1.46437	0.00111771	Wall-associated receptor kinase-like 2 [Source:UniProtKB/Swiss-Prot;Acc:Q7X8C5]
AT5G62770	1.46373	5.74511e-05	At5g62770 [Source:UniProtKB/TrEMBL;Acc:Q9FM16]
AT5G43910	1.46056	8.75253e-20	PfkB-like carbohydrate kinase family protein [Source:UniProtKB/TrEMBL;Acc:F4K7C7]
AT5G41740	1.45982	1.63544e-13	Disease resistance protein (TIR-NBS-LRR class) family [Source:UniProtKB/TrEMBL;Acc:F4JYI4]
AT5G43650	1.4584	0.0416185	Transcription factor bHLH92 [Source:UniProtKB/Swiss-Prot;Acc:Q9FIX5]
AT1G13420	1.45453	0.0216748	Cytosolic sulfotransferase 8 [Source:UniProtKB/Swiss-Prot;Acc:Q9FX56]
AT3G10815	1.45011	1.09633e-06	Putative RING zinc finger protein [Source:UniProtKB/TrEMBL;Acc:Q8L729]
AT2G28120	1.44995	2.81986e-06	At2g28120/F24D13.9 [Source:UniProtKB/TrEMBL;Acc:Q9ZUV4]
AT1G07620	1.44974	2.29812e-20	GTP-binding protein Obg/CgtA [Source:TAIR;Acc:AT1G07620]
AT1G19380	1.44844	1.59749e-08	At1g19380 [Source:UniProtKB/TrEMBL;Acc:Q9LN60]
AT3G60140	1.44748	0.00744745	Beta-glucosidase 30 [Source:UniProtKB/Swiss-Prot;Acc:Q9M1C9]
AT1G51790	1.44727	4.7041e-23	Leucine-rich repeat protein kinase family protein [Source:TAIR;Acc:AT1G51790]
AT3G58270	1.44663	6.1191e-18	MATH domain and coiled-coil domain-containing protein At3g58270 [Source:UniProtKB/Swiss-Prot;Acc:Q9M2I9]
AT2G04515	1.44627	0.00623844	Transmembrane protein [Source:UniProtKB/TrEMBL;Acc:Q5S4Y8]
AT1G53100	1.44579	1.05991e-06	At1g53100 [Source:UniProtKB/TrEMBL;Acc:Q6DBE8]
AT3G04720	1.44548	3.92364e-81	Hevein-like preproprotein [Source:UniProtKB/Swiss-Prot;Acc:P43082]
AT5G66640	1.44446	7.03128e-10	DA1-related protein 3 [Source:TAIR;Acc:AT5G66640]
AT3G12230	1.44355	0.0436813	Serine carboxypeptidase-like 14 [Source:UniProtKB/Swiss-Prot;Acc:Q9C7D3]
AT2G40750	1.44249	3.01999e-06	Probable WRKY transcription factor 54 [Source:UniProtKB/Swiss-Prot;Acc:Q93WU8]
AT4G18430	1.44128	2.49286e-10	Ras-related protein RABA1e [Source:UniProtKB/Swiss-Prot;Acc:O49513]
AT1G79330	1.43995	0.0318146	Metacaspase-5 [Source:UniProtKB/Swiss-Prot;Acc:O64518]
AT1G10540	1.43905	1.72969e-06	Nucleobase-ascorbate transporter 8 [Source:UniProtKB/Swiss-Prot;Acc:Q8VZQ5]
AT1G21310	1.43604	1.81308e-59	Extensin-3 [Source:UniProtKB/Swiss-Prot;Acc:Q9FS16]
AT1G49050	1.43571	1.19246e-44	Aspartyl protease APCB1 [Source:UniProtKB/Swiss-Prot;Acc:Q9M9A8]
AT4G36990	1.43391	9.56498e-68	Heat stress transcription factor B-1 [Source:UniProtKB/Swiss-Prot;Acc:Q96320]
AT4G17250	1.43385	6.21282e-19	AT4g17250/dl4660w [Source:UniProtKB/TrEMBL;Acc:Q93ZA8]
AT1G18100	1.43257	0.0481675	Protein MOTHER of FT and TFL1 [Source:UniProtKB/Swiss-Prot;Acc:Q9XFK7]
AT5G55410	1.43013	0.0311193	Bifunctional inhibitor/lipid-transfer protein/seed storage 2S albumin superfamily protein [Source:UniProtKB/TrEMBL;Acc:Q9FJ69]
AT1G56660	1.42953	2.19147e-23	F25P12.91 protein [Source:UniProtKB/TrEMBL;Acc:Q9FXB5]
AT2G23320	1.42469	2.30171e-34	Probable WRKY transcription factor 15 [Source:UniProtKB/Swiss-Prot;Acc:O22176]
AT5G61430	1.42444	2.81843e-07	NAC domain-containing protein 100 [Source:UniProtKB/Swiss-Prot;Acc:Q9FLJ2]
AT1G08173	1.42332	0.00466194	-
AT3G11000	1.42293	7.32238e-10	DCD (Development and Cell Death) domain protein [Source:UniProtKB/TrEMBL;Acc:F4J517]
AT4G20110	1.42262	1.01912e-33	VACUOLAR SORTING RECEPTOR 7 [Source:UniProtKB/TrEMBL;Acc:F4JUS0]
AT5G05300	1.42214	0.00107465	Gb [Source:UniProtKB/TrEMBL;Acc:Q9FLC4]
AT4G02520	1.42092	0.00178799	Glutathione S-transferase F2 [Source:UniProtKB/Swiss-Prot;Acc:P46422]
AT5G01300	1.4205	0.00419305	PEBP (Phosphatidylethanolamine-binding protein) family protein [Source:UniProtKB/TrEMBL;Acc:Q9M042]
AT2G43140	1.42048	1.40872e-07	Basic helix-loop-helix (BHLH) DNA-binding superfamily protein [Source:UniProtKB/TrEMBL;Acc:F4IQ66]
AT4G11900	1.41867	2.15004e-27	G-type lectin S-receptor-like serine/threonine-protein kinase At4g11900 [Source:UniProtKB/Swiss-Prot;Acc:Q9T058]
AT1G70810	1.41799	4.25953e-28	Protein C2-DOMAIN ABA-RELATED 7 [Source:UniProtKB/Swiss-Prot;Acc:Q9SSL1]
AT5G14930	1.41704	3.06271e-40	Senescence-associated carboxylesterase 101 [Source:UniProtKB/Swiss-Prot;Acc:Q4F883]
AT4G27280	1.41474	0.0470865	Calcium-binding protein KRP1 [Source:UniProtKB/Swiss-Prot;Acc:O81831]
AT5G54720	1.41395	6.79725e-10	Ankyrin repeat family protein [Source:UniProtKB/TrEMBL;Acc:Q9FH33]
AT3G19010	1.41358	1.15367e-46	2-oxoglutarate (2OG) and Fe(II)-dependent oxygenase superfamily protein [Source:UniProtKB/TrEMBL;Acc:Q9LJ65]
AT1G76970	1.41239	4.78213e-30	TOM1-like protein 4 [Source:UniProtKB/Swiss-Prot;Acc:Q6NQK0]
AT2G30250	1.41052	1.95381e-41	Probable WRKY transcription factor 25 [Source:UniProtKB/Swiss-Prot;Acc:O22921]
AT1G62422	1.40929	1.27394e-05	F2401.15 [Source:UniProtKB/TrEMBL;Acc:Q9MAV1]
AT1G74710	1.40807	3.31719e-46	ADC synthase superfamily protein [Source:TAIR;Acc:AT1G74710]
AT1G63840	1.40571	3.79777e-12	At1g63840/T12P18_14 [Source:UniProtKB/TrEMBL;Acc:Q9CAJ8]
AT5G20480	1.40541	0.000524846	LRR receptor-like serine/threonine-protein kinase EFR [Source:UniProtKB/Swiss-Prot;Acc:C0LGT6]
AT5G26340	1.40127	1.08592e-24	STP13 [Source:UniProtKB/TrEMBL;Acc:A0A178UHA7]
AT2G06050	1.40099	4.52777e-45	12-oxophytodienoate reductase 3 [Source:UniProtKB/Swiss-Prot;Acc:Q9FUP0]
AT1G57560	1.39768	0.0061139	At1g57560 [Source:UniProtKB/TrEMBL;Acc:Q9C695]
AT1G49920	1.39752	0.00289301	MuDR family transposase [Source:UniProtKB/TrEMBL;Acc:Q9C702]
AT1G14790	1.39644	2.75191e-37	RNA-dependent RNA polymerase [Source:UniProtKB/TrEMBL;Acc:A0A178WKG4]
AT5G49120	1.39629	0.0355284	FCS-Like Zinc finger 15 [Source:UniProtKB/Swiss-Prot;Acc:Q9FH22]
AT5G58940	1.39453	1.9132e-22	Calmodulin-binding receptor-like cytoplasmic kinase 1 [Source:UniProtKB/Swiss-Prot;Acc:Q9FIL7]
AT1G64110	1.39208	0.00139391	p-loop containing nucleoside triphosphate hydrolases superfamily protein [Source:UniProtKB/TrEMBL;Acc:F4I5A3]
AT3G19660	1.39108	4.4167e-10	At3g19660 [Source:UniProtKB/TrEMBL;Acc:Q9LJN0]
AT4G26060	1.39072	1.30795e-19	At4g26060 [Source:UniProtKB/TrEMBL;Acc:Q9SZI0]
AT3G56710	1.38896	3.68081e-23	SIB1 [Source:UniProtKB/TrEMBL;Acc:A0A178VMX5]
AT5G13370	1.38808	1.60996e-21	At5g13370 [Source:UniProtKB/TrEMBL;Acc:Q8GZ29]
AT1G23140	1.38695	5.89614e-11	Protein C2-DOMAIN ABA-RELATED 8 [Source:UniProtKB/Swiss-Prot;Acc:O49303]
AT5G42050	1.38657	4.39551e-86	DCD (Development and Cell Death) domain protein [Source:UniProtKB/TrEMBL;Acc:Q8RXN8]
AT2G30870	1.38655	1.20008e-77	Glutathione S-transferase F10 [Source:UniProtKB/Swiss-Prot;Acc:P42761]
AT4G12720	1.38617	5.14629e-52	MutT/nudix family protein [Source:UniProtKB/TrEMBL;Acc:F4JRE7]
AT2G18000	1.38607	4.14123e-05	Transcription initiation factor TFIID subunit 14 [Source:UniProtKB/Swiss-Prot;Acc:F4IPK2]
AT4G02330	1.38563	1.47845e-29	Probable pectinesterase/pectinesterase inhibitor 41 [Source:UniProtKB/Swiss-Prot;Acc:Q8RXK7]
AT4G08780	1.38527	2.58944e-06	Peroxidase 38 [Source:UniProtKB/Swiss-Prot;Acc:Q9LDA4]
AT5G19490	1.38234	0.00062438	Histone superfamily protein [Source:UniProtKB/TrEMBL;Acc:F4K162]
AT4G01700	1.37959	1.11573e-19	At4g01700 [Source:UniProtKB/TrEMBL;Acc:Q9ZSI6]
AT5G20400	1.3793	1.7345e-27	2-oxoglutarate (2OG) and Fe(II)-dependent oxygenase superfamily protein [Source:UniProtKB/TrEMBL;Acc:Q84K82]
AT1G76980	1.37887	2.40965e-17	At1g76980 [Source:UniProtKB/TrEMBL;Acc:O49284]
AT1G80820	1.37858	1.06621e-06	Cinnamoyl-CoA reductase 2 [Source:UniProtKB/Swiss-Prot;Acc:Q9SAH9]
AT5G64060	1.37715	7.08561e-06	NAC domain containing protein 103 [Source:UniProtKB/TrEMBL;Acc:Q9FMJ1]
AT3G60450	1.37608	1.2232e-42	Phosphoglycerate mutase family protein [Source:UniProtKB/TrEMBL;Acc:A0A1I9LN21]
AT4G25900	1.37407	8.7304e-39	Glucose-6-phosphate 1-epimerase [Source:UniProtKB/TrEMBL;Acc:Q940G5]
AT3G13080	1.37272	2.739e-61	MRP3 [Source:UniProtKB/TrEMBL;Acc:A0A178VHA7]
AT5G64800	1.37226	0.00029071	CLAVATA3/ESR (CLE)-related protein 21 [Source:UniProtKB/Swiss-Prot;Acc:Q9LV97]
AT5G17860	1.37149	1.03396e-07	Cation/calcium exchanger 1 [Source:UniProtKB/Swiss-Prot;Acc:Q9FKP1]
AT4G26120	1.3697	1.11328e-11	Ankyrin repeat family protein / BTB/POZ domain-containing protein [Source:TAIR;Acc:AT4G26120]
AT4G03460	1.369	0.0016986	Ankyrin repeat family protein [Source:TAIR;Acc:AT4G03460]
AT4G23170	1.36805	7.51073e-08	Putative cysteine-rich receptor-like protein kinase 9 [Source:UniProtKB/Swiss-Prot;Acc:O65469]
AT4G22880	1.36596	2.62381e-05	AT4G22880 protein [Source:UniProtKB/TrEMBL;Acc:Q0WWD6]
AT5G02490	1.36435	2.30259e-10	Probable mediator of RNA polymerase II transcription subunit 37c [Source:UniProtKB/Swiss-Prot;Acc:P22954]
AT1G14260	1.36285	3.0426e-05	At1g14260 [Source:UniProtKB/TrEMBL;Acc:Q4PS45]
AT5G19240	1.35982	1.97176e-42	Uncharacterized GPI-anchored protein At5g19240 [Source:UniProtKB/Swiss-Prot;Acc:Q84VZ5]
AT3G56400	1.35938	3.11925e-07	Probable WRKY transcription factor 70 [Source:UniProtKB/Swiss-Prot;Acc:Q9LY00]
AT4G21910	1.35901	6.99417e-63	MATE efflux family protein [Source:TAIR;Acc:AT4G21910]
AT1G16110	1.35763	1.44971e-15	Wall-associated receptor kinase-like 6 [Source:UniProtKB/Swiss-Prot;Acc:Q8GXQ3]
AT5G05320	1.3555	1.5833e-06	Monooxygenase 3 [Source:UniProtKB/Swiss-Prot;Acc:Q9FLC2]
AT1G48605	1.35418	4.35243e-07	Probable phosphopantothenoylcysteine decarboxylase [Source:UniProtKB/Swiss-Prot;Acc:P94063]
AT1G67970	1.35332	4.18637e-27	Heat stress transcription factor A-8 [Source:UniProtKB/Swiss-Prot;Acc:Q9S7U5]
AT3G09405	1.35219	4.91654e-08	Pectin acetylesterase 4 [Source:UniProtKB/Swiss-Prot;Acc:Q9SR23]
AT5G61070	1.35175	7.50263e-08	Histone deacetylase 18 [Source:UniProtKB/Swiss-Prot;Acc:Q8LRK8]
AT3G18830	1.35058	1.95778e-47	PMT5 [Source:UniProtKB/TrEMBL;Acc:A0A178V5Y2]
AT5G60910	1.34892	0.00028941	Agamous-like MADS-box protein AGL8 [Source:UniProtKB/Swiss-Prot;Acc:Q38876]
AT3G50940	1.34836	0.0268348	AAA-ATPase At3g50940 [Source:UniProtKB/Swiss-Prot;Acc:Q147F9]
AT3G03020	1.34502	1.72031e-15	AT3G03020 protein [Source:UniProtKB/TrEMBL;Acc:Q8GUN0]
AT5G25230	1.34403	0.015029	109 kDa U5 small nuclear ribonucleoprotein component GFL [Source:UniProtKB/Swiss-Prot;Acc:F4JWP9]
AT1G80120	1.34381	3.60828e-08	Protein LURP-one-related 5 [Source:UniProtKB/Swiss-Prot;Acc:Q9SSC7]
AT3G13610	1.34379	2.10527e-15	Feruloyl CoA ortho-hydroxylase 1 [Source:UniProtKB/Swiss-Prot;Acc:Q9LHN8]
AT1G21390	1.34256	2.19838e-14	Emb2170 [Source:UniProtKB/TrEMBL;Acc:A0A178W1S8]
AT1G72930	1.34227	1.07966e-12	Toll/interleukin-1 receptor-like protein [Source:UniProtKB/Swiss-Prot;Acc:Q9SSN3]
AT3G51330	1.34177	1.22003e-25	Eukaryotic aspartyl protease family protein [Source:UniProtKB/TrEMBL;Acc:Q84WU7]
AT4G17470	1.34037	2.25139e-17	Alpha/beta-Hydrolases superfamily protein [Source:UniProtKB/TrEMBL;Acc:Q501G7]
AT5G38340	1.33885	2.02976e-05	Disease resistance protein (TIR-NBS-LRR class) family [Source:UniProtKB/TrEMBL;Acc:Q9FKM9]
AT1G16260	1.33846	3.00312e-16	Wall-associated receptor kinase-like 8 [Source:UniProtKB/Swiss-Prot;Acc:Q9SA25]
AT3G09020	1.33724	4.44148e-11	Alpha 1,4-glycosyltransferase family protein [Source:UniProtKB/TrEMBL;Acc:Q9S790]
AT4G29740	1.33574	1.85266e-14	Cytokinin dehydrogenase 4 [Source:UniProtKB/Swiss-Prot;Acc:Q9FUJ2]
AT4G32480	1.33524	0.0224122	AT4g32480/F8B4_180 [Source:UniProtKB/TrEMBL;Acc:Q9SUU4]
AT5G56250	1.33497	8.17302e-50	Hapless 8 [Source:UniProtKB/TrEMBL;Acc:Q9FH14]
AT5G39030	1.33333	7.17602e-16	Probable receptor-like protein kinase At5g39030 [Source:UniProtKB/Swiss-Prot;Acc:Q9FID5]
AT5G05460	1.3332	8.47535e-26	Cytosolic endo-beta-N-acetylglucosaminidase 1 [Source:UniProtKB/Swiss-Prot;Acc:F4JZC2]
AT5G04930	1.33239	4.70867e-46	Phospholipid-transporting ATPase [Source:UniProtKB/TrEMBL;Acc:A0A178UBN1]
AT5G42010	1.33231	1.3313e-05	Similarity to unknown protein [Source:UniProtKB/TrEMBL;Acc:Q9FHY2]
AT5G08790	1.33119	4.11456e-41	Protein ATAF2 [Source:UniProtKB/Swiss-Prot;Acc:Q9C598]
AT5G48380	1.32933	2.11105e-37	Probably inactive leucine-rich repeat receptor-like protein kinase At5g48380 [Source:UniProtKB/Swiss-Prot;Acc:Q9ASS4]
AT5G26170	1.32808	2.2597e-16	Probable WRKY transcription factor 50 [Source:UniProtKB/Swiss-Prot;Acc:Q8VWQ5]
AT1G69840	1.32786	1.78836e-44	Hypersensitive-induced response protein 2 [Source:UniProtKB/Swiss-Prot;Acc:Q9CAR7]
AT5G18310	1.32627	3.967e-40	AT5G18310 protein [Source:UniProtKB/TrEMBL;Acc:B9DGJ0]
AT1G36180	1.32593	6.82608e-29	Acetyl-CoA carboxylase 2 [Source:UniProtKB/Swiss-Prot;Acc:F4I1L3]
AT1G69730	1.32462	5.17388e-34	Wall-associated receptor kinase-like 9 [Source:UniProtKB/Swiss-Prot;Acc:Q9C9L5]
AT1G07000	1.3228	6.63331e-42	Exocyst subunit Exo70 family protein [Source:UniProtKB/TrEMBL;Acc:A0A178WCB5]
AT1G58190	1.32127	7.47826e-06	-
AT1G18910	1.32106	1.86324e-31	Zinc finger protein BRUTUS-like At1g18910 [Source:UniProtKB/Swiss-Prot;Acc:F4IDY5]
AT5G65500	1.31666	0.00941267	U-box domain-containing protein kinase family protein [Source:TAIR;Acc:AT5G65500]
AT3G04640	1.31578	0.0475303	At3g04640 [Source:UniProtKB/TrEMBL;Acc:Q9SR10]
AT1G64610	1.31553	8.31502e-17	Transducin/WD40 repeat-like superfamily protein [Source:UniProtKB/TrEMBL;Acc:Q8VZK1]
AT1G74430	1.31414	1.13356e-05	At1g74430 [Source:UniProtKB/TrEMBL;Acc:Q9SG63]
AT4G23130	1.3135	2.22306e-22	cysteine-rich RLK (RECEPTOR-like protein kinase) 5 [Source:TAIR;Acc:AT4G23130]
AT4G21680	1.3133	0.000379177	Protein NRT1/ PTR FAMILY 7.2 [Source:UniProtKB/Swiss-Prot;Acc:Q8GXN2]
AT1G61420	1.30986	1.17706e-11	S-locus lectin protein kinase family protein [Source:TAIR;Acc:AT1G61420]
AT2G46600	1.30909	5.90393e-09	Calcium-binding protein KIC [Source:UniProtKB/Swiss-Prot;Acc:Q9ZPX9]
AT2G40140	1.30844	5.27219e-27	Zinc finger CCCH domain-containing protein 29 [Source:UniProtKB/Swiss-Prot;Acc:Q9XEE6]
AT3G07195	1.30826	3.96179e-12	RPM1-interacting protein 4 (RIN4) family protein [Source:UniProtKB/TrEMBL;Acc:A0A1I9LSZ8]
AT1G02440	1.30741	0.0480886	ADP-ribosylation factor D1A [Source:UniProtKB/TrEMBL;Acc:F4HXI5]
AT2G46440	1.30711	3.18579e-25	Cyclic nucleotide-gated ion channel 11 [Source:UniProtKB/Swiss-Prot;Acc:Q9SKD6]
AT5G06730	1.30639	0.0125669	Peroxidase 54 [Source:UniProtKB/Swiss-Prot;Acc:Q9FG34]
AT2G43480	1.30591	0.0479887	Probable peroxidase 26 [Source:UniProtKB/Swiss-Prot;Acc:O22862]
AT4G26270	1.304	2.24911e-33	ATP-dependent 6-phosphofructokinase 3 [Source:UniProtKB/Swiss-Prot;Acc:Q94AA4]
AT4G18210	1.30205	8.587e-07	Probable purine permease 10 [Source:UniProtKB/Swiss-Prot;Acc:O49725]
AT3G03480	1.30131	9.80403e-05	(Z)-3-hexen-1-ol acetyltransferase [Source:UniProtKB/Swiss-Prot;Acc:Q9SRQ2]
AT3G51430	1.30013	1.08095e-32	Protein STRICTOSIDINE SYNTHASE-LIKE 5 [Source:UniProtKB/Swiss-Prot;Acc:Q9CAZ7]
AT1G01010	1.29968	1.02296e-13	NAC domain-containing protein 1 [Source:UniProtKB/Swiss-Prot;Acc:Q0WV96]
AT1G26200	1.29845	0.000397495	TRAM, LAG1 and CLN8 (TLC) lipid-sensing domain containing protein [Source:TAIR;Acc:AT1G26200]
AT3G50930	1.29836	1.15586e-39	Protein HYPER-SENSITIVITY-RELATED 4 [Source:UniProtKB/Swiss-Prot;Acc:Q8VZG2]
AT1G65890	1.29685	3.95741e-08	Probable acyl-activating enzyme 12, peroxisomal [Source:UniProtKB/Swiss-Prot;Acc:Q9SS00]
AT1G74440	1.29607	2.95079e-12	ER membrane protein, putative (DUF962) [Source:UniProtKB/TrEMBL;Acc:Q9CA70]
AT3G48630	1.29482	0.000250649	unknown protein; BEST Arabidopsis thaliana protein match is: unknown protein (TAIR:AT3G44150.1); Ha. [Source:TAIR;Acc:AT3G48630]
AT4G22305	1.29474	3.51495e-13	Carboxylesterase SOBER1 [Source:UniProtKB/Swiss-Prot;Acc:Q84WK4]
AT3G49620	1.2944	0.000222716	Probable 2-oxoglutarate-dependent dioxygenase DIN11 [Source:UniProtKB/Swiss-Prot;Acc:Q8H113]
AT2G36080	1.29374	1.96575e-10	B3 domain-containing protein At2g36080 [Source:UniProtKB/Swiss-Prot;Acc:Q8GYJ2]
AT2G02850	1.29215	0.000135936	Basic blue protein [Source:UniProtKB/Swiss-Prot;Acc:Q8LG89]
AT2G31141	1.29033	0.00648971	unknown protein; Ha. [Source:TAIR;Acc:AT2G31141]
AT4G15236	1.28978	0.00495347	ABC-2 and Plant PDR ABC-type transporter family protein [Source:TAIR;Acc:AT4G15236]
AT3G29000	1.28969	0.000252526	Probable calcium-binding protein CML45 [Source:UniProtKB/Swiss-Prot;Acc:Q9MBG5]
AT3G48020	1.28736	0.000326808	At3g48020 [Source:UniProtKB/TrEMBL;Acc:Q9SU65]
AT2G40200	1.28284	0.03536	Transcription factor bHLH51 [Source:UniProtKB/Swiss-Prot;Acc:Q9XEF0]
AT1G17020	1.27693	2.57404e-08	Protein SRG1 [Source:UniProtKB/Swiss-Prot;Acc:Q39224]
AT1G68585	1.27455	5.17803e-18	At1g68585 [Source:UniProtKB/TrEMBL;Acc:Q8LGG7]
AT1G16510	1.27374	0.00118417	Auxin-responsive protein SAUR41 [Source:UniProtKB/Swiss-Prot;Acc:Q9SA49]
AT5G01850	1.27326	4.71751e-15	Protein kinase superfamily protein [Source:TAIR;Acc:AT5G01850]
AT3G05995	1.27172	0.0442311	-
AT1G31540	1.2717	4.76388e-22	Disease resistance protein (TIR-NBS-LRR class) family [Source:UniProtKB/TrEMBL;Acc:F4I9F1]
AT3G18690	1.27011	4.81344e-09	Protein MKS1 [Source:UniProtKB/Swiss-Prot;Acc:Q8LGD5]
AT4G26070	1.27001	8.02636e-16	NMAPKK [Source:UniProtKB/TrEMBL;Acc:A0A178V3F2]
AT4G22530	1.26741	1.54818e-11	S-adenosyl-L-methionine-dependent methyltransferases superfamily protein [Source:UniProtKB/TrEMBL;Acc:Q9SUW6]
AT4G33300	1.26715	1.5949e-34	Probable disease resistance protein At4g33300 [Source:UniProtKB/Swiss-Prot;Acc:Q9SZA7]
AT2G34940	1.26688	4.78533e-11	VSR5 [Source:UniProtKB/TrEMBL;Acc:A0A384KPH5]
AT4G23700	1.26666	1.07973e-05	Cation/H(+) antiporter 17 [Source:UniProtKB/Swiss-Prot;Acc:Q9SUQ7]
AT2G45510	1.26589	7.22371e-25	At2g45510 [Source:UniProtKB/TrEMBL;Acc:O64631]
AT5G12890	1.26506	3.55458e-32	Glycosyltransferase (Fragment) [Source:UniProtKB/TrEMBL;Acc:W8Q2U4]
AT1G02230	1.26481	2.6781e-08	NAC domain-containing protein 4 [Source:UniProtKB/Swiss-Prot;Acc:O81913]
AT5G52640	1.26377	9.88826e-15	Heat shock protein 90-1 [Source:UniProtKB/Swiss-Prot;Acc:P27323]
AT3G17520	1.26191	0.0278319	Late embryogenesis abundant protein (LEA) family protein [Source:UniProtKB/TrEMBL;Acc:F4J573]
AT3G14990	1.26077	1.6737e-62	Protein DJ-1 homolog A [Source:UniProtKB/Swiss-Prot;Acc:Q9FPF0]
AT3G22231	1.26052	1.70294e-14	Cysteine-rich and transmembrane domain-containing protein PCC1 [Source:UniProtKB/Swiss-Prot;Acc:Q94C26]
AT4G25940	1.25842	4.95083e-27	Putative clathrin assembly protein At4g25940 [Source:UniProtKB/Swiss-Prot;Acc:Q8VYT2]
AT1G72700	1.25821	3.16148e-47	Probable phospholipid-transporting ATPase 5 [Source:UniProtKB/Swiss-Prot;Acc:Q9SGG3]
AT5G36140	1.25718	0.0282536	-
AT5G38280	1.25711	4.16369e-08	PR5-like receptor kinase [Source:TAIR;Acc:AT5G38280]
AT5G40780	1.25681	1.20354e-25	Lysine histidine transporter 1 [Source:UniProtKB/Swiss-Prot;Acc:Q9FKS8]
AT1G56120	1.25642	5.72196e-10	Leucine-rich repeat transmembrane protein kinase [Source:UniProtKB/TrEMBL;Acc:F4I3K0]
AT2G40520	1.25617	4.10912e-30	Nucleotidyltransferase family protein [Source:UniProtKB/TrEMBL;Acc:Q5BPR8]
AT4G08850	1.25455	2.49764e-45	MDIS1-interacting receptor like kinase 2 [Source:UniProtKB/Swiss-Prot;Acc:Q8VZG8]
AT2G34360	1.25422	0.0405145	Protein DETOXIFICATION 15 [Source:UniProtKB/Swiss-Prot;Acc:F4IHU9]
AT3G57640	1.25408	0.00229373	At3g57640 [Source:UniProtKB/TrEMBL;Acc:Q9SVX8]
AT1G71910	1.25331	0.000248355	At1g71910 [Source:UniProtKB/TrEMBL;Acc:Q9C8X0]
AT1G15670	1.25256	3.30881e-16	F-box/kelch-repeat protein At1g15670 [Source:UniProtKB/Swiss-Prot;Acc:Q9LMR5]
AT5G17220	1.2521	4.69471e-13	Glutathione S-transferase F12 [Source:UniProtKB/Swiss-Prot;Acc:Q9FE46]
AT3G53310	1.25193	1.56628e-05	B3 domain-containing protein REM20 [Source:UniProtKB/Swiss-Prot;Acc:Q8LAV5]
AT4G05590	1.25069	1.85896e-14	CONTAINS InterPro DOMAIN/s: Uncharacterised protein family UPF0041 (InterPro:IPR005336); BEST Arabidopsis thaliana protein match is: Uncharacterised protein family (UPF0041) (TAIR:AT4G22310.1); Ha. [Source:TAIR;Acc:AT4G05590]
AT3G13910	1.25047	7.29371e-24	Protein of unknown function (DUF3511) [Source:TAIR;Acc:AT3G13910]
AT3G13380	1.24901	2.11771e-31	Receptor-like protein kinase BRI1-like 3 [Source:UniProtKB/Swiss-Prot;Acc:Q9LJF3]
AT1G24150	1.24887	1.76516e-21	formin homologue 4 [Source:TAIR;Acc:AT1G24150]
AT2G29720	1.24788	1.10533e-21	FAD/NAD(P)-binding oxidoreductase family protein [Source:UniProtKB/TrEMBL;Acc:O82384]
AT3G51000	1.24627	3.3816e-29	AT3g51000/F24M12_40 [Source:UniProtKB/TrEMBL;Acc:Q9SD45]
AT3G24780	1.24587	0.0205587	Uncharacterized conserved protein UCP015417, vWA [Source:UniProtKB/TrEMBL;Acc:Q1PEM2]
AT1G77510	1.24541	9.20903e-66	Protein disulfide isomerase-like 1-2 [Source:UniProtKB/Swiss-Prot;Acc:Q9SRG3]
AT5G54610	1.24541	2.59106e-25	Ankyrin repeat-containing protein BDA1 [Source:UniProtKB/Swiss-Prot;Acc:Q8GYH5]
AT3G55840	1.24227	0.00587724	Nematode resistance protein-like HSPRO1 [Source:UniProtKB/Swiss-Prot;Acc:Q9LY61]
AT2G46940	1.23953	0.000712954	unknown protein; BEST Arabidopsis thaliana protein match is: unknown protein (TAIR:AT3G62070.1); Ha. [Source:TAIR;Acc:AT2G46940]
AT3G06755	1.23662	0.000334253	-
AT5G49300	1.23459	0.000186605	Uncharacterized protein At5g49300 (Fragment) [Source:UniProtKB/TrEMBL;Acc:C0SVS9]
AT1G19250	1.23369	2.84469e-13	Probable flavin-containing monooxygenase 1 [Source:UniProtKB/Swiss-Prot;Acc:Q9LMA1]
AT5G45110	1.23317	1.47478e-18	NPR3 [Source:UniProtKB/TrEMBL;Acc:A0A178UGU4]
AT1G31885	1.23236	1.08342e-07	Aquaporin NIP3-1 [Source:UniProtKB/Swiss-Prot;Acc:Q9C6T0]
AT5G25820	1.23189	1.21099e-13	Exostosin family protein [Source:UniProtKB/TrEMBL;Acc:Q0WPG1]
AT2G46950	1.23082	0.000342322	Cytochrome P450 709B2 [Source:UniProtKB/Swiss-Prot;Acc:F4IK45]
AT4G05020	1.23022	6.60301e-32	NAD(P)H dehydrogenase B2 [Source:UniProtKB/TrEMBL;Acc:F4JGL5]
AT2G23810	1.23013	2.11737e-31	TET8 [Source:UniProtKB/TrEMBL;Acc:A0A178VYI5]
AT3G59340	1.22963	0.0199353	Solute carrier family 35 protein (DUF914) [Source:UniProtKB/TrEMBL;Acc:A0A1I9LLD6]
AT2G07715	1.22956	0.00277567	Nucleic acid-binding, OB-fold-like protein [Source:UniProtKB/TrEMBL;Acc:F4IMC7]
AT5G24210	1.22918	7.66853e-26	Alpha/beta-Hydrolases superfamily protein [Source:UniProtKB/TrEMBL;Acc:Q9FNG1]
AT1G10690	1.2273	1.73185e-06	Cyclin-dependent protein kinase inhibitor SMR8 [Source:UniProtKB/Swiss-Prot;Acc:Q9SAD3]
AT2G22500	1.22702	1.02866e-26	Mitochondrial uncoupling protein 5 [Source:UniProtKB/Swiss-Prot;Acc:Q9SJY5]
AT3G57330	1.22568	7.66918e-45	Putative calcium-transporting ATPase 11, plasma membrane-type [Source:UniProtKB/Swiss-Prot;Acc:Q9M2L4]
AT2G16870	1.22473	1.27616e-14	Disease resistance protein (TIR-NBS-LRR class) family [Source:UniProtKB/TrEMBL;Acc:Q9ZVX6]
AT3G16720	1.22328	5.90864e-24	RING-H2 finger protein ATL2 [Source:UniProtKB/Swiss-Prot;Acc:Q8L9T5]
AT1G17600	1.22131	1.03973e-11	Disease resistance protein (TIR-NBS-LRR class) family [Source:UniProtKB/TrEMBL;Acc:F4I901]
AT1G11070	1.22123	0.0493957	BEST Arabidopsis thaliana protein match is: Hydroxyproline-rich glycoprotein family protein (TAIR:AT1G61080.1); Ha. [Source:TAIR;Acc:AT1G11070]
AT3G16990	1.22109	4.49711e-16	Bifunctional TENA-E protein [Source:UniProtKB/Swiss-Prot;Acc:Q9ASY9]
AT4G39670	1.22109	1.6822e-07	ACD11 homolog protein [Source:UniProtKB/Swiss-Prot;Acc:Q8L7U7]
AT5G07820	1.22077	2.35991e-13	Plant calmodulin-binding protein-like protein [Source:UniProtKB/TrEMBL;Acc:Q9SDA2]
AT1G09794	1.21937	9.61031e-06	Cox19 family protein (CHCH motif) [Source:UniProtKB/TrEMBL;Acc:F4I2K8]
AT1G25370	1.2177	1.55516e-10	Putative uncharacterized protein [Source:UniProtKB/TrEMBL;Acc:Q8LFI6]
AT4G11300	1.21696	1.9471e-16	At4g11300 [Source:UniProtKB/TrEMBL;Acc:Q9SUT1]
AT4G01740	1.21516	5.19597e-07	Cysteine/Histidine-rich C1 domain family protein [Source:UniProtKB/TrEMBL;Acc:Q9ZSI9]
AT1G74590	1.21426	1.76825e-11	Glutathione S-transferase U10 [Source:UniProtKB/Swiss-Prot;Acc:Q9CA57]
AT1G55450	1.21371	1.17777e-34	S-adenosyl-L-methionine-dependent methyltransferases superfamily protein [Source:UniProtKB/TrEMBL;Acc:F4I0B5]
AT1G79450	1.21353	5.45261e-09	ALA-interacting subunit 5 [Source:UniProtKB/Swiss-Prot;Acc:Q8L8W0]
AT5G35735	1.2131	1.3599e-20	Cytochrome b561 and DOMON domain-containing protein At5g35735 [Source:UniProtKB/Swiss-Prot;Acc:Q9FKH6]
AT2G47140	1.21266	0.00105856	Short-chain dehydrogenase reductase 3b [Source:UniProtKB/Swiss-Prot;Acc:Q94K41]
AT2G40270	1.21175	3.69084e-36	Inactive receptor-like serine/threonine-protein kinase At2g40270 [Source:UniProtKB/Swiss-Prot;Acc:Q9SIZ4]
AT3G09830	1.21142	1.16868e-24	Serine/threonine-protein kinase PCRK1 [Source:UniProtKB/Swiss-Prot;Acc:Q9SF86]
AT3G16530	1.21029	3.70205e-17	Lectin-like protein At3g16530 [Source:UniProtKB/Swiss-Prot;Acc:Q9LK72]
AT2G37440	1.20876	0.00126884	Type I inositol polyphosphate 5-phosphatase 8 [Source:UniProtKB/Swiss-Prot;Acc:Q0WT19]
AT4G37150	1.20825	8.37733e-08	MES9 [Source:UniProtKB/TrEMBL;Acc:A0A178V387]
AT5G66910	1.20779	3.65893e-27	Probable disease resistance protein At5g66910 [Source:UniProtKB/Swiss-Prot;Acc:Q9FKZ0]
AT3G08970	1.20712	3.69011e-07	TMS1 [Source:UniProtKB/TrEMBL;Acc:A0A178VJB6]
AT4G09820	1.20451	0.00326334	Transcription factor TT8 [Source:UniProtKB/Swiss-Prot;Acc:Q9FT81]
AT4G37530	1.20294	3.22256e-07	Peroxidase 51 [Source:UniProtKB/Swiss-Prot;Acc:Q9SZE7]
AT1G65845	1.20227	6.08429e-22	At1g65844 [Source:UniProtKB/TrEMBL;Acc:Q9SHX3]
AT4G33040	1.20205	2.07646e-10	Glutaredoxin-C6 [Source:UniProtKB/Swiss-Prot;Acc:Q8L9S3]
AT5G53370	1.20169	1.50803e-45	pectin methylesterase PCR fragment F [Source:TAIR;Acc:AT5G53370]
AT2G41090	1.20107	2.47065e-09	Calmodulin-like protein 10 [Source:UniProtKB/Swiss-Prot;Acc:P30187]
AT5G20420	1.19943	0.00465346	SNF2 domain-containing protein CLASSY 2 [Source:UniProtKB/Swiss-Prot;Acc:F4K493]
AT5G60280	1.19889	1.49814e-14	L-type lectin-domain containing receptor kinase I.8 [Source:UniProtKB/Swiss-Prot;Acc:Q9LSR9]
AT1G13210	1.19864	1.4167e-37	Probable phospholipid-transporting ATPase 11 [Source:UniProtKB/Swiss-Prot;Acc:Q9SAF5]
AT5G55050	1.19696	1.66574e-08	GDSL esterase/lipase At5g55050 [Source:UniProtKB/Swiss-Prot;Acc:Q9FIA1]
AT5G06750	1.19592	2.22358e-22	Probable protein phosphatase 2C 68 [Source:UniProtKB/Swiss-Prot;Acc:Q84JD5]
AT5G02780	1.19541	1.64411e-05	Glutathione S-transferase L1 [Source:UniProtKB/Swiss-Prot;Acc:Q6NLB0]
AT5G08760	1.19464	5.30736e-19	unknown protein; FUNCTIONS IN: molecular_function unknown; INVOLVED IN: biological_process unknown; LOCATED IN: endomembrane system; Ha. [Source:TAIR;Acc:AT5G08760]
AT3G47210	1.19284	0.0246178	AT3g47210/F13I12_260 [Source:UniProtKB/TrEMBL;Acc:Q9SD52]
AT1G72490	1.19164	0.00697276	unknown protein; BEST Arabidopsis thaliana protein match is: unknown protein (TAIR:AT1G17400.1); Ha. [Source:TAIR;Acc:AT1G72490]
AT2G46270	1.18973	1.8923e-19	G-box-binding factor 3 [Source:UniProtKB/Swiss-Prot;Acc:P42776]
AT1G24530	1.18899	1.36118e-09	F21J9.19 [Source:UniProtKB/TrEMBL;Acc:Q9FYL1]
AT1G64710	1.18871	7.89462e-34	Alcohol dehydrogenase-like 4 [Source:UniProtKB/Swiss-Prot;Acc:Q8VZ49]
AT1G11125	1.18843	4.03295e-05	unknown protein; BEST Arabidopsis thaliana protein match is: unknown protein (TAIR:AT1G61170.1). [Source:TAIR;Acc:AT1G11125]
AT1G12290	1.18706	1.0584e-10	Probable disease resistance protein At1g12290 [Source:UniProtKB/Swiss-Prot;Acc:P60839]
AT4G01720	1.1867	1.20995e-11	Probable WRKY transcription factor 47 [Source:UniProtKB/Swiss-Prot;Acc:Q9ZSI7]
AT3G57380	1.18645	0.0265394	Glycosyltransferase [Source:UniProtKB/TrEMBL;Acc:F4J287]
AT1G19020	1.1853	4.09679e-07	CDP-diacylglycerol-glycerol-3-phosphate 3-phosphatidyltransferase [Source:UniProtKB/TrEMBL;Acc:Q8VYY6]
AT4G37640	1.18506	3.62706e-41	ACA2 [Source:UniProtKB/TrEMBL;Acc:A0A384LFJ2]
AT1G15630	1.1843	0.0222017	Transmembrane protein [Source:UniProtKB/TrEMBL;Acc:Q5BQ07]
AT3G29575	1.18324	1.71937e-06	Ninja-family protein AFP3 [Source:UniProtKB/Swiss-Prot;Acc:Q94F39]
AT5G61520	1.18301	1.38962e-21	AT5G61520 protein [Source:UniProtKB/TrEMBL;Acc:B9DGV5]
AT4G39210	1.18147	2.90056e-19	Glucose-1-phosphate adenylyltransferase [Source:UniProtKB/TrEMBL;Acc:A0A178US50]
AT5G54860	1.18057	3.08299e-13	Probable folate-biopterin transporter 4 [Source:UniProtKB/Swiss-Prot;Acc:Q8RWQ5]
AT5G42530	1.18045	1.24508e-06	Uncharacterized protein At5g42530; MDH9.23 [Source:UniProtKB/TrEMBL;Acc:Q8W483]
AT5G63990	1.18011	3.88609e-10	Probable SAL3 phosphatase [Source:UniProtKB/Swiss-Prot;Acc:Q8GY63]
AT1G34460	1.17866	0.0153783	CYCLIN B1;5 [Source:TAIR;Acc:AT1G34460]
AT1G74210	1.17688	4.22838e-29	GDPD5 [Source:UniProtKB/TrEMBL;Acc:A0A178W3R5]
AT2G23200	1.17634	1.56357e-29	Probable receptor-like protein kinase At2g23200 [Source:UniProtKB/Swiss-Prot;Acc:O22187]
AT1G51270	1.17534	5.50249e-19	Vesicle-associated protein 1-4 [Source:UniProtKB/TrEMBL;Acc:F4I818]
AT3G59700	1.1746	1.93958e-08	L-type lectin-domain containing receptor kinase V.5 [Source:UniProtKB/Swiss-Prot;Acc:Q96285]
AT5G06230	1.17456	0.0376467	Protein trichome birefringence-like 9 [Source:UniProtKB/Swiss-Prot;Acc:Q9FFZ4]
AT5G64510	1.17268	9.76391e-12	Tunicamycin induced protein [Source:UniProtKB/TrEMBL;Acc:Q84JN2]
AT1G03290	1.17262	3.91858e-34	ELKS/Rab6-interacting/CAST family protein [Source:UniProtKB/TrEMBL;Acc:Q9ZVT0]
AT4G08230	1.17158	1.39128e-17	Glycine-rich protein [Source:UniProtKB/TrEMBL;Acc:Q8VY68]
AT3G28270	1.17123	1.97738e-10	UPF0496 protein At3g28270 [Source:UniProtKB/Swiss-Prot;Acc:Q9LHD9]
AT4G14400	1.16709	3.68661e-06	Protein ACCELERATED CELL DEATH 6 [Source:UniProtKB/Swiss-Prot;Acc:Q8LPS2]
AT1G52050	1.16576	1.85164e-05	Jacalin-related lectin 8 [Source:UniProtKB/Swiss-Prot;Acc:F4IB94]
AT3G02800	1.16562	0.0054519	Tyrosine-protein phosphatase DSP3 [Source:UniProtKB/Swiss-Prot;Acc:Q681Z2]
AT5G44585	1.16426	0.00059288	unknown protein; FUNCTIONS IN: molecular_function unknown; INVOLVED IN: biological_process unknown; LOCATED IN: endomembrane system; Ha. [Source:TAIR;Acc:AT5G44585]
AT3G29590	1.1642	1.38233e-06	Malonyl-CoA:anthocyanidin 5-O-glucoside-6''-O-malonyltransferase [Source:UniProtKB/Swiss-Prot;Acc:Q9LJB4]
AT5G18360	1.16292	5.05938e-08	Disease resistance protein (TIR-NBS-LRR class) family [Source:UniProtKB/TrEMBL;Acc:F4JWL8]
AT5G04150	1.16196	0.0368629	basic helix-loop-helix (bHLH) DNA-binding superfamily protein [Source:TAIR;Acc:AT5G04150]
AT2G32800	1.16194	2.95686e-19	Receptor like protein kinase S.2 [Source:UniProtKB/Swiss-Prot;Acc:O48837]
AT4G13180	1.15882	1.66873e-34	AT4g13180/F17N18_70 [Source:UniProtKB/TrEMBL;Acc:Q9SVQ9]
AT1G18390	1.15859	9.07442e-08	Protein kinase superfamily protein [Source:TAIR;Acc:AT1G18390]
AT2G39410	1.15846	1.41359e-05	Alpha/beta-Hydrolases superfamily protein [Source:UniProtKB/TrEMBL;Acc:O80628]
AT4G29900	1.15548	4.22043e-43	Calcium-transporting ATPase 10, plasma membrane-type [Source:UniProtKB/Swiss-Prot;Acc:Q9SZR1]
AT1G55210	1.15542	1.24152e-27	Dirigent protein 20 [Source:UniProtKB/Swiss-Prot;Acc:Q9C891]
AT2G39050	1.15396	1.97495e-19	Ricin B-like lectin EULS3 [Source:UniProtKB/Swiss-Prot;Acc:Q945P1]
AT2G23630	1.15339	0.00621458	SKU5 similar 16 [Source:TAIR;Acc:AT2G23630]
AT4G35070	1.15315	1.71854e-06	At4g35070 [Source:UniProtKB/TrEMBL;Acc:Q66GR4]
AT1G52315	1.15202	7.22774e-07	Regulator of Vps4 activity in the MVB pathway protein [Source:UniProtKB/TrEMBL;Acc:F4ICV8]
AT4G19880	1.15165	3.42207e-31	Glutathione S-transferase family protein [Source:UniProtKB/TrEMBL;Acc:F4JU03]
AT5G49500	1.15078	0.00107803	Signal recognition particle 54 kDa protein 2 [Source:UniProtKB/Swiss-Prot;Acc:P49966]
AT4G18330	1.1507	0.0437284	Translation elongation factor EF1A/initiation factor IF2gamma family protein [Source:UniProtKB/TrEMBL;Acc:F4JQU1]
AT1G63750	1.14995	3.95099e-15	Disease resistance protein (TIR-NBS-LRR class) family [Source:UniProtKB/TrEMBL;Acc:Q9CAE0]
AT3G47580	1.14938	1.4255e-05	Leucine-rich repeat protein kinase family protein [Source:UniProtKB/TrEMBL;Acc:Q9SN80]
AT1G21100	1.14923	1.24062e-09	Indole glucosinolate O-methyltransferase 1 [Source:UniProtKB/Swiss-Prot;Acc:Q9LPU5]
AT5G16190	1.14866	6.81e-06	cellulose synthase like A11 [Source:TAIR;Acc:AT5G16190]
AT1G65250	1.14741	0.0263216	Probable inactive receptor-like protein kinase At1g65250 [Source:UniProtKB/Swiss-Prot;Acc:O80795]
AT4G27860	1.14691	1.00643e-17	vacuolar iron transporter (VIT) family protein [Source:TAIR;Acc:AT4G27860]
AT5G03355	1.14495	0.00207828	Cysteine/histidine-rich C1 domain protein [Source:UniProtKB/TrEMBL;Acc:Q9LZF4]
AT1G44350	1.14457	1.54576e-16	IAA-amino acid hydrolase [Source:UniProtKB/TrEMBL;Acc:Q0WNN8]
AT5G06630	1.14408	0.000340909	Proline-rich extensin-like family protein [Source:UniProtKB/TrEMBL;Acc:F4K3X4]
AT4G36110	1.14357	0.0186245	SAUR9 [Source:UniProtKB/TrEMBL;Acc:A0A178V0P2]
AT2G44380	1.14257	6.42138e-09	At2g44380 [Source:UniProtKB/TrEMBL;Acc:O64872]
AT5G50200	1.14175	1.65857e-28	High-affinity nitrate transporter 3.1 [Source:UniProtKB/Swiss-Prot;Acc:Q9FGS5]
AT1G13830	1.14159	1.91454e-06	Carbohydrate-binding X8 domain superfamily protein [Source:TAIR;Acc:AT1G13830]
AT5G53730	1.14062	3.67533e-13	NHL26 [Source:UniProtKB/TrEMBL;Acc:A0A178UFX4]
AT2G29990	1.1403	1.33209e-16	Internal alternative NAD(P)H-ubiquinone oxidoreductase A2, mitochondrial [Source:UniProtKB/Swiss-Prot;Acc:O80874]
AT5G39850	1.13977	1.47368e-18	40S ribosomal protein S9-2 [Source:UniProtKB/Swiss-Prot;Acc:Q9FLF0]
AT5G41400	1.1377	3.30231e-12	Putative RING zinc finger protein [Source:UniProtKB/TrEMBL;Acc:Q9FN60]
AT3G04181	1.13603	0.00681716	unknown protein; FUNCTIONS IN: molecular_function unknown; INVOLVED IN: biological_process unknown; LOCATED IN: cellular_component unknown; Ha. [Source:TAIR;Acc:AT3G04181]
AT1G27770	1.13452	8.19781e-35	Calcium-transporting ATPase [Source:UniProtKB/TrEMBL;Acc:A0A178WD16]
AT5G02290	1.13319	1.06266e-21	Probable serine/threonine-protein kinase PBL11 [Source:UniProtKB/Swiss-Prot;Acc:P43293]
AT3G22930	1.13303	3.43098e-06	Calmodulin-like protein 11 [Source:UniProtKB/Swiss-Prot;Acc:Q9LIK5]
AT1G34750	1.13291	8.08908e-17	Probable protein phosphatase 2C 10 [Source:UniProtKB/Swiss-Prot;Acc:Q9S9Z7]
AT4G29520	1.13225	1.21717e-27	Nucleophosmin [Source:UniProtKB/TrEMBL;Acc:Q9SU93]
AT2G13800	1.13184	3.85465e-12	Somatic embryogenesis receptor kinase 5 [Source:UniProtKB/Swiss-Prot;Acc:Q8LPS5]
AT5G53550	1.13151	7.25224e-33	YSL3 [Source:UniProtKB/TrEMBL;Acc:A0A178U7D6]
AT2G25090	1.13008	0.000133051	Non-specific serine/threonine protein kinase [Source:UniProtKB/TrEMBL;Acc:A0A178W078]
AT1G73325	1.12943	0.00552298	Kunitz family trypsin and protease inhibitor protein [Source:UniProtKB/TrEMBL;Acc:Q9FX28]
AT4G34390	1.12908	4.3281e-35	XLG2 [Source:UniProtKB/TrEMBL;Acc:A0A178V358]
AT2G41835	1.12824	2.33096e-09	Zinc finger AN1 and C2H2 domain-containing stress-associated protein 11 [Source:UniProtKB/Swiss-Prot;Acc:Q8VZ42]
AT1G22180	1.12817	9.57856e-12	F16L1.9 protein [Source:UniProtKB/TrEMBL;Acc:Q9LM14]
AT5G47130	1.12781	3.96841e-05	Bax inhibitor-1 family protein [Source:TAIR;Acc:AT5G47130]
AT1G68570	1.12529	1.2531e-37	Protein NRT1/ PTR FAMILY 3.1 [Source:UniProtKB/Swiss-Prot;Acc:Q9SX20]
AT1G67360	1.12384	1.84462e-26	REF/SRPP-like protein At1g67360 [Source:UniProtKB/Swiss-Prot;Acc:Q9FYF7]
AT1G31550	1.12305	2.09746e-20	GDSL esterase/lipase At1g31550 [Source:UniProtKB/Swiss-Prot;Acc:Q9C857]
AT1G78290	1.12293	1.80895e-21	SRK2C [Source:UniProtKB/TrEMBL;Acc:A0A178W6S8]
AT2G46620	1.12127	2.2008e-21	AAA-ATPase At2g46620 [Source:UniProtKB/Swiss-Prot;Acc:F4IJ77]
AT5G04720	1.12095	3.04152e-32	Probable disease resistance protein At5g04720 [Source:UniProtKB/Swiss-Prot;Acc:Q9LZ25]
AT1G14080	1.11906	0.000802352	Fucosyltransferase 6 [Source:UniProtKB/Swiss-Prot;Acc:Q9XI80]
AT5G63020	1.11845	9.48202e-06	Probable disease resistance protein At5g63020 [Source:UniProtKB/Swiss-Prot;Acc:Q8RXS5]
AT5G54710	1.11793	6.57109e-29	Ankyrin repeat family protein [Source:TAIR;Acc:AT5G54710]
AT4G28490	1.11731	1.57111e-26	Receptor-like protein kinase 5 [Source:UniProtKB/Swiss-Prot;Acc:P47735]
AT4G04565	1.11555	5.03938e-08	-
AT2G27310	1.115	4.61359e-11	F-box protein At2g27310 [Source:UniProtKB/Swiss-Prot;Acc:Q9XIN8]
AT1G53790	1.11462	0.00405475	F-box and associated interaction domains-containing protein [Source:UniProtKB/TrEMBL;Acc:B3H7F2]
AT5G39450	1.11381	2.29378e-14	F-box protein At5g39450 [Source:UniProtKB/Swiss-Prot;Acc:Q8RWD6]
AT1G01640	1.11332	2.70964e-06	BTB/POZ domain-containing protein At1g01640 [Source:UniProtKB/Swiss-Prot;Acc:Q9LQ95]
AT2G46150	1.11252	6.71838e-06	Late embryogenesis abundant (LEA) hydroxyproline-rich glycoprotein family [Source:UniProtKB/TrEMBL;Acc:O82354]
AT3G22600	1.11247	2.82292e-26	AT3g22600/F16J14_17 [Source:UniProtKB/TrEMBL;Acc:Q9LJ86]
AT5G39580	1.11215	0.0155369	Peroxidase 62 [Source:UniProtKB/Swiss-Prot;Acc:Q9FKA4]
AT1G21270	1.11171	8.62195e-32	Wall-associated receptor kinase 2 [Source:UniProtKB/Swiss-Prot;Acc:Q9LMP1]
AT1G22985	1.11138	0.00216057	CRF7 [Source:UniProtKB/TrEMBL;Acc:A0A178W874]
AT5G41160	1.10907	0.000159262	purine permease 12 [Source:TAIR;Acc:AT5G41160]
AT3G47570	1.1089	4.66131e-09	Probable LRR receptor-like serine/threonine-protein kinase At3g47570 [Source:UniProtKB/Swiss-Prot;Acc:C0LGP4]
AT5G24910	1.10804	0.0427836	Cytochrome P450 714A1 [Source:UniProtKB/Swiss-Prot;Acc:Q93Z79]
AT2G30860	1.10592	4.92267e-62	GSTF9 [Source:UniProtKB/TrEMBL;Acc:A0A178VP05]
AT3G16030	1.10509	0.00727555	Lectin protein kinase family protein [Source:UniProtKB/TrEMBL;Acc:A0A1I9LPL5]
AT4G19970	1.10357	0.00934361	CONTAINS InterPro DOMAIN/s: Nucleotide-diphospho-sugar transferase, predicted (InterPro:IPR005069); BEST Arabidopsis thaliana protein match is: Nucleotide-diphospho-sugar transferase family protein (TAIR:AT5G44820.1); Ha. [Source:TAIR;Acc:AT4G19970]
AT2G34960	1.10279	0.00648971	CAT5 [Source:UniProtKB/TrEMBL;Acc:A0A178VPZ9]
AT5G52810	1.10213	2.2008e-21	Protein SAR DEFICIENT 4 [Source:UniProtKB/Swiss-Prot;Acc:Q9FLY0]
AT5G13750	1.10119	3.70194e-14	ZIFL1 [Source:UniProtKB/TrEMBL;Acc:A0A178UFA6]
AT3G01760	1.09841	0.0206295	Lysine histidine transporter-like 4 [Source:UniProtKB/Swiss-Prot;Acc:Q9SS86]
AT4G28400	1.09837	2.10167e-26	Probable protein phosphatase 2C 58 [Source:UniProtKB/Swiss-Prot;Acc:Q93YW5]
AT1G17430	1.09834	6.9809e-12	Alpha/beta-Hydrolases superfamily protein [Source:UniProtKB/TrEMBL;Acc:Q9LNR2]
AT3G55470	1.0969	3.51816e-20	At3g55470 [Source:UniProtKB/TrEMBL;Acc:Q9M2T2]
AT5G22250	1.09598	2.84139e-07	Probable CCR4-associated factor 1 homolog 11 [Source:UniProtKB/Swiss-Prot;Acc:Q9FMS6]
AT5G47910	1.09268	4.63033e-35	Respiratory burst oxidase homolog protein D [Source:UniProtKB/Swiss-Prot;Acc:Q9FIJ0]
AT3G45620	1.092	2.38387e-16	Transducin/WD40 repeat-like superfamily protein [Source:UniProtKB/TrEMBL;Acc:F4J6P6]
AT4G02410	1.09167	2.55943e-14	L-type lectin-domain containing receptor kinase IV.3 [Source:UniProtKB/Swiss-Prot;Acc:O81292]
AT1G23060	1.09124	0.00623466	MDP40 [Source:UniProtKB/TrEMBL;Acc:A0A384LAT5]
AT5G01550	1.09074	0.00328571	lectin receptor kinase a4.1 [Source:TAIR;Acc:AT5G01550]
AT1G74100	1.08963	1.91486e-37	Sulfotransferase [Source:UniProtKB/TrEMBL;Acc:M1EU36]
AT2G02120	1.08953	0.000204416	Defensin-like protein 4 [Source:UniProtKB/Swiss-Prot;Acc:Q41914]
AT2G04090	1.08836	0.0121649	Protein DETOXIFICATION 5 [Source:UniProtKB/Swiss-Prot;Acc:Q9SIA1]
AT1G76520	1.08809	2.86817e-29	Protein PIN-LIKES 3 [Source:UniProtKB/Swiss-Prot;Acc:Q9C9K5]
AT5G62150	1.08803	0.0101827	At5g62150 [Source:UniProtKB/TrEMBL;Acc:Q9FIS3]
AT5G67450	1.0872	0.00153144	ZF1 [Source:UniProtKB/TrEMBL;Acc:A0A178UTI6]
AT1G01670	1.0867	0.000717999	U-box domain-containing protein 56 [Source:UniProtKB/Swiss-Prot;Acc:Q8GXQ7]
AT4G02420	1.08615	3.67181e-18	L-type lectin-domain containing receptor kinase IV.4 [Source:UniProtKB/Swiss-Prot;Acc:O81291]
AT1G68710	1.08569	1.85171e-27	ATPase E1-E2 type family protein / haloacid dehalogenase-like hydrolase family protein [Source:TAIR;Acc:AT1G68710]
AT1G30410	1.08439	5.10074e-39	multidrug resistance-associated protein 13 [Source:TAIR;Acc:AT1G30410]
AT3G20960	1.08386	9.87813e-07	Cytochrome P450, family 705, subfamily A, polypeptide 33 [Source:UniProtKB/TrEMBL;Acc:Q9LIG7]
AT5G46500	1.0834	0.0423662	Protein VARIATION IN COMPOUND TRIGGERED ROOT growth protein [Source:UniProtKB/TrEMBL;Acc:Q9FHF5]
AT1G69870	1.08259	1.25127e-41	Protein NRT1/ PTR FAMILY 2.13 [Source:UniProtKB/Swiss-Prot;Acc:Q8RX77]
AT3G61880	1.0824	1.62582e-09	Cytochrome p450 78a9 [Source:UniProtKB/TrEMBL;Acc:F4IX02]
AT4G23260	1.08186	1.43312e-29	Cysteine-rich receptor-like protein kinase 18 [Source:UniProtKB/Swiss-Prot;Acc:Q8RX80]
AT1G22340	1.08177	0.0307618	UDP-glycosyltransferase 85A7 [Source:UniProtKB/Swiss-Prot;Acc:Q9LME8]
AT5G27600	1.08154	1.78049e-33	Long chain acyl-CoA synthetase 7, peroxisomal [Source:UniProtKB/Swiss-Prot;Acc:Q8LKS5]
AT3G28480	1.08072	4.6605e-20	Oxoglutarate/iron-dependent oxygenase [Source:UniProtKB/TrEMBL;Acc:F4J0A6]
AT1G61340	1.07967	0.0188281	F-box protein At1g61340 [Source:UniProtKB/Swiss-Prot;Acc:Q8GX77]
AT4G13000	1.07928	0.000736743	AGC (cAMP-dependent, cGMP-dependent and protein kinase C) kinase family protein [Source:UniProtKB/TrEMBL;Acc:Q9SV69]
AT1G75020	1.07909	2.52294e-14	Probable 1-acyl-sn-glycerol-3-phosphate acyltransferase 4 [Source:UniProtKB/Swiss-Prot;Acc:Q8L4Y2]
AT3G44720	1.07883	3.29764e-21	Arogenate dehydratase 4, chloroplastic [Source:UniProtKB/Swiss-Prot;Acc:O22241]
AT5G37070	1.07853	1.22837e-17	At5g37070 [Source:UniProtKB/TrEMBL;Acc:Q9FHW0]
AT5G40240	1.07841	3.73409e-19	WAT1-related protein [Source:UniProtKB/TrEMBL;Acc:F4KHA9]
AT4G11840	1.07831	3.56355e-19	Phospholipase D gamma 3 [Source:UniProtKB/Swiss-Prot;Acc:Q9T052]
AT4G01540	1.07732	5.89729e-08	NAC domain-containing protein 68 [Source:UniProtKB/Swiss-Prot;Acc:A8MQY1]
AT5G05750	1.07666	0.000141649	DNAJ heat shock N-terminal domain-containing protein [Source:UniProtKB/TrEMBL;Acc:Q9FFK2]
AT1G11300	1.07614	8.85463e-10	G-type lectin S-receptor-like serine/threonine-protein kinase At1g11300 [Source:UniProtKB/Swiss-Prot;Acc:Q9SXB4]
AT4G04490	1.07587	6.63431e-09	Cysteine-rich receptor-like protein kinase 36 [Source:UniProtKB/Swiss-Prot;Acc:Q9XEC6]
AT1G67810	1.07247	5.7645e-07	SufE-like protein 2, chloroplastic [Source:UniProtKB/Swiss-Prot;Acc:Q9FXE3]
AT1G22890	1.07243	3.4834e-06	AT1G22890 protein [Source:UniProtKB/TrEMBL;Acc:A0JQ18]
AT1G18710	1.07194	1.82487e-06	MYB transcription factor [Source:UniProtKB/TrEMBL;Acc:Q9M9U2]
AT5G66675	1.07179	2.22054e-16	UPF0496 protein At5g66675 [Source:UniProtKB/Swiss-Prot;Acc:Q8GW16]
AT5G15870	1.07163	1.03601e-16	Glycosyl hydrolase family 81 protein [Source:UniProtKB/TrEMBL;Acc:Q9LFT3]
AT4G14746	1.07095	3.52899e-08	CONTAINS InterPro DOMAIN/s: EGF-like (InterPro:IPR006210); Ha. [Source:TAIR;Acc:AT4G14746]
AT3G43930	1.07034	0.00791414	BRCT domain-containing DNA repair protein [Source:UniProtKB/TrEMBL;Acc:Q6DSR3]
AT2G24240	1.06922	1.91469e-05	BTB/POZ domain-containing protein At2g24240 [Source:UniProtKB/Swiss-Prot;Acc:Q9ZUH1]
AT2G31990	1.06882	3.42642e-06	Exostosin family protein [Source:TAIR;Acc:AT2G31990]
AT3G51890	1.06833	6.15235e-21	Clathrin light chain 3 [Source:UniProtKB/Swiss-Prot;Acc:F4J5M9]
AT3G08720	1.06781	3.46834e-22	Serine/threonine-protein kinase AtPK2/AtPK19 [Source:UniProtKB/Swiss-Prot;Acc:Q39030]
AT2G28400	1.06703	0.000495959	Uncharacterized protein At2g28400 [Source:UniProtKB/TrEMBL;Acc:Q9SKN0]
AT1G08940	1.067	8.16454e-07	Phosphoglycerate mutase-like protein AT74H [Source:UniProtKB/Swiss-Prot;Acc:O04035]
AT5G37600	1.06632	2.19807e-40	Glutamine synthetase cytosolic isozyme 1-1 [Source:UniProtKB/Swiss-Prot;Acc:Q56WN1]
AT1G26970	1.06618	0.036988	Probable serine/threonine-protein kinase PBL4 [Source:UniProtKB/Swiss-Prot;Acc:Q5PP29]
AT1G66725	1.06347	3.10296e-06	MIR163; miRNA [Source:TAIR;Acc:AT1G66725]
AT1G72450	1.06259	1.76808e-18	TIFY11B [Source:UniProtKB/TrEMBL;Acc:A0A178W2J3]
AT4G36500	1.06251	8.63405e-17	Uncharacterized protein At4g36500 [Source:UniProtKB/TrEMBL;Acc:O23231]
AT5G52540	1.06211	9.40971e-30	Keratin-associated protein, putative (DUF819) [Source:UniProtKB/TrEMBL;Acc:Q9LTG3]
AT1G06180	1.0615	2.13093e-06	Transcription factor MYB13 [Source:UniProtKB/Swiss-Prot;Acc:Q9LNC9]
AT3G19580	1.0609	3.62694e-06	ZF2 [Source:UniProtKB/TrEMBL;Acc:A0A178VJ97]
AT2G15760	1.06083	0.0379385	At2g15760 [Source:UniProtKB/TrEMBL;Acc:Q9ZQD8]
AT2G31110	1.06071	5.97044e-11	TBL40 [Source:UniProtKB/TrEMBL;Acc:A0A178VPV0]
AT3G54960	1.06009	2.17805e-32	PDIL1-3 [Source:UniProtKB/TrEMBL;Acc:A0A178VF09]
AT3G22060	1.05974	2.05407e-15	Cysteine-rich repeat secretory protein 38 [Source:UniProtKB/Swiss-Prot;Acc:Q9LRJ9]
AT5G59680	1.05926	1.30654e-05	Probable LRR receptor-like serine/threonine-protein kinase At5g59680 [Source:UniProtKB/Swiss-Prot;Acc:Q9FN93]
AT3G22740	1.05925	6.92642e-13	Homocysteine S-methyltransferase 3 [Source:UniProtKB/Swiss-Prot;Acc:Q8LAX0]
AT4G10960	1.05873	1.96573e-07	UDP-glucose 4-epimerase 5 [Source:UniProtKB/Swiss-Prot;Acc:Q9SN58]
AT5G13200	1.05732	4.4147e-12	GEM-like protein 5 [Source:UniProtKB/Swiss-Prot;Acc:Q9LYV6]
AT4G09570	1.05576	5.94944e-20	Calcium-dependent protein kinase 4 [Source:UniProtKB/Swiss-Prot;Acc:Q38869]
AT5G67300	1.05456	8.20451e-25	MYBR1 [Source:UniProtKB/TrEMBL;Acc:A0A178UQ74]
AT1G13260	1.05433	0.0326202	AP2/ERF and B3 domain-containing transcription factor RAV1 [Source:UniProtKB/Swiss-Prot;Acc:Q9ZWM9]
AT1G70140	1.05396	0.000157207	Formin-like protein 8 [Source:UniProtKB/Swiss-Prot;Acc:O04532]
AT3G01830	1.05176	0.0116017	Probable calcium-binding protein CML40 [Source:UniProtKB/Swiss-Prot;Acc:Q9SGI8]
AT3G55980	1.05095	0.00676798	Salt-inducible zinc finger 1 [Source:UniProtKB/TrEMBL;Acc:A0A1I9LNJ4]
AT2G25450	1.04925	0.0133078	Probable 2-oxoacid dependent dioxygenase [Source:UniProtKB/Swiss-Prot;Acc:Q9SKK4]
AT5G66630	1.04909	1.54608e-05	Protein DA1-related 5 [Source:UniProtKB/Swiss-Prot;Acc:Q84WJ0]
AT3G52710	1.04829	1.70729e-14	Uncharacterized protein At3g52710 [Source:UniProtKB/TrEMBL;Acc:Q9LXJ3]
AT4G15233	1.04806	9.05469e-15	ABC transporter G family member 42 [Source:UniProtKB/Swiss-Prot;Acc:Q7PC82]
AT2G01670	1.04683	2.02934e-38	Nudix hydrolase 17, mitochondrial [Source:UniProtKB/Swiss-Prot;Acc:Q9ZU95]
AT1G31130	1.04648	1.66443e-29	F28K20.6 protein [Source:UniProtKB/TrEMBL;Acc:Q9SA06]
AT5G47070	1.04536	5.77103e-11	Probable serine/threonine-protein kinase PBL19 [Source:UniProtKB/Swiss-Prot;Acc:Q9LTC0]
AT1G54160	1.04489	0.0026903	Nuclear transcription factor Y subunit A-5 [Source:UniProtKB/Swiss-Prot;Acc:Q9SYH4]
AT3G16470	1.04485	1.3306e-35	Jacalin-related lectin 35 [Source:UniProtKB/Swiss-Prot;Acc:O04309]
AT3G48850	1.0444	0.000169649	Mitochondrial phosphate carrier protein 2, mitochondrial [Source:UniProtKB/Swiss-Prot;Acc:Q9M2Z8]
AT5G38212	1.04313	0.00463516	Potential natural antisense gene, locus overlaps with AT5G38210 [Source:TAIR;Acc:AT5G38212]
AT1G65490	1.04299	5.32078e-05	unknown protein; FUNCTIONS IN: molecular_function unknown; INVOLVED IN: biological_process unknown; LOCATED IN: endomembrane system; EXPRESSED IN: 22 plant structures; EXPRESSED DURING: 13 growth stages; BEST Arabidopsis thaliana protein match is: u /.../ protein (TAIR:AT1G65486.1); Ha. [Source:TAIR;Acc:AT1G65490]
AT1G29240	1.04217	1.4246e-14	F28N24.8 protein [Source:UniProtKB/TrEMBL;Acc:Q9LP52]
AT1G62440	1.04207	0.0438829	Leucine-rich repeat extensin-like protein 2 [Source:UniProtKB/Swiss-Prot;Acc:O48809]
AT3G15510	1.04075	2.60807e-09	NAC transcription factor 56 [Source:UniProtKB/Swiss-Prot;Acc:Q9LD44]
AT3G11820	1.04044	1.827e-32	SYR1 [Source:UniProtKB/TrEMBL;Acc:A0A178VIM4]
AT3G14680	1.03954	7.68502e-11	Cytochrome P450 72A14 [Source:UniProtKB/Swiss-Prot;Acc:Q9LUC6]
AT1G53110	1.03849	3.46455e-09	Proton pump-interactor 4 [Source:UniProtKB/Swiss-Prot;Acc:Q8VZN4]
AT3G01420	1.03555	1.37288e-16	Alpha-dioxygenase 1 [Source:UniProtKB/Swiss-Prot;Acc:Q9SGH6]
AT4G34150	1.03378	3.51208e-27	AT4g34150/F28A23_90 [Source:UniProtKB/TrEMBL;Acc:Q945K9]
AT2G17290	1.03372	1.74222e-23	Calcium-dependent protein kinase 6 [Source:UniProtKB/Swiss-Prot;Acc:Q38872]
AT1G72870	1.03308	0.0221181	Disease resistance protein (TIR-NBS class) [Source:UniProtKB/TrEMBL;Acc:Q9SSN9]
AT3G17420	1.03261	9.82796e-18	Probable receptor-like protein kinase At3g17420 [Source:UniProtKB/Swiss-Prot;Acc:Q9LRP3]
AT3G44480	1.03082	6.10156e-25	Disease resistance protein (TIR-NBS-LRR class) family [Source:UniProtKB/TrEMBL;Acc:A0A1I9LP82]
AT1G35350	1.03017	1.51137e-14	Phosphate transporter PHO1 homolog 8 [Source:UniProtKB/Swiss-Prot;Acc:Q6R8G2]
AT1G29195	1.02926	0.0204931	At1g29190/F28N24_12 [Source:UniProtKB/TrEMBL;Acc:Q9LP48]
AT2G28940	1.02903	8.97785e-16	At2g28940 [Source:UniProtKB/TrEMBL;Acc:O81064]
AT1G65800	1.02768	7.59838e-22	Receptor-like serine/threonine-protein kinase SD1-6 [Source:UniProtKB/Swiss-Prot;Acc:Q9S972]
AT4G04695	1.02749	2.04958e-16	Calcium-dependent protein kinase 31 [Source:UniProtKB/Swiss-Prot;Acc:Q9S9V0]
AT5G48570	1.02504	5.1135e-09	Peptidyl-prolyl cis-trans isomerase FKBP65 [Source:UniProtKB/Swiss-Prot;Acc:Q9FJL3]
AT2G38530	1.025	8.16543e-15	Non-specific lipid-transfer protein [Source:UniProtKB/TrEMBL;Acc:A0A178W063]
AT3G26600	1.02403	1.39295e-16	Armadillo repeat only 4 [Source:UniProtKB/TrEMBL;Acc:Q38957]
AT2G38290	1.02344	1.30685e-20	Ammonium transporter 2 [Source:UniProtKB/Swiss-Prot;Acc:Q9M6N7]
AT5G25450	1.02201	0.012324	Cytochrome b-c1 complex subunit 7 [Source:UniProtKB/TrEMBL;Acc:A0A178UDJ6]
AT1G56550	1.02197	1.70704e-07	UDP-D-xylose:L-fucose alpha-1,3-D-xylosyltransferase 3 [Source:UniProtKB/Swiss-Prot;Acc:Q9FXA7]
AT3G52480	1.02162	1.49658e-05	At3g52480 [Source:UniProtKB/TrEMBL;Acc:Q9SVC9]
AT4G29190	1.02157	4.82292e-14	Zinc finger CCCH domain-containing protein 49 [Source:UniProtKB/Swiss-Prot;Acc:Q9M0G2]
AT3G23610	1.02152	0.0195836	dual specificity protein phosphatase 1 [Source:TAIR;Acc:AT3G23610]
AT3G12830	1.02149	7.59061e-06	Auxin-responsive protein SAUR72 [Source:UniProtKB/Swiss-Prot;Acc:Q9LTV3]
AT3G55610	1.02086	4.43138e-39	Delta-1-pyrroline-5-carboxylate synthase [Source:UniProtKB/TrEMBL;Acc:A0A178VF78]
AT5G16370	1.02048	1.52723e-09	Probable acyl-activating enzyme 5, peroxisomal [Source:UniProtKB/Swiss-Prot;Acc:Q9FFE6]
AT1G54010	1.01989	1.38265e-35	Inactive GDSL esterase/lipase-like protein 23 [Source:UniProtKB/Swiss-Prot;Acc:Q8W4H8]
AT5G37540	1.01974	8.51263e-05	AT5g37540/mpa22_p_70 [Source:UniProtKB/TrEMBL;Acc:Q9FGI3]
AT5G61250	1.01886	1.13878e-12	GUS1 [Source:UniProtKB/TrEMBL;Acc:A0A384LHC0]
AT5G65870	1.01753	0.00212801	Phytosulfokines 5 [Source:UniProtKB/Swiss-Prot;Acc:Q9FEB4]
AT2G02250	1.01745	0.0435603	Putative F-box protein PP2-B2 [Source:UniProtKB/Swiss-Prot;Acc:Q9ZVR5]
AT1G72540	1.01696	0.0146307	Putative receptor-like protein kinase At1g72540 [Source:UniProtKB/Swiss-Prot;Acc:Q9CAH1]
AT5G62020	1.01617	3.47651e-08	HSFB2A [Source:UniProtKB/TrEMBL;Acc:A0A384KDZ5]
AT3G49860	1.01587	0.0159577	ADP-ribosylation factor-like protein 8d [Source:UniProtKB/Swiss-Prot;Acc:F4IZ82]
AT1G17420	1.01363	4.65147e-16	Lipoxygenase 3, chloroplastic [Source:UniProtKB/Swiss-Prot;Acc:Q9LNR3]
AT4G23600	1.0133	6.96721e-28	Cystine lyase CORI3 [Source:UniProtKB/Swiss-Prot;Acc:Q9SUR6]
AT2G17720	1.0132	1.08788e-32	Prolyl 4-hydroxylase 5 [Source:UniProtKB/Swiss-Prot;Acc:Q24JN5]
AT5G55460	1.01214	1.8711e-06	At5g55460 [Source:UniProtKB/TrEMBL;Acc:Q8GWA4]
AT2G04400	1.01162	3.65329e-32	Indole-3-glycerol phosphate synthase, chloroplastic [Source:UniProtKB/Swiss-Prot;Acc:P49572]
AT4G00960	1.01121	0.0165993	Putative receptor-like protein kinase At4g00960 [Source:UniProtKB/Swiss-Prot;Acc:O23082]
AT1G35910	1.01015	0.00884316	Probable trehalose-phosphate phosphatase D [Source:UniProtKB/Swiss-Prot;Acc:Q67XC9]
AT1G13950	1.00985	6.12739e-08	Eukaryotic translation initiation factor 5A [Source:UniProtKB/TrEMBL;Acc:A0A178WBN7]
AT3G14280	1.00952	4.0734e-10	At3g14280 [Source:UniProtKB/TrEMBL;Acc:Q9LUL9]
AT3G10500	1.00929	3.24189e-24	NAC domain-containing protein 53 [Source:UniProtKB/Swiss-Prot;Acc:Q949N0]
AT3G26170	1.00909	1.05825e-20	Putative cytochrome P450 [Source:UniProtKB/TrEMBL;Acc:Q541W8]
AT5G47580	1.00809	5.35592e-12	AT5g47580/MNJ7_17 [Source:UniProtKB/TrEMBL;Acc:Q9FGJ9]
AT1G03495	1.00647	5.65728e-07	HXXXD-type acyl-transferase family protein [Source:TAIR;Acc:AT1G03495]
AT2G21500	1.00619	5.74371e-11	At2g21560 [Source:UniProtKB/TrEMBL;Acc:Q8RWF9]
AT4G23180	1.00617	9.23928e-23	Cysteine-rich receptor-like protein kinase 10 [Source:UniProtKB/Swiss-Prot;Acc:Q8GYA4]
AT4G29780	1.00615	1.40764e-05	Nuclease [Source:UniProtKB/TrEMBL;Acc:Q84J48]
AT1G72125	1.00347	0.0406253	Protein NRT1/ PTR FAMILY 5.13 [Source:UniProtKB/Swiss-Prot;Acc:Q0WSZ6]
AT2G18050	1.00301	3.75561e-08	HIS1-3 [Source:UniProtKB/TrEMBL;Acc:A0A178VX64]
AT2G44180	1.00276	1.19124e-16	Methionine aminopeptidase 2A [Source:UniProtKB/Swiss-Prot;Acc:Q9FV49]
AT2G42350	1.00248	0.00164466	RING-H2 finger protein ATL40 [Source:UniProtKB/Swiss-Prot;Acc:Q9SLC4]
AT1G55910	1.00199	6.51441e-21	Zinc transporter 11 [Source:UniProtKB/Swiss-Prot;Acc:Q94EG9]
AT1G27020	1.00104	3.94527e-15	Plant/protein [Source:UniProtKB/TrEMBL;Acc:O04551]
AT1G09970	1.00007	7.45506e-28	Receptor-like protein kinase 7 [Source:UniProtKB/Swiss-Prot;Acc:F4I2N7]
AT3G19930	0.999864	3.10709e-18	STP4 [Source:UniProtKB/TrEMBL;Acc:A0A178V5Z0]
AT4G30270	0.999108	6.34917e-25	Xyloglucan endotransglucosylase/hydrolase protein 24 [Source:UniProtKB/Swiss-Prot;Acc:P24806]
AT1G64065	0.995524	0.0179904	Late embryogenesis abundant protein At1g64065 [Source:UniProtKB/Swiss-Prot;Acc:Q6DST1]
AT1G11100	0.99524	0.010131	SNF2 domain-containing protein / helicase domain-containing protein / zinc finger protein-like protein (Fragment) [Source:UniProtKB/TrEMBL;Acc:C0SUU4]
AT5G61640	0.994576	5.4985e-11	peptidemethionine sulfoxide reductase 1 [Source:TAIR;Acc:AT5G61640]
AT4G11850	0.994188	7.49242e-18	Phospholipase D gamma 1 [Source:UniProtKB/Swiss-Prot;Acc:Q9T053]
AT5G13330	0.993679	0.00631239	Rap2.6L [Source:UniProtKB/TrEMBL;Acc:A0A178UKL8]
AT3G05690	0.992741	1.75035e-11	Nuclear factor Y, subunit A2 [Source:UniProtKB/TrEMBL;Acc:A0A1I9LSX7]
AT2G01540	0.992171	3.37533e-24	Protein C2-DOMAIN ABA-RELATED 10 [Source:UniProtKB/Swiss-Prot;Acc:Q9ZVF1]
AT4G01895	0.991187	0.000180059	At4g01895 [Source:UniProtKB/TrEMBL;Acc:Q9FNY8]
AT3G45640	0.990488	3.92955e-33	MPK3 [Source:UniProtKB/TrEMBL;Acc:A0A384L050]
AT1G65486	0.990393	0.000196241	unknown protein; FUNCTIONS IN: molecular_function unknown; INVOLVED IN: biological_process unknown; LOCATED IN: endomembrane system; BEST Arabidopsis thaliana protein match is: unknown protein (TAIR:AT1G65490.1); Ha. [Source:TAIR;Acc:AT1G65486]
AT1G52770	0.989281	9.04186e-09	At1g52770 [Source:UniProtKB/TrEMBL;Acc:Q9C941]
AT1G71140	0.988516	0.000147128	Protein DETOXIFICATION 14 [Source:UniProtKB/Swiss-Prot;Acc:Q9C994]
AT2G04080	0.986254	4.00499e-08	Protein DETOXIFICATION 2 [Source:UniProtKB/Swiss-Prot;Acc:Q8GXM8]
AT5G28630	0.985845	0.0362961	Glycine-rich protein [Source:UniProtKB/TrEMBL;Acc:Q8VXY1]
AT5G25120	0.985827	6.54606e-24	Cytochrome P450 71B11 [Source:UniProtKB/Swiss-Prot;Acc:P58049]
AT1G59870	0.984998	2.58258e-25	ABC transporter G family member 36 [Source:UniProtKB/Swiss-Prot;Acc:Q9XIE2]
AT3G13810	0.983675	3.4229e-19	indeterminate(ID)-domain 11 [Source:TAIR;Acc:AT3G13810]
AT1G71040	0.983216	2.90056e-19	Multicopper oxidase LPR2 [Source:UniProtKB/Swiss-Prot;Acc:Q949X9]
AT5G53030	0.98253	0.00186241	Uncharacterized protein At5g53030 [Source:UniProtKB/TrEMBL;Acc:Q9LVU9]
AT5G38260	0.982399	0.0019577	LEAF RUST 10 DISEASE-RESISTANCE LOCUS RECEPTOR-LIKE PROTEIN KINASE-like 2.1 [Source:UniProtKB/Swiss-Prot;Acc:Q9FF31]
AT5G33290	0.982238	3.50395e-20	Glycosyltransferase (Fragment) [Source:UniProtKB/TrEMBL;Acc:W8PUC9]
AT4G00240	0.982122	2.02598e-07	Phospholipase D beta 2 [Source:UniProtKB/Swiss-Prot;Acc:O23078]
AT4G21930	0.98167	0.042894	Uncharacterized protein At4g21930 [Source:UniProtKB/TrEMBL;Acc:Q8L864]
AT2G19970	0.981438	0.0245953	At2g19970 [Source:UniProtKB/TrEMBL;Acc:Q9SL83]
AT1G08290	0.980427	0.000519232	Zinc finger protein WIP3 [Source:UniProtKB/Swiss-Prot;Acc:Q9SGD1]
AT5G47960	0.980282	0.00998092	SMG1 [Source:UniProtKB/TrEMBL;Acc:A0A178UQI5]
AT4G35600	0.98023	1.17948e-20	Protein kinase superfamily protein [Source:UniProtKB/TrEMBL;Acc:F4JN38]
AT1G35720	0.980133	7.48465e-34	Annexin [Source:UniProtKB/TrEMBL;Acc:A0A178WGZ8]
AT4G17900	0.978218	7.88896e-23	At4g17900 [Source:UniProtKB/TrEMBL;Acc:Q0WUB8]
AT3G62780	0.977337	0.000114239	At3g62780 [Source:UniProtKB/TrEMBL;Acc:Q9LZI7]
AT3G55880	0.977023	5.78928e-08	Alpha/beta hydrolase related protein [Source:UniProtKB/TrEMBL;Acc:Q8L7D8]
AT1G14360	0.974934	9.90752e-16	UDP-galactose/UDP-glucose transporter 3 [Source:UniProtKB/Swiss-Prot;Acc:Q9M9S6]
AT4G15260	0.973562	0.0372515	At4g15260 [Source:UniProtKB/TrEMBL;Acc:Q8GYB0]
AT2G02810	0.973443	3.42899e-11	UDP-galactose/UDP-glucose transporter 1 [Source:UniProtKB/Swiss-Prot;Acc:O64503]
AT1G25220	0.973197	2.83086e-21	Anthranilate synthase beta subunit 1 [Source:UniProtKB/TrEMBL;Acc:F4IAW5]
AT5G47120	0.973106	4.70803e-28	Bax inhibitor 1 [Source:UniProtKB/Swiss-Prot;Acc:Q9LD45]
AT4G15500	0.972879	5.80586e-05	UDP-glycosyltransferase 84A4 [Source:UniProtKB/Swiss-Prot;Acc:O23402]
AT2G33530	0.972695	2.48441e-21	Serine carboxypeptidase-like 46 [Source:UniProtKB/Swiss-Prot;Acc:Q8VY01]
AT5G66210	0.972322	1.59892e-19	Calcium-dependent protein kinase 28 [Source:UniProtKB/Swiss-Prot;Acc:Q9FKW4]
AT1G50420	0.970386	2.35048e-12	Scarecrow-like protein 3 [Source:UniProtKB/Swiss-Prot;Acc:Q9LPR8]
AT4G02380	0.97002	1.89185e-18	senescence-associated gene 21 [Source:TAIR;Acc:AT4G02380]
AT5G24655	0.969804	0.00450467	Protein RESPONSE TO LOW SULFUR 4 [Source:UniProtKB/Swiss-Prot;Acc:Q8L8S2]
AT5G47140	0.968781	7.08259e-19	GATA transcription factor 27 [Source:UniProtKB/Swiss-Prot;Acc:Q5PP38]
AT4G16940	0.968488	0.00590419	Disease resistance protein (TIR-NBS-LRR class) family [Source:TAIR;Acc:AT4G16940]
AT1G61490	0.968413	1.59003e-06	G-type lectin S-receptor-like serine/threonine-protein kinase At1g61490 [Source:UniProtKB/Swiss-Prot;Acc:O64770]
AT1G24575	0.968231	8.6318e-06	At1g24575 [Source:UniProtKB/TrEMBL;Acc:Q8LAL6]
AT1G05570	0.967459	2.75677e-20	Callose synthase 1 [Source:UniProtKB/Swiss-Prot;Acc:Q9AUE0]
AT4G37520	0.966913	1.33932e-24	Peroxidase 50 [Source:UniProtKB/Swiss-Prot;Acc:Q43731]
AT5G18490	0.966354	1.27076e-13	At5g18490 [Source:UniProtKB/TrEMBL;Acc:Q940K1]
AT5G10520	0.966006	0.000332031	RBK1 [Source:UniProtKB/TrEMBL;Acc:A0A178UTT7]
AT1G63860	0.965641	2.7652e-11	Disease resistance protein (TIR-NBS-LRR class) family [Source:UniProtKB/TrEMBL;Acc:F4I3S8]
AT5G06610	0.965522	3.82487e-14	Gb [Source:UniProtKB/TrEMBL;Acc:Q9FG09]
AT3G27610	0.965201	0.00162518	At3g27610 [Source:UniProtKB/TrEMBL;Acc:Q84Q59]
AT5G62820	0.964932	0.00315327	CASP-like protein [Source:UniProtKB/TrEMBL;Acc:A0A178U8F8]
AT2G29070	0.963724	2.53968e-08	At2g29070 [Source:UniProtKB/TrEMBL;Acc:Q6NLS0]
AT3G04060	0.963361	6.67542e-05	NAC domain-containing protein 46 [Source:UniProtKB/Swiss-Prot;Acc:Q9SQQ6]
AT5G58670	0.962694	5.74079e-11	Phosphoinositide phospholipase C 1 [Source:UniProtKB/Swiss-Prot;Acc:Q39032]
AT3G17700	0.962526	1.21019e-14	Probable cyclic nucleotide-gated ion channel 20, chloroplastic [Source:UniProtKB/Swiss-Prot;Acc:Q9LD37]
AT5G49570	0.961258	2.6234e-17	Transglutaminase [Source:UniProtKB/TrEMBL;Acc:A5PHD1]
AT3G51660	0.961014	1.53695e-17	LS1-like protein [Source:UniProtKB/TrEMBL;Acc:Q8LG92]
AT5G62620	0.960808	2.96604e-19	Hydroxyproline O-galactosyltransferase GALT6 [Source:UniProtKB/Swiss-Prot;Acc:Q9LV16]
AT1G70530	0.960801	3.23917e-21	Cysteine-rich receptor-like protein kinase 3 [Source:UniProtKB/Swiss-Prot;Acc:Q9CAL2]
AT5G43420	0.960097	0.00105174	RING-H2 finger protein ATL16 [Source:UniProtKB/Swiss-Prot;Acc:Q9LSW9]
AT1G17500	0.9594	1.42568e-15	Phospholipid-transporting ATPase [Source:UniProtKB/TrEMBL;Acc:A0A178W5K3]
AT4G01610	0.95937	1.33881e-36	Cathepsin B-like protease 3 [Source:UniProtKB/Swiss-Prot;Acc:Q94K85]
AT1G48510	0.958346	0.0350367	Surfeit locus 1 cytochrome c oxidase biogenesis protein [Source:TAIR;Acc:AT1G48510]
AT4G21940	0.95827	1.6822e-07	Calcium-dependent protein kinase 15 [Source:UniProtKB/TrEMBL;Acc:F4JKC7]
AT3G59140	0.957347	3.63115e-14	ABC transporter C family member 10 [Source:UniProtKB/Swiss-Prot;Acc:Q9LYS2]
AT4G32870	0.957264	4.51823e-06	At4g32870 [Source:UniProtKB/TrEMBL;Acc:Q9M073]
AT3G13330	0.956035	1.4423e-28	PA200 [Source:UniProtKB/TrEMBL;Acc:A0A178VC52]
AT1G36622	0.955419	0.0403216	Transmembrane protein [Source:UniProtKB/TrEMBL;Acc:Q1G3E7]
AT1G16670	0.955104	8.72634e-12	Cold-responsive protein kinase 1 [Source:UniProtKB/Swiss-Prot;Acc:Q93YN1]
AT1G60470	0.954173	0.000857685	Galactinol synthase 4 [Source:UniProtKB/Swiss-Prot;Acc:O22693]
AT5G27830	0.954014	2.44909e-17	FUNCTIONS IN: molecular_function unknown; INVOLVED IN: response to oxidative stress; LOCATED IN: endomembrane system; EXPRESSED IN: 22 plant structures; EXPRESSED DURING: 13 growth stages; CONTAINS InterPro DOMAIN/s: Folate receptor, conserved regio /.../erPro:IPR018143); Ha. [Source:TAIR;Acc:AT5G27830]
AT3G52748	0.953916	0.0190538	other RNA [Source:TAIR;Acc:AT3G52748]
AT3G54420	0.953619	0.00108753	EP3 [Source:UniProtKB/TrEMBL;Acc:A0A178VE44]
AT2G41780	0.951911	0.00067215	At2g41780 [Source:UniProtKB/TrEMBL;Acc:O22942]
AT2G05380	0.951868	9.15034e-26	glycine-rich protein 3 short isoform [Source:TAIR;Acc:AT2G05380]
AT5G46780	0.9518	8.71942e-07	At5g46780 [Source:UniProtKB/TrEMBL;Acc:Q9FIP7]
AT4G01480	0.951755	5.4472e-22	PPa5 [Source:UniProtKB/TrEMBL;Acc:A0A178V127]
AT1G21750	0.951275	1.68308e-43	Protein disulfide isomerase-like 1-1 [Source:UniProtKB/Swiss-Prot;Acc:Q9XI01]
AT1G67650	0.94987	0.00184899	Signal recognition particle subunit SRP72 [Source:UniProtKB/TrEMBL;Acc:Q9FXD1]
AT2G24550	0.949314	0.0219619	At2g24550/F25P17.15 [Source:UniProtKB/TrEMBL;Acc:Q945P6]
AT3G14060	0.948726	0.00219383	At3g14060 [Source:UniProtKB/TrEMBL;Acc:Q9LVJ2]
AT3G08870	0.947602	9.11362e-06	Concanavalin A-like lectin protein kinase family protein [Source:UniProtKB/TrEMBL;Acc:A0A1I9LTB8]
AT5G58620	0.943917	3.78813e-12	Zinc finger CCCH domain-containing protein 66 [Source:UniProtKB/Swiss-Prot;Acc:Q9LUZ4]
AT4G24190	0.943341	8.03706e-41	Endoplasmin homolog [Source:UniProtKB/Swiss-Prot;Acc:Q9STX5]
AT5G48290	0.942176	0.000286351	Heavy metal transport/detoxification superfamily protein [Source:TAIR;Acc:AT5G48290]
AT1G27330	0.941605	4.42252e-13	At1g27330 [Source:UniProtKB/TrEMBL;Acc:Q84K46]
AT1G71880	0.940575	1.52374e-33	Sucrose transport protein SUC1 [Source:UniProtKB/Swiss-Prot;Acc:Q39232]
AT4G27070	0.938677	1.70767e-12	Tryptophan synthase [Source:UniProtKB/TrEMBL;Acc:Q0WS13]
AT2G22860	0.938379	0.000241821	Phytosulfokines 2 [Source:UniProtKB/Swiss-Prot;Acc:O81003]
AT3G07720	0.937579	7.55664e-28	AT3g07720/F17A17_6 [Source:UniProtKB/TrEMBL;Acc:Q9S7W4]
AT1G20620	0.936803	1.58475e-36	catalase 3 [Source:TAIR;Acc:AT1G20620]
AT5G07790	0.935452	6.52719e-08	Gb [Source:UniProtKB/TrEMBL;Acc:Q9FF13]
AT4G23570	0.934804	9.05278e-26	phosphatase-related [Source:TAIR;Acc:AT4G23570]
AT2G43850	0.933904	1.22529e-14	Integrin-linked protein kinase 1 [Source:UniProtKB/Swiss-Prot;Acc:F4IS56]
AT1G61370	0.933121	7.79127e-06	G-type lectin S-receptor-like serine/threonine-protein kinase At1g61370 [Source:UniProtKB/Swiss-Prot;Acc:O64783]
AT4G19520	0.932487	1.11895e-20	Probable disease resistance protein At4g19520 [Source:UniProtKB/Swiss-Prot;Acc:F4JT82]
AT2G37760	0.932378	4.97038e-22	Aldo-keto reductase family 4 member C8 [Source:UniProtKB/Swiss-Prot;Acc:O80944]
AT5G67400	0.931876	1.37736e-05	Peroxidase [Source:UniProtKB/TrEMBL;Acc:A3KPG1]
AT1G61560	0.931587	0.000678098	MLO-like protein 6 [Source:UniProtKB/Swiss-Prot;Acc:Q94KB7]
AT3G13782	0.930826	0.00791175	NFA4 [Source:UniProtKB/TrEMBL;Acc:A0A178VHH5]
AT2G31870	0.930535	9.46859e-10	Poly(ADP-ribose) glycohydrolase 1 [Source:UniProtKB/Swiss-Prot;Acc:Q9SKB3]
AT3G50740	0.930437	4.21432e-23	UDP-glycosyltransferase 72E1 [Source:UniProtKB/Swiss-Prot;Acc:Q94A84]
AT3G60580	0.929515	0.00268721	Zinc finger protein ZAT9 [Source:UniProtKB/Swiss-Prot;Acc:Q9M202]
AT2G44910	0.928956	0.00272502	Uncharacterized protein At2g44910 (Fragment) [Source:UniProtKB/TrEMBL;Acc:C0SV86]
AT3G53230	0.928916	1.30249e-14	Cell division control protein 48 homolog D [Source:UniProtKB/Swiss-Prot;Acc:Q9SCN8]
AT5G61210	0.9285	9.12227e-26	SNP33 [Source:UniProtKB/TrEMBL;Acc:A0A178UGR9]
AT5G55930	0.928169	1.5363e-06	Oligopeptide transporter 1 [Source:UniProtKB/Swiss-Prot;Acc:Q9FG72]
AT5G16450	0.928069	7.30067e-15	Putative 4-hydroxy-4-methyl-2-oxoglutarate aldolase 2 [Source:UniProtKB/Swiss-Prot;Acc:Q9FFE0]
AT4G00940	0.926389	0.000811399	Dof zinc finger protein DOF4.1 [Source:UniProtKB/Swiss-Prot;Acc:Q9M161]
AT3G29240	0.926119	3.4229e-19	AT3g29240/MXO21_9 [Source:UniProtKB/TrEMBL;Acc:Q9LS71]
AT4G02050	0.926101	2.09492e-19	Sugar transport protein 7 [Source:UniProtKB/Swiss-Prot;Acc:O04249]
AT3G13790	0.924117	1.10552e-11	Beta-fructofuranosidase, insoluble isoenzyme CWINV1 [Source:UniProtKB/Swiss-Prot;Acc:Q43866]
AT1G13600	0.923891	0.00641152	BZIP58 [Source:UniProtKB/TrEMBL;Acc:A0A178WP44]
AT1G66590	0.922587	1.42001e-06	Cytochrome c oxidase 19-1 [Source:UniProtKB/TrEMBL;Acc:F4IEX1]
AT1G22070	0.921748	2.23698e-18	At1g22070 [Source:UniProtKB/TrEMBL;Acc:Q147Q9]
AT3G09450	0.921082	0.00168832	F3L24.34 protein [Source:UniProtKB/TrEMBL;Acc:Q9S710]
AT5G43470	0.920402	6.60768e-24	Disease resistance protein RPP8 [Source:UniProtKB/Swiss-Prot;Acc:Q8W4J9]
AT4G29810	0.920128	5.59692e-24	MAP kinase kinase 2 [Source:TAIR;Acc:AT4G29810]
AT1G56150	0.919978	0.000339465	Auxin-responsive protein SAUR71 [Source:UniProtKB/Swiss-Prot;Acc:Q9SGU2]
AT4G27652	0.919897	0.0012746	At4g27652 [Source:UniProtKB/TrEMBL;Acc:Q8L9W9]
AT5G53830	0.919884	3.47615e-07	VQ motif-containing protein 33 [Source:UniProtKB/Swiss-Prot;Acc:Q9FHZ3]
AT2G02390	0.919186	2.8932e-18	glutathione S-transferase zeta 1 [Source:TAIR;Acc:AT2G02390]
AT2G05520	0.918612	1.00076e-26	Glycine-rich protein 3 [Source:UniProtKB/Swiss-Prot;Acc:Q9SL15]
AT4G28570	0.918287	3.58882e-13	Long-chain-alcohol oxidase FAO4B [Source:UniProtKB/Swiss-Prot;Acc:Q94BP3]
AT1G62300	0.918171	8.20303e-09	Uncharacterized protein At1g62300 (Fragment) [Source:UniProtKB/TrEMBL;Acc:C0SV11]
AT5G48620	0.916791	1.43096e-14	Probable disease resistance RPP8-like protein 4 [Source:UniProtKB/Swiss-Prot;Acc:Q9FJK8]
AT3G59750	0.91611	0.0150291	Putative L-type lectin-domain containing receptor kinase V.8 [Source:UniProtKB/Swiss-Prot;Acc:Q9M1Z9]
AT1G18890	0.916073	2.89384e-15	Calcium-dependent protein kinase 10 [Source:UniProtKB/Swiss-Prot;Acc:Q9M9V8]
AT4G23470	0.914618	6.81842e-36	PLAC8 family protein [Source:UniProtKB/TrEMBL;Acc:Q8W458]
AT1G14480	0.914457	0.00060399	Ankyrin repeat family protein [Source:UniProtKB/TrEMBL;Acc:Q9M9R5]
AT4G00080	0.911582	0.0353193	At4g00080 [Source:UniProtKB/TrEMBL;Acc:O81309]
AT1G70250	0.910803	1.97865e-15	Receptor serine/threonine kinase [Source:UniProtKB/TrEMBL;Acc:F4I5D4]
AT1G59710	0.91054	3.2445e-17	Actin cross-linking protein (DUF569) [Source:UniProtKB/TrEMBL;Acc:Q9LQ43]
AT5G03320	0.910296	2.02262e-14	Serine/threonine-protein kinase PCRK2 [Source:UniProtKB/Swiss-Prot;Acc:Q9LZF8]
AT1G52060	0.90974	0.00475029	Jacalin-related lectin 9 [Source:UniProtKB/Swiss-Prot;Acc:F4IB95]
AT3G29034	0.909176	1.02434e-05	At3g29034 [Source:UniProtKB/TrEMBL;Acc:Q8GX70]
AT5G59310	0.908497	0.0451096	Non-specific lipid-transfer protein 4 [Source:UniProtKB/Swiss-Prot;Acc:Q9LLR6]
AT4G35190	0.907764	0.0494821	Cytokinin riboside 5'-monophosphate phosphoribohydrolase [Source:UniProtKB/TrEMBL;Acc:A0A178UWQ5]
AT3G47790	0.907467	0.0172133	ABC transporter A family member 8 [Source:UniProtKB/Swiss-Prot;Acc:Q8LPK0]
AT1G04980	0.907024	5.11568e-15	Protein disulfide-isomerase like 2-2 [Source:UniProtKB/Swiss-Prot;Acc:Q9MAU6]
AT1G05490	0.907009	0.00889389	SNF2 domain-containing protein CLASSY 3 [Source:UniProtKB/Swiss-Prot;Acc:F4I8S3]
AT3G21230	0.906557	3.23821e-08	4-coumarate--CoA ligase 4 [Source:UniProtKB/Swiss-Prot;Acc:Q9LU36]
AT1G02360	0.905073	7.62224e-05	Chitinase family protein [Source:TAIR;Acc:AT1G02360]
AT3G52470	0.904944	3.32343e-23	Late embryogenesis abundant (LEA) hydroxyproline-rich glycoprotein family [Source:UniProtKB/TrEMBL;Acc:Q9SVC8]
AT3G44630	0.904937	8.52836e-17	Disease resistance protein (TIR-NBS-LRR class) family [Source:UniProtKB/TrEMBL;Acc:F4J359]
AT2G28510	0.904421	1.48743e-10	Dof zinc finger protein DOF2.1 [Source:UniProtKB/Swiss-Prot;Acc:Q8LE43]
AT3G10660	0.904345	8.30348e-07	Calcium-dependent protein kinase 2 [Source:UniProtKB/Swiss-Prot;Acc:Q38870]
AT3G02610	0.902692	0.0232318	Plant stearoyl-acyl-carrier desaturase family protein [Source:UniProtKB/TrEMBL;Acc:A0A178V7P2]
AT1G03400	0.902265	5.7042e-18	2-oxoglutarate (2OG) and Fe(II)-dependent oxygenase superfamily protein [Source:TAIR;Acc:AT1G03400]
AT5G39785	0.900735	9.64467e-07	Protein of unknown function (DUF1666) [Source:TAIR;Acc:AT5G39785]
AT4G37370	0.899893	4.35187e-09	Cytochrome P450, family 81, subfamily D, polypeptide 8 [Source:UniProtKB/TrEMBL;Acc:Q9SZT7]
AT2G37770	0.899435	0.000335656	NADPH-dependent aldo-keto reductase, chloroplastic [Source:UniProtKB/Swiss-Prot;Acc:Q0PGJ6]
AT3G09270	0.899231	1.73649e-07	Glutathione S-transferase U8 [Source:UniProtKB/Swiss-Prot;Acc:Q9SR36]
AT5G44572	0.899073	0.0394768	Transmembrane protein [Source:UniProtKB/TrEMBL;Acc:Q0WML3]
AT4G23010	0.899045	6.80363e-15	UDP-galactose transporter 2 [Source:TAIR;Acc:AT4G23010]
AT4G27300	0.898424	4.78929e-12	G-type lectin S-receptor-like serine/threonine-protein kinase SD1-1 [Source:UniProtKB/Swiss-Prot;Acc:O81833]
AT4G12290	0.898177	1.76912e-11	Amine oxidase [Source:UniProtKB/TrEMBL;Acc:Q8L742]
AT2G12550	0.897003	2.99117e-08	At2g12550 [Source:UniProtKB/TrEMBL;Acc:Q500V3]
AT3G62600	0.894672	3.21038e-23	DnaJ protein ERDJ3B [Source:UniProtKB/Swiss-Prot;Acc:Q9LZK5]
AT5G66790	0.893932	2.26509e-06	Wall-associated receptor kinase-like 21 [Source:UniProtKB/Swiss-Prot;Acc:Q8GYF5]
AT4G08950	0.893402	0.00188226	Protein EXORDIUM [Source:UniProtKB/Swiss-Prot;Acc:Q9ZPE7]
AT1G01720	0.893033	8.83875e-14	NAC domain-containing protein 2 [Source:UniProtKB/Swiss-Prot;Acc:Q39013]
AT3G15350	0.891945	1.78614e-16	AT3g15350/K7L4_15 [Source:UniProtKB/TrEMBL;Acc:Q9LE60]
AT2G44450	0.891353	6.18585e-06	Beta-glucosidase 15 [Source:UniProtKB/Swiss-Prot;Acc:O64879]
AT5G46440	0.891106	0.0179855	At5g46440 [Source:UniProtKB/TrEMBL;Acc:Q9FHG1]
AT5G17990	0.890376	2.30507e-19	Anthranilate phosphoribosyltransferase, chloroplastic [Source:UniProtKB/Swiss-Prot;Acc:Q02166]
AT3G20250	0.890316	4.89687e-25	Pumilio 5 [Source:UniProtKB/TrEMBL;Acc:A0A178VL84]
AT4G18205	0.890066	5.18829e-09	Probable purine permease 22 [Source:UniProtKB/Swiss-Prot;Acc:Q8RY74]
AT2G23170	0.889562	3.29648e-12	Indole-3-acetic acid-amido synthetase GH3.3 [Source:UniProtKB/Swiss-Prot;Acc:O22190]
AT4G17830	0.889532	4.88918e-22	Peptidase M20/M25/M40 family protein [Source:UniProtKB/TrEMBL;Acc:F4JPZ7]
AT1G12200	0.887173	1.49317e-14	Flavin-containing monooxygenase [Source:UniProtKB/TrEMBL;Acc:A0A178W1K3]
AT5G64660	0.887064	2.14463e-06	U-box domain-containing protein 27 [Source:UniProtKB/Swiss-Prot;Acc:Q9FLF4]
AT4G27830	0.886821	1.65797e-14	Beta-glucosidase 10 [Source:UniProtKB/Swiss-Prot;Acc:Q93ZI4]
AT4G15070	0.886762	7.20168e-05	Cysteine/Histidine-rich C1 domain family protein [Source:UniProtKB/TrEMBL;Acc:O23361]
AT1G10730	0.886722	8.49101e-06	AP-1 complex subunit mu-1 [Source:UniProtKB/Swiss-Prot;Acc:Q9SAC9]
AT1G52780	0.885532	2.32832e-19	Protein of unknown function (DUF2921) [Source:TAIR;Acc:AT1G52780]
AT5G26030	0.885391	3.20595e-24	Ferrochelatase-1, chloroplastic/mitochondrial [Source:UniProtKB/Swiss-Prot;Acc:P42043]
AT1G77660	0.885148	2.58569e-07	Histone H3 K4-specific methyltransferase SET7/9 family protein [Source:UniProtKB/TrEMBL;Acc:Q9CAP2]
AT4G36040	0.884828	6.21187e-14	At4g36040 [Source:UniProtKB/TrEMBL;Acc:Q1H544]
AT3G58600	0.883955	3.61397e-13	Adaptin ear-binding coat-associated protein 1 NECAP-1 [Source:UniProtKB/TrEMBL;Acc:Q84WV7]
AT1G17290	0.883914	9.2211e-36	Alanine aminotransferase 1, mitochondrial [Source:UniProtKB/Swiss-Prot;Acc:F4I7I0]
AT1G72830	0.883045	2.17129e-07	Nuclear factor Y, subunit A3 [Source:UniProtKB/TrEMBL;Acc:F4IEZ6]
AT1G52200	0.882594	1.10302e-06	Protein PLANT CADMIUM RESISTANCE 8 [Source:UniProtKB/Swiss-Prot;Acc:Q9M815]
AT1G77920	0.88169	5.49419e-14	Transcription factor TGA7 [Source:UniProtKB/Swiss-Prot;Acc:Q93ZE2]
AT1G28230	0.881161	1.81531e-05	Purine permease 1 [Source:UniProtKB/Swiss-Prot;Acc:Q9FZ96]
AT1G73260	0.880094	1.1473e-06	Kunitz trypsin inhibitor 1 [Source:UniProtKB/Swiss-Prot;Acc:Q8RXD5]
AT2G04860	0.878337	0.000237826	Pentatricopeptide repeat-containing protein At2g04860 [Source:UniProtKB/Swiss-Prot;Acc:Q9SJ73]
AT2G19710	0.877678	3.12312e-11	Regulator of Vps4 activity in the MVB pathway protein [Source:UniProtKB/TrEMBL;Acc:F4ITF9]
AT3G62460	0.877393	3.07352e-10	AT3g62460/T12C14_160 [Source:UniProtKB/TrEMBL;Acc:Q9LZP4]
AT1G73130	0.877062	5.16932e-09	F3N23.33 protein [Source:UniProtKB/TrEMBL;Acc:Q9S781]
AT1G67940	0.87703	2.28737e-12	Sensitive to aluminum rhizotoxicity 1 [Source:UniProtKB/TrEMBL;Acc:D6RVY5]
AT4G01500	0.877001	0.0178169	NGA4 [Source:UniProtKB/TrEMBL;Acc:A0A178V2Z9]
AT5G45440	0.876121	0.0126987	Probable disease resistance protein At5g45440 [Source:UniProtKB/Swiss-Prot;Acc:Q9FHJ2]
AT1G51660	0.874396	9.98118e-17	MKK4 [Source:UniProtKB/TrEMBL;Acc:A0A178WCC0]
AT4G04745	0.873897	0.0138193	At4g04745 [Source:UniProtKB/TrEMBL;Acc:Q6NL28]
AT1G08847	0.872272	0.0141635	-
AT1G30475	0.872084	0.00327837	AT1G30475 protein [Source:UniProtKB/TrEMBL;Acc:A8MQH6]
AT1G65820	0.871745	7.37591e-19	Microsomal glutathione s-transferase [Source:UniProtKB/TrEMBL;Acc:F4IBL0]
AT1G10560	0.871741	0.0335925	U-box domain-containing protein 18 [Source:UniProtKB/Swiss-Prot;Acc:Q9XIJ5]
AT1G14170	0.871411	3.50448e-16	F7A19.25 protein [Source:UniProtKB/TrEMBL;Acc:Q9XI71]
AT4G14220	0.871406	4.22433e-13	E3 ubiquitin-protein ligase RHF1A [Source:UniProtKB/Swiss-Prot;Acc:Q4TU14]
AT4G22590	0.870537	1.21866e-08	Trehalose 6-phosphate phosphatase [Source:UniProtKB/TrEMBL;Acc:A0A178UWC3]
AT1G74200	0.86964	0.0230347	Putative receptor-like protein 16 [Source:UniProtKB/Swiss-Prot;Acc:F4HTV6]
AT5G21090	0.86942	6.59737e-36	Leucine-rich repeat protein 1 [Source:UniProtKB/Swiss-Prot;Acc:Q9FPJ5]
AT4G06880	0.86939	0.0364183	-
AT1G04990	0.86928	2.99714e-18	Zinc finger CCCH domain-containing protein 3 [Source:UniProtKB/Swiss-Prot;Acc:Q94AD9]
AT1G21900	0.868963	4.3875e-22	Transmembrane emp24 domain-containing protein p24delta5 [Source:UniProtKB/Swiss-Prot;Acc:Q8RWM6]
AT5G17000	0.868602	2.52178e-11	AT5g16970/F2K13_120 [Source:UniProtKB/TrEMBL;Acc:Q93Z72]
AT5G02100	0.868497	1.88319e-06	Oxysterol-binding protein-related protein 3A [Source:UniProtKB/Swiss-Prot;Acc:Q9LZM1]
AT3G28940	0.8684	8.68991e-28	Protein AIG2 B [Source:UniProtKB/Swiss-Prot;Acc:Q9MBH2]
AT3G26590	0.867876	4.25509e-15	Protein DETOXIFICATION 29 [Source:UniProtKB/Swiss-Prot;Acc:Q38956]
AT1G50740	0.867814	1.63342e-07	Protein FATTY ACID EXPORT 5 [Source:UniProtKB/Swiss-Prot;Acc:Q9C6T7]
AT5G66690	0.867803	1.47801e-08	Glycosyltransferase (Fragment) [Source:UniProtKB/TrEMBL;Acc:W8PUV8]
AT1G54000	0.866571	9.35454e-12	GDSL esterase/lipase 22 [Source:UniProtKB/Swiss-Prot;Acc:Q1H583]
AT1G21050	0.866297	5.44677e-10	Protein of unknown function, DUF617 [Source:TAIR;Acc:AT1G21050]
AT2G13790	0.865851	3.52974e-13	Somatic embryogenesis receptor kinase 4 [Source:UniProtKB/Swiss-Prot;Acc:Q9SKG5]
AT3G44400	0.865502	2.80041e-06	Disease resistance protein (TIR-NBS-LRR class) family [Source:UniProtKB/TrEMBL;Acc:Q9M285]
AT2G47800	0.864597	7.18229e-21	ABC transporter C family member 4 [Source:UniProtKB/Swiss-Prot;Acc:Q7DM58]
AT5G24290	0.862541	1.69475e-05	Membrane protein of ER body 2 [Source:UniProtKB/Swiss-Prot;Acc:F4KFS7]
AT5G57910	0.862088	5.96073e-06	At5g57910 [Source:UniProtKB/TrEMBL;Acc:Q8GW24]
AT4G18930	0.86177	7.86493e-17	Cyclic phosphodiesterase [Source:UniProtKB/Swiss-Prot;Acc:O04147]
AT5G03630	0.861752	2.43782e-30	Monodehydroascorbate reductase 2 [Source:UniProtKB/Swiss-Prot;Acc:Q93WJ8]
AT3G02770	0.861247	1.07307e-11	Putative 4-hydroxy-4-methyl-2-oxoglutarate aldolase 1 [Source:UniProtKB/Swiss-Prot;Acc:Q9M8R9]
AT1G15310	0.861204	2.6792e-06	Signal recognition particle 54 kDa protein [Source:UniProtKB/TrEMBL;Acc:Q56XJ0]
AT1G73010	0.861103	0.000134653	Inorganic pyrophosphatase 1 [Source:UniProtKB/Swiss-Prot;Acc:Q67YC0]
AT2G46450	0.860182	3.69835e-15	Probable cyclic nucleotide-gated ion channel 12 [Source:UniProtKB/Swiss-Prot;Acc:Q8GWD2]
AT1G30755	0.860036	5.2591e-07	Elongation factor G, putative (DUF668) [Source:UniProtKB/TrEMBL;Acc:Q8L5Y3]
AT3G03470	0.859689	7.25266e-16	Cytochrome P450 89A9 [Source:UniProtKB/Swiss-Prot;Acc:Q9SRQ1]
AT1G69720	0.859362	2.58811e-19	Heme oxygenase 3, chloroplastic [Source:UniProtKB/Swiss-Prot;Acc:Q9C9L4]
AT5G18780	0.858828	2.05055e-06	FBD-associated F-box protein At5g18780 [Source:UniProtKB/Swiss-Prot;Acc:Q56YH2]
AT5G47230	0.858647	0.0135008	ERF5 [Source:UniProtKB/TrEMBL;Acc:A0A178UKK9]
AT2G41640	0.858549	4.41642e-05	At2g41640/T32G6.16 [Source:UniProtKB/TrEMBL;Acc:O22225]
AT4G35630	0.857715	1.25201e-25	Phosphoserine aminotransferase 1, chloroplastic [Source:UniProtKB/Swiss-Prot;Acc:Q96255]
AT2G28890	0.857569	5.82345e-18	Probable protein phosphatase 2C 23 [Source:UniProtKB/Swiss-Prot;Acc:Q9ZV25]
AT5G45010	0.857487	0.00641635	DSS1(V) [Source:UniProtKB/TrEMBL;Acc:A0A384KQL4]
AT1G75030	0.857423	0.0247056	At1g75030 [Source:UniProtKB/TrEMBL;Acc:Q9C9P9]
AT2G05940	0.856191	1.60779e-14	Serine/threonine-protein kinase RIPK [Source:UniProtKB/Swiss-Prot;Acc:Q9ZUF4]
AT5G19980	0.856028	4.40702e-18	GONST4 [Source:UniProtKB/TrEMBL;Acc:A0A384LHD5]
AT5G40460	0.855248	0.0251436	Cyclin-dependent protein kinase inhibitor SMR6 [Source:UniProtKB/Swiss-Prot;Acc:Q29Q81]
AT3G12040	0.853804	0.000152475	DNA-3-methyladenine glycosylase [Source:UniProtKB/Swiss-Prot;Acc:Q39147]
AT1G66160	0.853229	0.00272502	U-box domain-containing protein 20 [Source:UniProtKB/Swiss-Prot;Acc:Q9C8D1]
AT1G14200	0.851924	1.2881e-09	At1g14200 [Source:UniProtKB/TrEMBL;Acc:Q9XI67]
AT1G26930	0.85112	6.21065e-06	F-box/kelch-repeat protein At1g26930 [Source:UniProtKB/Swiss-Prot;Acc:Q84M94]
AT5G08380	0.851046	8.32044e-24	Alpha-galactosidase 1 [Source:UniProtKB/Swiss-Prot;Acc:Q9FT97]
AT5G63680	0.850996	8.21276e-23	Pyruvate kinase [Source:UniProtKB/TrEMBL;Acc:Q9FFP6]
AT4G17720	0.85091	3.90534e-16	Putative RRM-containing protein [Source:UniProtKB/TrEMBL;Acc:Q8LA96]
AT2G28500	0.850529	0.046258	LOB domain-containing protein 11 [Source:UniProtKB/Swiss-Prot;Acc:Q9SK08]
AT3G55950	0.850443	5.85798e-06	Putative serine/threonine-protein kinase-like protein CCR3 [Source:UniProtKB/Swiss-Prot;Acc:Q9LY50]
AT5G58350	0.850147	2.07344e-17	Probable serine/threonine-protein kinase WNK4 [Source:UniProtKB/Swiss-Prot;Acc:Q9LVL5]
AT3G03560	0.849953	6.45003e-14	unknown protein; LOCATED IN: plasma membrane; EXPRESSED IN: 22 plant structures; EXPRESSED DURING: 13 growth stages; BEST Arabidopsis thaliana protein match is: unknown protein (TAIR:AT5G23490.1); Ha. [Source:TAIR;Acc:AT3G03560]
AT3G46110	0.849935	0.000190916	At3g46110 [Source:UniProtKB/TrEMBL;Acc:Q8GY65]
AT2G20560	0.849648	8.32485e-08	At2g20560/T13C7.15 [Source:UniProtKB/TrEMBL;Acc:Q9SIL3]
AT1G07630	0.849326	2.2252e-16	PLL5 [Source:UniProtKB/TrEMBL;Acc:A0A178WGF5]
AT5G59550	0.848752	3.14168e-06	zinc finger (C3HC4-type RING finger) family protein [Source:TAIR;Acc:AT5G59550]
AT5G02630	0.84836	0.000329838	At5g02630 [Source:UniProtKB/TrEMBL;Acc:Q9LZ39]
AT4G37010	0.847517	0.00163808	Centrin 2 [Source:UniProtKB/TrEMBL;Acc:B6EUB9]
AT3G49960	0.847467	0.00283089	Peroxidase 35 [Source:UniProtKB/Swiss-Prot;Acc:Q96510]
AT5G42020	0.847282	9.10335e-31	Heat shock protein 70 (Hsp 70) family protein [Source:TAIR;Acc:AT5G42020]
AT2G46420	0.846085	1.64026e-16	At2g46420/F11C10.11 [Source:UniProtKB/TrEMBL;Acc:Q9SKD8]
AT1G77810	0.84606	3.87756e-07	Hexosyltransferase (Fragment) [Source:UniProtKB/TrEMBL;Acc:W8QP14]
AT5G07100	0.844749	7.32944e-05	Probable WRKY transcription factor 26 [Source:UniProtKB/Swiss-Prot;Acc:Q9C5T3]
AT3G14130	0.84379	7.2333e-09	Peroxisomal (S)-2-hydroxy-acid oxidase GLO4 [Source:UniProtKB/Swiss-Prot;Acc:Q9LJH5]
AT3G51350	0.843531	0.00196629	Eukaryotic aspartyl protease family protein [Source:UniProtKB/TrEMBL;Acc:F4J3C0]
AT1G56680	0.842978	0.0318017	Chitinase family protein [Source:TAIR;Acc:AT1G56680]
AT4G18630	0.842384	0.000167247	Uncharacterized protein At4g18630/F28A21_40 [Source:UniProtKB/TrEMBL;Acc:Q8GYP4]
AT1G26690	0.841766	6.4577e-12	Transmembrane emp24 domain-containing protein p24delta9 [Source:UniProtKB/Swiss-Prot;Acc:Q9LQY3]
AT1G08930	0.841725	9.98836e-18	ERD6 [Source:UniProtKB/TrEMBL;Acc:A0A178W9Q9]
AT3G01970	0.840958	0.0142001	Probable WRKY transcription factor 45 [Source:UniProtKB/Swiss-Prot;Acc:Q9S763]
AT5G03160	0.840784	2.46768e-20	DnaJ protein P58IPK homolog [Source:UniProtKB/Swiss-Prot;Acc:Q9LYW9]
AT1G75170	0.840667	2.86337e-12	Sec14p-like phosphatidylinositol transfer family protein [Source:UniProtKB/TrEMBL;Acc:Q9FRK8]
AT4G16670	0.840547	0.0112698	At4g16670 [Source:UniProtKB/TrEMBL;Acc:Q5HZ31]
AT4G20860	0.840516	6.48e-05	Berberine bridge enzyme-like 22 [Source:UniProtKB/Swiss-Prot;Acc:Q9SUC6]
AT5G45510	0.840101	1.92517e-15	Probable disease resistance protein At5g45510 [Source:UniProtKB/Swiss-Prot;Acc:Q8VZC7]
AT1G03210	0.840098	8.70617e-11	Phenazine biosynthesis PhzC/PhzF protein [Source:TAIR;Acc:AT1G03210]
AT3G23570	0.839969	7.92307e-20	Alpha/beta-Hydrolases superfamily protein [Source:UniProtKB/TrEMBL;Acc:Q94JY3]
AT1G12520	0.839752	5.74855e-12	Copper chaperone for superoxide dismutase, chloroplastic/cytosolic [Source:UniProtKB/Swiss-Prot;Acc:Q9LD47]
AT5G26260	0.83937	0.0320276	F9D12.8 protein [Source:UniProtKB/TrEMBL;Acc:O81493]
AT5G62180	0.838996	0.000194682	Probable carboxylesterase 120 [Source:UniProtKB/Swiss-Prot;Acc:Q9LVB8]
AT1G22280	0.838695	2.91932e-18	Phytochrome-associated protein phosphatase type 2C [Source:UniProtKB/TrEMBL;Acc:F4I1B4]
AT3G01600	0.836516	0.000734806	NAC domain containing protein 44 [Source:UniProtKB/TrEMBL;Acc:F4J4R5]
AT1G03940	0.835885	9.51919e-05	Coumaroyl-CoA:anthocyanidin 3-O-glucoside-6''-O-coumaroyltransferase 1 [Source:UniProtKB/Swiss-Prot;Acc:Q9ZWB4]
AT2G25200	0.835333	0.00580337	At2g25200 [Source:UniProtKB/TrEMBL;Acc:Q9SIS2]
AT1G22510	0.835286	6.07502e-06	E3 ubiquitin-protein ligase RNF170-like protein (DUF 1232) [Source:UniProtKB/TrEMBL;Acc:F4I1E4]
AT1G13110	0.834316	6.32577e-20	CYP71B7 [Source:UniProtKB/TrEMBL;Acc:A0A178WGC6]
AT5G24240	0.834103	1.23972e-17	Phosphatidylinositol 4-kinase gamma 3 [Source:UniProtKB/Swiss-Prot;Acc:Q9FNF8]
AT5G20950	0.833446	1.65192e-27	Glycosyl hydrolase family protein [Source:TAIR;Acc:AT5G20950]
AT3G43430	0.832908	0.0132682	RING/U-box superfamily protein [Source:UniProtKB/TrEMBL;Acc:Q9M176]
AT3G46600	0.831807	0.00940122	Scarecrow-like protein 30 [Source:UniProtKB/Swiss-Prot;Acc:Q9SNB8]
AT1G07750	0.831529	7.12171e-09	At1g07750/F24B9_13 [Source:UniProtKB/TrEMBL;Acc:Q9LQQ3]
AT1G34200	0.831333	0.000896007	At1g34200/F23M19.12 [Source:UniProtKB/TrEMBL;Acc:Q9ASQ9]
AT1G14130	0.831299	4.19421e-07	2-oxoglutarate (2OG) and Fe(II)-dependent oxygenase superfamily protein [Source:UniProtKB/TrEMBL;Acc:Q9XI75]
AT3G55710	0.830187	4.03879e-08	UDP-glycosyltransferase 76F2 [Source:UniProtKB/Swiss-Prot;Acc:Q9M051]
AT4G27740	0.829935	6.50787e-08	Protein yippee-like [Source:UniProtKB/TrEMBL;Acc:A0A178UUJ4]
AT4G26910	0.828196	2.71571e-26	Dihydrolipoyllysine-residue succinyltransferase component of 2-oxoglutarate dehydrogenase complex 2, mitochondrial [Source:UniProtKB/Swiss-Prot;Acc:Q8H107]
AT1G61250	0.828145	2.37536e-17	Secretory carrier-associated membrane protein 3 [Source:UniProtKB/Swiss-Prot;Acc:Q9M5P2]
AT1G18740	0.827471	1.53275e-12	At1g18740/F6A14_15 [Source:UniProtKB/TrEMBL;Acc:Q9M9U5]
AT4G12120	0.826598	0.000105834	Protein transport Sec1b [Source:UniProtKB/Swiss-Prot;Acc:Q9SZ77]
AT3G04110	0.826482	1.80004e-05	Glutamate receptor 1.1 [Source:UniProtKB/Swiss-Prot;Acc:Q9M8W7]
AT5G23660	0.825391	4.91187e-11	Bidirectional sugar transporter SWEET12 [Source:UniProtKB/Swiss-Prot;Acc:O82587]
AT5G10790	0.825202	6.625e-11	Ubiquitinyl hydrolase 1 [Source:UniProtKB/TrEMBL;Acc:A0A178UPE9]
AT5G44070	0.825107	1.58766e-19	PCS1 [Source:UniProtKB/TrEMBL;Acc:A0A178UMN4]
AT4G29210	0.82436	7.17251e-19	Glutathione hydrolase 3 [Source:UniProtKB/Swiss-Prot;Acc:Q9M0G0]
AT4G22710	0.823498	0.000208087	Cytochrome P450 - like protein [Source:UniProtKB/TrEMBL;Acc:O49652]
AT3G16510	0.823058	1.89891e-05	At3g16510 [Source:UniProtKB/TrEMBL;Acc:Q9LK74]
AT2G36970	0.822345	2.35262e-09	Glycosyltransferase (Fragment) [Source:UniProtKB/TrEMBL;Acc:W8Q6X6]
AT2G24180	0.821596	1.23143e-22	Cytochrome P450 71B6 [Source:UniProtKB/Swiss-Prot;Acc:O65787]
AT5G64370	0.821546	8.55786e-20	Beta-ureidopropionase [Source:UniProtKB/Swiss-Prot;Acc:Q8H183]
AT5G48170	0.821428	0.018184	SNE [Source:UniProtKB/TrEMBL;Acc:A0A178UIU3]
AT1G64280	0.820225	1.87855e-12	Regulatory protein NPR1 [Source:UniProtKB/Swiss-Prot;Acc:P93002]
AT5G65200	0.819809	0.00113976	U-box domain-containing protein 38 [Source:UniProtKB/Swiss-Prot;Acc:Q9FJP6]
AT1G30640	0.819184	1.49373e-07	Non-specific serine/threonine protein kinase [Source:UniProtKB/TrEMBL;Acc:F4I6E4]
AT3G24090	0.819178	4.64672e-06	GFAT [Source:UniProtKB/TrEMBL;Acc:A0A384L621]
AT4G03820	0.81766	0.00019529	Protein of unknown function (DUF3537) [Source:TAIR;Acc:AT4G03820]
AT2G40950	0.816883	1.07773e-16	bZIP transcription factor 17 [Source:UniProtKB/Swiss-Prot;Acc:O22208]
AT4G35985	0.815984	0.000269606	Senescence/dehydration-associated protein At4g35985, chloroplastic [Source:UniProtKB/Swiss-Prot;Acc:F4JNX2]
AT5G12940	0.815181	3.71444e-07	Leucine-rich repeat (LRR) family protein [Source:UniProtKB/TrEMBL;Acc:Q9LXU5]
AT1G52290	0.814567	3.2194e-15	Proline-rich receptor-like protein kinase PERK15 [Source:UniProtKB/Swiss-Prot;Acc:Q9C821]
AT3G26115	0.814543	0.0142328	D-cysteine desulfhydrase 2, mitochondrial [Source:UniProtKB/Swiss-Prot;Acc:A1L4V7]
AT4G00500	0.813885	6.65939e-11	Alpha/beta-Hydrolases superfamily protein [Source:UniProtKB/TrEMBL;Acc:Q8W495]
AT4G17070	0.813683	3.51558e-09	AT4g17070/dl4565c [Source:UniProtKB/TrEMBL;Acc:Q93ZN3]
AT3G20600	0.813229	6.33513e-08	Protein NDR1 [Source:UniProtKB/Swiss-Prot;Acc:O48915]
AT3G49530	0.812399	4.82586e-14	NAC domain-containing protein 62 [Source:UniProtKB/Swiss-Prot;Acc:Q9SCK6]
AT2G03980	0.811252	0.00122181	GDSL esterase/lipase At2g03980 [Source:UniProtKB/Swiss-Prot;Acc:Q9SIF5]
AT4G34480	0.811202	2.99169e-19	Glucan endo-1,3-beta-glucosidase 7 [Source:UniProtKB/Swiss-Prot;Acc:Q9M069]
AT2G37970	0.810813	5.20008e-10	SOUL heme-binding family protein [Source:TAIR;Acc:AT2G37970]
AT1G24430	0.810716	0.0328016	F21J9.9 [Source:UniProtKB/TrEMBL;Acc:Q9FYM0]
AT2G16600	0.809777	1.01192e-23	Peptidyl-prolyl cis-trans isomerase [Source:UniProtKB/TrEMBL;Acc:A0A178VVJ7]
AT2G39270	0.809017	7.88242e-16	Probable adenylate kinase 6, chloroplastic [Source:UniProtKB/Swiss-Prot;Acc:Q84JF7]
AT1G21370	0.808993	1.67285e-10	unknown protein; CONTAINS InterPro DOMAIN/s: Protein of unknown function DUF218 (InterPro:IPR003848); Ha. [Source:TAIR;Acc:AT1G21370]
AT5G13190	0.808755	6.58713e-18	CONTAINS InterPro DOMAIN/s: LPS-induced tumor necrosis factor alpha factor (InterPro:IPR006629); Ha. [Source:TAIR;Acc:AT5G13190]
AT1G20460	0.807595	4.1594e-05	NADH-ubiquinone oxidoreductase chain [Source:UniProtKB/TrEMBL;Acc:Q8L6Z1]
AT1G69480	0.807328	0.0338904	Phosphate transporter PHO1 homolog 10 [Source:UniProtKB/Swiss-Prot;Acc:Q6R8G0]
AT4G16990	0.807271	1.03586e-24	disease resistance protein (TIR-NBS class), putative [Source:TAIR;Acc:AT4G16990]
AT4G29690	0.807099	0.0189247	Alkaline-phosphatase-like family protein [Source:UniProtKB/TrEMBL;Acc:Q9SU82]
AT1G14890	0.806941	3.83283e-05	Plant invertase/pectin methylesterase inhibitor superfamily protein [Source:UniProtKB/TrEMBL;Acc:F4HXW0]
AT1G69610	0.806327	0.00789249	Protein of unknown function (DUF1666) [Source:TAIR;Acc:AT1G69610]
AT4G16660	0.805362	1.10533e-21	heat shock protein 70 (Hsp 70) family protein [Source:TAIR;Acc:AT4G16660]
AT3G54640	0.80529	6.08429e-22	Tryptophan synthase alpha chain, chloroplastic [Source:UniProtKB/Swiss-Prot;Acc:Q42529]
AT2G36800	0.804834	5.23777e-08	Glycosyltransferase (Fragment) [Source:UniProtKB/TrEMBL;Acc:W8Q3B1]
AT3G46280	0.80455	0.00147674	Kinase-like protein [Source:UniProtKB/TrEMBL;Acc:Q8GYH9]
AT4G18580	0.8044	0.0149352	At4g18580 [Source:UniProtKB/TrEMBL;Acc:Q8LBN4]
AT2G19800	0.804241	0.003899	At2g19800 [Source:UniProtKB/TrEMBL;Acc:B4F7Q2]
AT3G12740	0.804224	3.49121e-19	ALA-interacting subunit 1 [Source:UniProtKB/Swiss-Prot;Acc:Q9LTW0]
AT2G37980	0.804175	0.0052944	O-fucosyltransferase 19 [Source:UniProtKB/Swiss-Prot;Acc:Q9SH89]
AT1G21550	0.803557	0.0376023	Probable calcium-binding protein CML44 [Source:UniProtKB/Swiss-Prot;Acc:Q9LPK5]
AT4G08470	0.803526	2.72795e-11	Mitogen-activated protein kinase kinase kinase 3 [Source:UniProtKB/Swiss-Prot;Acc:Q9M0T3]
AT4G00970	0.803269	3.03811e-06	Cysteine-rich receptor-like protein kinase 41 [Source:UniProtKB/Swiss-Prot;Acc:O23081]
AT1G17170	0.803268	2.78684e-06	Glutathione S-transferase U24 [Source:UniProtKB/Swiss-Prot;Acc:Q9SHH6]
AT3G18370	0.802572	1.71472e-17	AT3g18370/MYF24_8 [Source:UniProtKB/TrEMBL;Acc:Q93ZM0]
AT2G01650	0.801784	5.38687e-13	Plant UBX domain-containing protein 2 [Source:UniProtKB/Swiss-Prot;Acc:Q9ZU93]
AT5G57035	0.801408	1.31861e-14	U-box domain-containing protein kinase family protein [Source:UniProtKB/TrEMBL;Acc:F4K964]
AT4G23250	0.801078	1.29525e-17	kinases;protein kinases [Source:TAIR;Acc:AT4G23250]
AT2G30590	0.799882	1.96156e-13	Probable WRKY transcription factor 21 [Source:UniProtKB/Swiss-Prot;Acc:O04336]
AT2G16595	0.799315	0.00014923	At2g16595 [Source:UniProtKB/TrEMBL;Acc:Q6AWS7]
AT3G16565	0.799125	1.13294e-10	Threonyl and alanyl tRNA synthetase second additional domain-containing protein [Source:UniProtKB/TrEMBL;Acc:A0A1I9LMV6]
AT1G70520	0.798937	3.23741e-15	Cysteine-rich receptor-like protein kinase 2 [Source:UniProtKB/Swiss-Prot;Acc:Q9CAL3]
AT2G14080	0.798855	0.00100743	Disease resistance protein (TIR-NBS-LRR class) family [Source:UniProtKB/TrEMBL;Acc:F4IFF6]
AT1G47395	0.798567	0.00286539	At1g47390 [Source:UniProtKB/TrEMBL;Acc:Q8GUL3]
AT2G41250	0.798564	1.03819e-17	Haloacid dehalogenase-like hydrolase (HAD) superfamily protein [Source:UniProtKB/TrEMBL;Acc:Q9ZVB6]
AT5G58787	0.798406	2.95632e-11	RING/U-box superfamily protein [Source:UniProtKB/TrEMBL;Acc:Q8L8N5]
AT2G25260	0.798356	0.000780918	Hydroxyproline O-arabinosyltransferase 2 [Source:UniProtKB/Swiss-Prot;Acc:Q494Q2]
AT3G54100	0.797914	3.57332e-09	O-fucosyltransferase 28 [Source:UniProtKB/Swiss-Prot;Acc:Q9M393]
AT5G54140	0.796556	0.00062438	IAA-amino acid hydrolase ILR1-like 3 [Source:UniProtKB/Swiss-Prot;Acc:O81641]
AT5G38710	0.794939	0.0416479	Proline dehydrogenase 2, mitochondrial [Source:UniProtKB/Swiss-Prot;Acc:Q6NKX1]
AT5G49760	0.793734	5.66934e-24	At5g49760 [Source:UniProtKB/TrEMBL;Acc:Q8GZ99]
AT2G05320	0.793444	4.2868e-09	Alpha-1,6-mannosyl-glycoprotein 2-beta-N-acetylglucosaminyltransferase [Source:UniProtKB/Swiss-Prot;Acc:Q9FT88]
AT3G13310	0.792322	4.56472e-07	At3g13310 [Source:UniProtKB/TrEMBL;Acc:Q9LTT7]
AT5G52320	0.792246	4.43479e-05	CYP96A4 [Source:UniProtKB/TrEMBL;Acc:A0A178UE51]
AT5G53120	0.792134	2.91769e-17	Spermidine synthase 3 [Source:UniProtKB/TrEMBL;Acc:F4KJ05]
AT3G08040	0.790384	0.0030883	Protein DETOXIFICATION 43 [Source:UniProtKB/Swiss-Prot;Acc:Q9SFB0]
AT1G21110	0.790312	1.96298e-08	Indole glucosinolate O-methyltransferase 3 [Source:UniProtKB/Swiss-Prot;Acc:Q9LPU6]
AT5G65750	0.790103	6.79631e-20	2-oxoglutarate dehydrogenase, E1 component [Source:UniProtKB/TrEMBL;Acc:Q9FLH2]
AT4G29950	0.789799	1.08778e-14	Ypt/Rab-GAP domain of gyp1p superfamily protein [Source:UniProtKB/TrEMBL;Acc:Q9SZR5]
AT4G22980	0.789422	0.000712148	Molybdenum cofactor sulfurase-like protein [Source:UniProtKB/TrEMBL;Acc:O82746]
AT3G63380	0.788455	2.87771e-12	Calcium-transporting ATPase [Source:UniProtKB/TrEMBL;Acc:A0A178VEV7]
AT4G28270	0.788344	2.36279e-07	E3 ubiquitin-protein ligase RMA2 [Source:UniProtKB/Swiss-Prot;Acc:P93030]
AT3G14460	0.788043	0.00192319	Putative disease resistance protein At3g14460 [Source:UniProtKB/Swiss-Prot;Acc:Q9LRR5]
AT3G22400	0.788035	1.18541e-06	Linoleate 9S-lipoxygenase 5 [Source:UniProtKB/Swiss-Prot;Acc:Q9LUW0]
AT5G22060	0.787795	3.79485e-21	At5g22060 [Source:UniProtKB/TrEMBL;Acc:Q0V7U1]
AT2G37110	0.787473	1.85943e-23	At2g37110 [Source:UniProtKB/TrEMBL;Acc:Q9ZQC8]
AT2G45010	0.787421	1.57987e-15	PLAC8 family protein [Source:UniProtKB/TrEMBL;Acc:Q8L3T0]
AT2G44500	0.78629	6.7159e-08	O-fucosyltransferase 20 [Source:UniProtKB/Swiss-Prot;Acc:O64884]
AT4G22840	0.78609	2.99258e-05	Probable sodium/metabolite cotransporter BASS6, chloroplastic [Source:UniProtKB/Swiss-Prot;Acc:Q8VYY4]
AT3G50950	0.785098	3.17761e-19	Disease resistance RPP13-like protein 4 [Source:UniProtKB/Swiss-Prot;Acc:Q38834]
AT2G26600	0.784978	3.47836e-14	Glycosyl hydrolase superfamily protein [Source:UniProtKB/TrEMBL;Acc:O48727]
AT1G47600	0.784928	0.0364942	Myrosinase 4 [Source:UniProtKB/Swiss-Prot;Acc:Q8GRX1]
AT5G16340	0.784798	0.0252809	Probable acyl-activating enzyme 6 [Source:UniProtKB/Swiss-Prot;Acc:Q9FFE9]
AT3G15355	0.784409	5.27398e-11	Probable ubiquitin-conjugating enzyme E2 25 [Source:UniProtKB/Swiss-Prot;Acc:Q9LUQ5]
AT1G09560	0.784224	4.98867e-18	Germin-like protein subfamily 2 member 1 [Source:UniProtKB/Swiss-Prot;Acc:P94014]
AT4G22690	0.783092	2.38052e-15	Cytochrome P450, family 706, subfamily A, polypeptide 1 [Source:UniProtKB/TrEMBL;Acc:F4JLY4]
AT4G17230	0.783077	3.38616e-14	SCARECROW-like 13 [Source:TAIR;Acc:AT4G17230]
AT4G36090	0.782854	3.13457e-10	At4g36090 [Source:UniProtKB/TrEMBL;Acc:Q5RJC7]
AT5G06870	0.782194	5.05724e-07	PGIP2 [Source:UniProtKB/TrEMBL;Acc:A0A178UDM1]
AT1G51850	0.781849	0.0041274	Leucine-rich repeat protein kinase family protein [Source:TAIR;Acc:AT1G51850]
AT5G19875	0.780935	2.96626e-06	At5g19875 [Source:UniProtKB/TrEMBL;Acc:Q8L9M7]
AT4G13390	0.780804	0.00117473	Extensin-like protein [Source:UniProtKB/TrEMBL;Acc:Q9T0L0]
AT2G40600	0.779838	5.01825e-14	Appr-1-p processing enzyme family protein [Source:UniProtKB/TrEMBL;Acc:Q8H114]
AT5G54840	0.779638	2.07808e-05	Ras-related small GTP-binding family protein [Source:UniProtKB/TrEMBL;Acc:Q9SUJ6]
AT4G16950	0.779419	4.81311e-13	Disease resistance protein RPP5 [Source:UniProtKB/Swiss-Prot;Acc:F4JNB7]
AT3G53780	0.778234	1.5353e-10	RHOMBOID-like protein 4 [Source:UniProtKB/Swiss-Prot;Acc:F4JBM4]
AT4G37900	0.777953	2.33678e-05	Glycine-rich domain-containing protein 2 [Source:UniProtKB/Swiss-Prot;Acc:Q9SZJ2]
AT5G64120	0.776764	7.18433e-10	Peroxidase [Source:UniProtKB/TrEMBL;Acc:A0A178UAR8]
AT5G54500	0.775852	3.92508e-25	Flavodoxin-like quinone reductase 1 [Source:UniProtKB/TrEMBL;Acc:F4K0D0]
AT3G49390	0.775842	9.90841e-12	Polyadenylate-binding protein-interacting protein 10 [Source:UniProtKB/Swiss-Prot;Acc:Q9SG10]
AT4G15610	0.775216	3.32112e-05	CASP-like protein 1D1 [Source:UniProtKB/Swiss-Prot;Acc:Q9FE29]
AT5G58730	0.774376	6.75534e-06	Inositol 3-kinase [Source:UniProtKB/Swiss-Prot;Acc:Q93Z01]
AT5G63090	0.772773	0.00538805	LOB [Source:UniProtKB/TrEMBL;Acc:A0A178UKE6]
AT1G52070	0.771711	0.046571	Jacalin-related lectin 10 [Source:UniProtKB/Swiss-Prot;Acc:Q8GWI7]
AT3G60980	0.771619	0.00360908	Pentatricopeptide repeat-containing protein At3g60980, mitochondrial [Source:UniProtKB/Swiss-Prot;Acc:Q9LEX5]
AT1G53330	0.771521	0.0458133	Putative pentatricopeptide repeat-containing protein At1g53330 [Source:UniProtKB/Swiss-Prot;Acc:Q9MAG8]
AT4G20830	0.77113	1.81196e-11	Berberine bridge enzyme-like 19 [Source:UniProtKB/Swiss-Prot;Acc:Q9SVG4]
AT3G27210	0.770465	7.16674e-10	Uncharacterized protein At3g27210 [Source:UniProtKB/Swiss-Prot;Acc:Q9LK32]
AT1G70700	0.769914	1.66805e-15	TIFY7 [Source:UniProtKB/TrEMBL;Acc:A0A178WMP7]
AT3G23560	0.769736	9.10719e-11	Protein DETOXIFICATION 19 [Source:UniProtKB/Swiss-Prot;Acc:Q9LUH2]
AT2G29670	0.768398	1.06378e-15	At2g29670/T27A16.23 [Source:UniProtKB/TrEMBL;Acc:O82388]
AT4G24920	0.768285	1.06283e-05	secE/sec61-gamma protein transport protein [Source:TAIR;Acc:AT4G24920]
AT1G12420	0.768107	2.04692e-08	ACT domain-containing protein ACR8 [Source:UniProtKB/Swiss-Prot;Acc:Q9LNA5]
AT3G15760	0.766375	2.67208e-05	At3g15760 [Source:UniProtKB/TrEMBL;Acc:Q9LW03]
AT5G09800	0.766062	0.0483614	U-box domain-containing protein 28 [Source:UniProtKB/Swiss-Prot;Acc:Q9LXE3]
AT5G19550	0.765818	4.86782e-26	Aspartate aminotransferase [Source:UniProtKB/TrEMBL;Acc:Q1EBW2]
AT5G01870	0.765328	1.95909e-05	Non-specific lipid-transfer protein [Source:UniProtKB/TrEMBL;Acc:A0A178UD43]
AT1G32940	0.765068	1.82932e-06	Subtilisin-like protease SBT3.5 [Source:UniProtKB/Swiss-Prot;Acc:Q9MAP7]
AT4G36640	0.764476	6.9255e-10	At4g36640 [Source:UniProtKB/TrEMBL;Acc:O23217]
AT3G54850	0.764307	2.31598e-08	U-box domain-containing protein 14 [Source:UniProtKB/Swiss-Prot;Acc:Q8VZ40]
AT1G78850	0.764261	4.95985e-26	EP1-like glycoprotein 3 [Source:UniProtKB/Swiss-Prot;Acc:Q9ZVA4]
AT1G56060	0.763915	0.0371563	unknown protein; BEST Arabidopsis thaliana protein match is: unknown protein (TAIR:AT2G32210.1); Ha. [Source:TAIR;Acc:AT1G56060]
AT3G02150	0.763855	1.1288e-06	Transcription factor TCP13 [Source:UniProtKB/Swiss-Prot;Acc:Q9S7W5]
AT5G57580	0.763606	1.83227e-17	Calmodulin-binding protein 60 B [Source:UniProtKB/Swiss-Prot;Acc:Q9FKL6]
AT3G56030	0.762867	0.00247563	Pentatricopeptide repeat-containing protein At3g56030, mitochondrial [Source:UniProtKB/Swiss-Prot;Acc:Q9LY43]
AT5G10280	0.762153	0.0083028	Transcription factor MYB92 [Source:UniProtKB/Swiss-Prot;Acc:Q9SBF3]
AT3G26230	0.761934	0.0221474	Cytochrome P450 71B24 [Source:UniProtKB/Swiss-Prot;Acc:Q9LTL8]
AT2G22590	0.760036	0.0425203	UDP-glycosyltransferase 91A1 [Source:UniProtKB/Swiss-Prot;Acc:Q940V3]
AT1G59960	0.759896	1.17428e-07	NAD(P)-linked oxidoreductase superfamily protein [Source:UniProtKB/TrEMBL;Acc:Q9SXC0]
AT3G05360	0.759644	0.0133169	Receptor-like protein 30 [Source:UniProtKB/Swiss-Prot;Acc:Q9MA83]
AT5G59240	0.759156	0.0381682	40S ribosomal protein S8 [Source:UniProtKB/TrEMBL;Acc:Q0WSK1]
AT2G17130	0.757606	4.80462e-15	Isocitrate dehydrogenase [NAD] regulatory subunit 2, mitochondrial [Source:UniProtKB/Swiss-Prot;Acc:P93032]
AT1G53310	0.757378	5.6398e-24	Phosphoenolpyruvate carboxylase 1 [Source:UniProtKB/Swiss-Prot;Acc:Q9MAH0]
AT1G51470	0.756689	0.0471132	Myrosinase 5 [Source:UniProtKB/Swiss-Prot;Acc:Q3ECS3]
AT4G24420	0.756569	1.18584e-06	RNA-binding (RRM/RBD/RNP motifs) family protein [Source:UniProtKB/TrEMBL;Acc:Q9STV2]
AT5G19930	0.756017	4.99534e-08	Protein PGR [Source:UniProtKB/Swiss-Prot;Acc:Q0WP96]
AT3G15210	0.755759	2.82532e-12	Ethylene-responsive transcription factor 4 [Source:UniProtKB/Swiss-Prot;Acc:O80340]
AT1G77420	0.755298	8.37016e-11	Alpha/beta-Hydrolases superfamily protein [Source:UniProtKB/TrEMBL;Acc:Q9FVW6]
AT5G53360	0.754978	0.00495288	TRAF-like superfamily protein [Source:TAIR;Acc:AT5G53360]
AT5G66130	0.754209	0.00324856	Cell cycle checkpoint protein RAD17 [Source:UniProtKB/Swiss-Prot;Acc:Q9MBA3]
AT5G11930	0.753207	0.0330297	Glutaredoxin-C10 [Source:UniProtKB/Swiss-Prot;Acc:Q29PZ1]
AT1G21000	0.751092	5.63802e-10	At1g21000/F9H16_1 [Source:UniProtKB/TrEMBL;Acc:Q93V70]
AT1G21120	0.750847	0.00639083	O-methyltransferase family protein [Source:TAIR;Acc:AT1G21120]
AT1G19300	0.750799	9.48202e-06	Probable galacturonosyltransferase-like 1 [Source:UniProtKB/Swiss-Prot;Acc:Q9LN68]
AT4G23885	0.75072	2.31266e-05	At4g23885 [Source:UniProtKB/TrEMBL;Acc:Q2HIQ5]
AT3G53370	0.750417	0.00277135	DNA-binding protein S1FA1 [Source:UniProtKB/Swiss-Prot;Acc:P42551]
AT5G10190	0.749933	5.28297e-09	Major facilitator superfamily protein [Source:UniProtKB/TrEMBL;Acc:Q9C5L6]
AT5G13490	0.749505	2.55639e-13	ADP,ATP carrier protein 2, mitochondrial [Source:UniProtKB/Swiss-Prot;Acc:P40941]
AT3G28950	0.749255	4.04291e-07	Protein AIG2 C [Source:UniProtKB/Swiss-Prot;Acc:Q9MBH1]
AT1G05720	0.748449	1.20767e-05	Selenoprotein family protein [Source:UniProtKB/TrEMBL;Acc:Q8GWP6]
AT1G70080	0.748398	0.0227581	Dolabella-3,7-dien-18-ol synthase TPS06 [Source:UniProtKB/Swiss-Prot;Acc:Q84UU9]
AT5G17330	0.74791	7.01729e-13	Glutamate decarboxylase 1 [Source:UniProtKB/Swiss-Prot;Acc:Q42521]
AT1G24095	0.747828	0.0093971	Putative thiol-disulfide oxidoreductase DCC [Source:UniProtKB/TrEMBL;Acc:Q9LR85]
AT2G41380	0.747245	1.68341e-05	At2g41380 [Source:UniProtKB/TrEMBL;Acc:Q9ZVC3]
AT2G17220	0.746968	8.79786e-15	Probable serine/threonine-protein kinase PIX13 [Source:UniProtKB/Swiss-Prot;Acc:Q9SII6]
AT2G28190	0.746185	1.72983e-10	Superoxide dismutase [Cu-Zn] 2, chloroplastic [Source:UniProtKB/Swiss-Prot;Acc:O78310]
AT4G15420	0.745833	0.000257594	Ubiquitin fusion degradation UFD1 family protein [Source:TAIR;Acc:AT4G15420]
AT5G62630	0.745346	2.50774e-14	HIPL2 protein [Source:UniProtKB/Swiss-Prot;Acc:Q94F08]
AT1G61140	0.745288	3.97504e-12	SNF2 domain-containing protein / helicase domain-containing protein / zinc finger protein-like protein [Source:UniProtKB/TrEMBL;Acc:F4HTG1]
AT3G14050	0.743125	8.75088e-11	Probable GTP diphosphokinase RSH2, chloroplastic [Source:UniProtKB/Swiss-Prot;Acc:Q9LVJ3]
AT1G80890	0.74275	0.00978333	At1g80890 [Source:UniProtKB/TrEMBL;Acc:Q9SAH1]
AT1G31280	0.742627	4.71565e-14	Protein argonaute 2 [Source:UniProtKB/Swiss-Prot;Acc:Q9SHF3]
AT5G11670	0.742503	3.3335e-15	NADP-dependent malic enzyme 2 [Source:UniProtKB/Swiss-Prot;Acc:Q9LYG3]
AT5G44400	0.742321	1.0442e-11	Berberine bridge enzyme-like 26 [Source:UniProtKB/Swiss-Prot;Acc:Q9FKU8]
AT3G23605	0.74228	0.0119453	Plant UBX domain-containing protein 12 [Source:UniProtKB/Swiss-Prot;Acc:Q9LUG7]
AT5G60530	0.740835	0.00986577	At5g60530/muf9_180 [Source:UniProtKB/TrEMBL;Acc:Q9FKJ4]
AT4G21580	0.740273	6.04374e-15	AT4g21580/F18E5_200 [Source:UniProtKB/TrEMBL;Acc:O65423]
AT1G80610	0.739177	1.19415e-06	At1g80610/T21F11_6 [Source:UniProtKB/TrEMBL;Acc:Q8VYI7]
AT5G15860	0.73899	2.22505e-12	Isoprenylcysteine alpha-carbonyl methylesterase ICME [Source:UniProtKB/Swiss-Prot;Acc:Q94AS5]
AT4G01430	0.738489	0.00344739	WAT1-related protein At4g01430 [Source:UniProtKB/Swiss-Prot;Acc:Q9M131]
AT5G63880	0.738242	2.53878e-07	SNF7 family protein [Source:UniProtKB/TrEMBL;Acc:F4KC57]
AT4G17695	0.738089	1.91469e-05	Probable transcription factor KAN3 [Source:UniProtKB/Swiss-Prot;Acc:Q941I2]
AT1G65040	0.737795	6.92484e-12	ERAD-associated E3 ubiquitin-protein ligase HRD1B [Source:UniProtKB/Swiss-Prot;Acc:Q6NPT7]
AT5G28540	0.737466	5.40627e-24	Mediator of RNA polymerase II transcription subunit 37a [Source:UniProtKB/Swiss-Prot;Acc:Q9LKR3]
AT3G03310	0.736995	1.41101e-07	Phospholipase A(1) LCAT3 [Source:UniProtKB/Swiss-Prot;Acc:Q93V61]
AT1G32700	0.736838	5.90408e-11	PLATZ transcription factor family protein [Source:UniProtKB/TrEMBL;Acc:F4IEB6]
AT1G64900	0.736411	3.18434e-20	Cytochrome P450 89A2 [Source:UniProtKB/Swiss-Prot;Acc:Q42602]
AT5G37670	0.736059	0.0350262	15.7 kDa heat shock protein, peroxisomal [Source:UniProtKB/Swiss-Prot;Acc:Q9FHQ3]
AT1G09210	0.735056	6.57966e-28	Calreticulin-2 [Source:UniProtKB/Swiss-Prot;Acc:Q38858]
AT4G00234	0.734004	0.022959	BEST Arabidopsis thaliana protein match is: Mechanosensitive ion channel protein (TAIR:AT4G00290.1); Ha. [Source:TAIR;Acc:AT4G00234]
AT2G47730	0.733858	5.76447e-19	Glutathione S-transferase F8, chloroplastic [Source:UniProtKB/Swiss-Prot;Acc:Q96266]
AT1G53350	0.733542	0.000388197	Probable disease resistance RPP8-like protein 2 [Source:UniProtKB/Swiss-Prot;Acc:P0C8S1]
AT1G03370	0.732305	1.41299e-12	C2 and GRAM domain-containing protein At1g03370 [Source:UniProtKB/Swiss-Prot;Acc:Q9ZVT9]
AT2G36670	0.732102	2.84727e-08	Eukaryotic aspartyl protease family protein [Source:UniProtKB/TrEMBL;Acc:F4INZ4]
AT1G17490	0.73176	1.65936e-05	At1g17490/F1L3_4 [Source:UniProtKB/TrEMBL;Acc:Q9LNQ6]
AT1G77370	0.731607	1.7402e-11	Glutaredoxin family protein [Source:TAIR;Acc:AT1G77370]
AT5G05190	0.731507	1.93015e-06	Protein ENHANCED DISEASE RESISTANCE 4 [Source:UniProtKB/Swiss-Prot;Acc:Q9FHK4]
AT5G63760	0.729912	8.75746e-09	Probable E3 ubiquitin-protein ligase ARI15 [Source:UniProtKB/Swiss-Prot;Acc:Q84RQ8]
AT1G03430	0.729428	3.4516e-10	histidine-containing phosphotransfer factor 5 [Source:TAIR;Acc:AT1G03430]
AT4G11170	0.729056	0.0314697	Putative disease resistance protein At4g11170 [Source:UniProtKB/Swiss-Prot;Acc:O82500]
AT3G44970	0.728594	0.00662874	Cytochrome P450 superfamily protein [Source:UniProtKB/TrEMBL;Acc:F4J4C0]
AT1G32340	0.728245	8.81277e-09	RBR-type E3 ubiquitin transferase [Source:UniProtKB/TrEMBL;Acc:Q9LQM5]
AT3G10190	0.726114	0.00152262	Probable calcium-binding protein CML36 [Source:UniProtKB/Swiss-Prot;Acc:Q9SS31]
AT5G38990	0.72597	2.01723e-17	Probable receptor-like protein kinase At5g38990 [Source:UniProtKB/Swiss-Prot;Acc:Q9FID9]
AT5G07340	0.723984	1.28676e-20	Calreticulin family protein [Source:UniProtKB/TrEMBL;Acc:F4K6M8]
AT4G19660	0.723797	2.12287e-10	NPR1-like protein 4 [Source:TAIR;Acc:AT4G19660]
AT5G66070	0.723455	0.00278674	RING/U-box superfamily protein [Source:UniProtKB/TrEMBL;Acc:F4JZ26]
AT5G05730	0.722729	4.49846e-14	Anthranilate synthase alpha subunit 1 [Source:UniProtKB/TrEMBL;Acc:F4K0T5]
AT5G18840	0.722682	0.00284004	Sugar transporter ERD6-like 16 [Source:UniProtKB/Swiss-Prot;Acc:Q8LBI9]
AT3G25870	0.722504	0.0016986	unknown protein; BEST Arabidopsis thaliana protein match is: unknown protein (TAIR:AT1G13360.1); Ha. [Source:TAIR;Acc:AT3G25870]
AT2G17520	0.722151	9.42019e-16	Serine/threonine-protein kinase/endoribonuclease IRE1a [Source:UniProtKB/Swiss-Prot;Acc:Q9C5S2]
AT2G31230	0.721931	2.54639e-05	Ethylene-responsive transcription factor 15 [Source:UniProtKB/Swiss-Prot;Acc:Q8VYM0]
AT1G53030	0.720013	0.000175014	Cytochrome c oxidase copper chaperone 2 [Source:UniProtKB/Swiss-Prot;Acc:Q94FT1]
AT1G02740	0.7199	2.6594e-06	Protein MRG2 [Source:UniProtKB/Swiss-Prot;Acc:Q4V3E2]
AT2G32520	0.719879	2.05112e-14	alpha/beta-Hydrolases superfamily protein [Source:TAIR;Acc:AT2G32520]
AT5G28830	0.719433	8.81746e-06	calcium-binding EF hand family protein [Source:TAIR;Acc:AT5G28830]
AT5G46680	0.718185	0.0237117	Pentatricopeptide repeat-containing protein At5g46680 [Source:UniProtKB/Swiss-Prot;Acc:Q56XR6]
AT5G66350	0.71799	0.000433106	Protein SHORT INTERNODES [Source:UniProtKB/Swiss-Prot;Acc:Q9XGX0]
AT5G18370	0.717436	7.05841e-05	Disease resistance-like protein DSC2 [Source:UniProtKB/Swiss-Prot;Acc:F4JWM0]
AT1G68300	0.716982	3.89106e-14	Adenine nucleotide alpha hydrolases-like superfamily protein [Source:UniProtKB/TrEMBL;Acc:Q9C9G5]
AT3G53210	0.716629	0.000970624	WAT1-related protein At3g53210 [Source:UniProtKB/Swiss-Prot;Acc:F4J9A3]
AT3G26470	0.716387	0.00926662	Powdery mildew resistance protein, RPW8 domain-containing protein [Source:UniProtKB/TrEMBL;Acc:Q9LIM8]
AT1G13000	0.716344	1.76399e-08	Transmembrane protein, putative (DUF707) [Source:UniProtKB/TrEMBL;Acc:Q8VYF6]
AT3G13235	0.716316	5.36256e-16	At3g13235 [Source:UniProtKB/TrEMBL;Acc:Q1EBV4]
AT5G61560	0.716192	0.00156802	U-box domain-containing protein kinase family protein [Source:TAIR;Acc:AT5G61560]
AT2G42790	0.715127	1.5582e-16	Citrate synthase [Source:UniProtKB/TrEMBL;Acc:Q0WUX6]
AT3G46440	0.715089	2.92735e-08	UDP-glucuronic acid decarboxylase 5 [Source:UniProtKB/Swiss-Prot;Acc:Q9SN95]
AT4G21740	0.71505	0.000721745	At4g21740 [Source:UniProtKB/TrEMBL;Acc:Q9SVS3]
AT2G45910	0.715026	6.2616e-10	U-box domain-containing protein 33 [Source:UniProtKB/Swiss-Prot;Acc:Q8GUH1]
AT4G03420	0.714828	1.11869e-10	AT4g03420/F9H3_4 [Source:UniProtKB/TrEMBL;Acc:Q8S9K9]
AT3G57630	0.714388	1.50161e-10	At3g57630 [Source:UniProtKB/TrEMBL;Acc:Q6NKR6]
AT5G07830	0.713602	1.67039e-11	Heparanase-like protein 1 [Source:UniProtKB/Swiss-Prot;Acc:Q9FF10]
AT3G21560	0.71354	1.65902e-17	UGT84A2 [Source:UniProtKB/TrEMBL;Acc:A0A384L2P1]
AT3G14470	0.712807	0.00024582	Putative disease resistance RPP13-like protein 1 [Source:UniProtKB/Swiss-Prot;Acc:Q9LRR4]
AT4G34180	0.712337	1.40499e-17	Cyclase-like protein 1 [Source:UniProtKB/Swiss-Prot;Acc:Q93V74]
AT3G59010	0.712142	0.000959974	Pectinesterase [Source:UniProtKB/TrEMBL;Acc:A0A178V613]
AT4G21800	0.712014	1.36707e-15	GPN-loop GTPase QQT2 [Source:UniProtKB/Swiss-Prot;Acc:Q8W586]
AT1G25275	0.710981	6.03028e-13	AT1G25275 protein [Source:UniProtKB/TrEMBL;Acc:B9DG55]
AT3G10450	0.709953	3.65436e-07	SCPL7 [Source:UniProtKB/TrEMBL;Acc:A0A178VAE4]
AT4G19420	0.709703	2.88539e-08	Pectinacetylesterase family protein [Source:TAIR;Acc:AT4G19420]
AT5G57480	0.709667	0.0245041	AAA-ATPase At5g57480 [Source:UniProtKB/Swiss-Prot;Acc:Q9FKM3]
AT4G24040	0.708794	0.00116308	Trehalase [Source:UniProtKB/Swiss-Prot;Acc:Q9SU50]
AT4G39390	0.708772	4.45959e-08	UDP-rhamnose/UDP-galactose transporter 4 [Source:UniProtKB/Swiss-Prot;Acc:Q8RWW7]
AT4G26810	0.707718	0.000149176	At4g26810 [Source:UniProtKB/TrEMBL;Acc:Q9SZ21]
AT5G59780	0.706993	2.93039e-14	Transcription factor MYB59 [Source:UniProtKB/Swiss-Prot;Acc:Q4JL84]
AT5G39950	0.706675	8.04839e-07	Thioredoxin H2 [Source:UniProtKB/Swiss-Prot;Acc:Q38879]
AT2G25110	0.706662	3.78784e-20	Stromal cell-derived factor 2-like protein [Source:UniProtKB/Swiss-Prot;Acc:Q93ZE8]
AT1G69440	0.705938	5.13508e-05	Protein argonaute 7 [Source:UniProtKB/Swiss-Prot;Acc:Q9C793]
AT1G04070	0.705246	0.00018125	Mitochondrial import receptor subunit TOM9-1 [Source:UniProtKB/Swiss-Prot;Acc:O64497]
AT5G59700	0.704805	0.0347406	Probable receptor-like protein kinase At5g59700 [Source:UniProtKB/Swiss-Prot;Acc:Q9FN92]
AT2G36580	0.704447	2.01315e-23	Pyruvate kinase [Source:UniProtKB/TrEMBL;Acc:A0A178VX82]
AT5G10650	0.704264	2.97746e-09	At5g10650 [Source:UniProtKB/TrEMBL;Acc:Q5XEP8]
AT5G51830	0.704255	1.03195e-05	Probable fructokinase-7 [Source:UniProtKB/Swiss-Prot;Acc:Q9FLH8]
AT3G03440	0.703588	0.00402064	ARM repeat superfamily protein [Source:UniProtKB/TrEMBL;Acc:F4J139]
AT1G42990	0.703527	1.01796e-12	bZIP transcription factor 60 [Source:UniProtKB/Swiss-Prot;Acc:Q9C7S0]
AT5G53010	0.70331	4.31062e-05	Calcium-transporting ATPase [Source:UniProtKB/TrEMBL;Acc:F4KHQ2]
AT1G63460	0.703277	2.93139e-08	Probable glutathione peroxidase 8 [Source:UniProtKB/Swiss-Prot;Acc:Q8LBU2]
AT3G19990	0.702699	1.59934e-07	E3 ubiquitin-protein ligase [Source:UniProtKB/TrEMBL;Acc:Q9LHE6]
AT4G25090	0.702556	0.00582436	Putative respiratory burst oxidase homolog protein G [Source:UniProtKB/Swiss-Prot;Acc:Q9SW17]
AT3G04070	0.702298	0.0230461	NAC transcription factor 47 [Source:UniProtKB/Swiss-Prot;Acc:Q84TD6]
AT1G69810	0.702181	0.0143619	At1g69810 [Source:UniProtKB/TrEMBL;Acc:Q058I4]
AT4G23190	0.702042	0.00138627	Cysteine-rich receptor-like protein kinase 11 [Source:UniProtKB/Swiss-Prot;Acc:Q9ZP16]
AT3G46620	0.700898	0.000137288	E3 ubiquitin-protein ligase RDUF1 [Source:UniProtKB/Swiss-Prot;Acc:Q9SNB6]
AT3G07040	0.700814	1.6822e-07	Disease resistance protein RPM1 [Source:UniProtKB/Swiss-Prot;Acc:Q39214]
AT4G13110	0.700252	0.00137903	BSD domain-containing protein [Source:UniProtKB/TrEMBL;Acc:F4JS91]
AT2G03510	0.700103	4.34947e-11	Expressed protein [Source:UniProtKB/TrEMBL;Acc:Q9ZQ87]
AT1G05010	0.700002	2.98364e-12	1-aminocyclopropane-1-carboxylate oxidase 4 [Source:UniProtKB/Swiss-Prot;Acc:Q06588]
AT5G65920	0.699518	3.53109e-05	U-box domain-containing protein 31 [Source:UniProtKB/Swiss-Prot;Acc:Q9FHN9]
AT4G28710	0.699509	5.74288e-13	Myosin-14 [Source:UniProtKB/Swiss-Prot;Acc:F4JM19]
AT3G17810	0.699339	5.81661e-18	PYD1 [Source:UniProtKB/TrEMBL;Acc:A0A178VD08]
AT2G05840	0.699234	5.21502e-15	Proteasome subunit alpha type-6-B [Source:UniProtKB/Swiss-Prot;Acc:O81147]
AT4G12010	0.699233	3.66483e-07	Disease resistance-like protein DSC1 [Source:UniProtKB/Swiss-Prot;Acc:Q9SZ66]
AT5G24810	0.697896	8.2957e-13	ABC1 family protein [Source:UniProtKB/TrEMBL;Acc:F4KIJ2]
AT4G11260	0.697769	1.79828e-18	SGT1B [Source:UniProtKB/TrEMBL;Acc:A0A178UX37]
AT3G11090	0.69736	9.4857e-09	LBD21 [Source:UniProtKB/TrEMBL;Acc:A0A178V6L2]
AT1G54030	0.696336	1.36221e-11	Inactive GDSL esterase/lipase-like protein 25 [Source:UniProtKB/Swiss-Prot;Acc:Q7XA74]
AT4G00850	0.695383	0.0018908	GRF1-interacting factor 3 [Source:UniProtKB/Swiss-Prot;Acc:Q93VH6]
AT5G44580	0.695157	1.18029e-07	AT5g44580/K15C23_2 [Source:UniProtKB/TrEMBL;Acc:Q9LU08]
AT3G13050	0.694838	3.27177e-06	Organic cation/carnitine transporter 7 [Source:UniProtKB/Swiss-Prot;Acc:Q940M4]
AT3G47820	0.69408	1.56623e-05	RING-type E3 ubiquitin transferase [Source:UniProtKB/TrEMBL;Acc:A0A178V8W3]
AT3G26090	0.694023	2.24986e-07	Regulator of G-protein signaling 1 [Source:UniProtKB/Swiss-Prot;Acc:Q8H1F2]
AT5G04020	0.693606	8.27011e-06	calmodulin binding [Source:TAIR;Acc:AT5G04020]
AT4G19030	0.693059	0.00907189	NLM1 [Source:UniProtKB/TrEMBL;Acc:A0A384L612]
AT5G62865	0.693019	0.00269344	Uncharacterized protein At5g62860/MQB2_160 [Source:UniProtKB/TrEMBL;Acc:Q9FM08]
AT3G04120	0.692631	7.0253e-25	Glyceraldehyde-3-phosphate dehydrogenase GAPC1, cytosolic [Source:UniProtKB/Swiss-Prot;Acc:P25858]
AT4G09750	0.692628	7.04367e-09	NAD(P)-binding Rossmann-fold superfamily protein [Source:UniProtKB/TrEMBL;Acc:Q9SZ91]
AT5G10290	0.691845	5.673e-11	Probable LRR receptor-like serine/threonine-protein kinase At5g10290 [Source:UniProtKB/Swiss-Prot;Acc:C0LGT1]
AT1G76390	0.691197	0.0133258	U-box domain-containing protein 43 [Source:UniProtKB/Swiss-Prot;Acc:Q9SFX2]
AT3G63080	0.690681	8.31934e-11	Probable glutathione peroxidase 5 [Source:UniProtKB/Swiss-Prot;Acc:Q9LYB4]
AT3G07525	0.690564	0.00175653	ATG10 [Source:UniProtKB/TrEMBL;Acc:A0A178V865]
AT1G29330	0.690281	1.37917e-05	ER lumen protein-retaining receptor A [Source:UniProtKB/Swiss-Prot;Acc:P35402]
AT4G24690	0.689773	5.14144e-24	Protein NBR1 homolog [Source:UniProtKB/Swiss-Prot;Acc:Q9SB64]
AT5G63970	0.689255	0.000681074	E3 ubiquitin-protein ligase RGLG3 [Source:UniProtKB/Swiss-Prot;Acc:Q8RX26]
AT2G36400	0.689026	1.942e-05	Growth-regulating factor 3 [Source:UniProtKB/Swiss-Prot;Acc:Q9SJR5]
AT5G40370	0.688877	2.70514e-20	Glutaredoxin family protein [Source:UniProtKB/TrEMBL;Acc:B3H604]
AT1G67570	0.688677	0.00595748	Protein of unknown function (DUF3537) [Source:TAIR;Acc:AT1G67570]
AT1G73860	0.688505	0.0119325	Kinesin-like protein KIN-14P [Source:UniProtKB/Swiss-Prot;Acc:Q0WN69]
AT4G18010	0.687862	2.25173e-09	Type I inositol polyphosphate 5-phosphatase 2 [Source:UniProtKB/Swiss-Prot;Acc:Q9FUR2]
AT3G45040	0.687409	1.06434e-06	Dolichol kinase EVAN [Source:UniProtKB/Swiss-Prot;Acc:F4J4C8]
AT2G26230	0.687316	7.35398e-12	Uricase [Source:UniProtKB/Swiss-Prot;Acc:O04420]
AT4G12300	0.686983	7.80511e-08	Cytochrome P450, family 706, subfamily A, polypeptide 4 [Source:UniProtKB/TrEMBL;Acc:Q9STI1]
AT4G21534	0.686398	9.29631e-06	Sphingosine kinase 2 [Source:UniProtKB/Swiss-Prot;Acc:F2Y4A3]
AT2G27920	0.686377	8.64683e-10	Serine carboxypeptidase-like 51 [Source:UniProtKB/Swiss-Prot;Acc:Q67Y83]
AT1G23170	0.685845	6.01541e-08	Protein of unknown function DUF2359, transmembrane [Source:TAIR;Acc:AT1G23170]
AT2G31060	0.685723	4.33843e-13	Elongation factor family protein [Source:UniProtKB/TrEMBL;Acc:F4IPW5]
AT2G22300	0.68566	1.76958e-10	Calmodulin-binding transcription activator 3 [Source:UniProtKB/Swiss-Prot;Acc:Q8GSA7]
AT1G77000	0.685652	2.02353e-05	F-box protein SKP2B [Source:UniProtKB/Swiss-Prot;Acc:O49286]
[truncated: 6,240 more rows]
